# Supplementary material for: H3 Acetylation-Induced Basal Progenitor Generation and Neocortex Expansion Depends on the Transcription Factor Pax6
Source: Biology (Basel). 2024 Jan 23;13(2):68. doi: 10.3390/biology13020068 (PMC10886678; doi:10.3390/biology13020068)
Supplement: Supplementary file 1 [file biology-13-00068-s001.zip]

Archive with 4 entries (4 files):
- Table_S1_2023_08_09.xlsx
- Table_S2_2023_08_09.xlsx
- Table_S3_2023_08_09.xlsx
- Table_S4_2023_08_09.xlsx
