# Supplementary material for: H3 Acetylation-Induced Basal Progenitor Generation and Neocortex Expansion Depends on the Transcription Factor Pax6
Source: Biology (Basel). 2024 Jan 23;13(2):68. doi: 10.3390/biology13020068 (PMC10886678; doi:10.3390/biology13020068)
Supplement: Supplementary file 1 [file biology-13-00068-s001.zip › Table_S1_2023_08_09.xlsx]

## Sheet: Sheet1
	seqnames	start	end	width	Conc_P	Conc_C	Fold	p.value	FDR	GeneName	geneType	Ensembl.Gene.ID	Ensembl.Transcript.ID	distanceToLocation	Annotation	Distance.to.TSS	Nearest.Ensembl	Nearest.Gene.Name
6329	chr1	184810612	184811426	815	-0.319877	3.0719	-3.39178	0.00148442	0.0676651	2001-03-01	protein_coding	ENSMUSG00000026621	ENSMUST00000110992	NA	exon (NM_001290273, exon 1 of 7)	281	ENSMUSG00000026621	2001-03-01
6327	chr1	184807081	184807313	233	-1.28081	0.798435	-2.07925	0.034226	0.0894849	2001-03-01	protein_coding	ENSMUSG00000026621	ENSMUST00000110992	NA	intron (NM_001290273, intron 1 of 6)	4103	ENSMUSG00000026621	2001-03-01
113620	chr8	65617966	65618220	255	-0.942697	0.829194	-1.77189	0.0529479	0.107448	2001-03-01	retained_intron	ENSMUSG00000036469	ENSMUST00000155804	NA	promoter-TSS (NM_001166372)	53	ENSMUSG00000036469	2001-03-01
113622	chr8	66120802	66121267	466	-1.06926	1.27149	-2.34075	0.0549251	0.109609	2001-03-01	processed_transcript	ENSMUSG00000036469	ENSMUST00000152320	NA	intron (NM_175188, intron 3 of 7)	-265266	ENSMUSG00000036469	2001-03-01
6328	chr1	184809963	184810348	386	-1.43397	0.573056	-2.00703	0.056024	0.110636	2001-03-01	protein_coding	ENSMUSG00000026621	ENSMUST00000110992	NA	intron (NM_001290273, intron 1 of 6)	1144	ENSMUSG00000026621	2001-03-01
113621	chr8	65649462	65649692	231	-1.55918	0.159951	-1.71913	0.0920167	0.143989	2001-03-01	retained_intron	ENSMUSG00000036469	ENSMUST00000155804	NA	intron (NM_175188, intron 1 of 7)	31052	ENSMUSG00000036469	2001-03-01
113623	chr8	66150867	66151146	280	-1.63432	-0.492133	-1.14219	0.331136	0.357024	2001-03-01	protein_coding	ENSMUSG00000036469	ENSMUST00000178982	NA	intron (NM_001293784, intron 4 of 8)	-235294	ENSMUSG00000036469	2001-03-01
109310	chr7	127216708	127216934	227	-2.09746	0.533064	-2.63052	0.0072746	0.0676651	2001-09-01	processed_transcript	ENSMUSG00000000486	ENSMUST00000152267	NA	intron (NM_017461, intron 5 of 10)	1624	ENSMUSG00000000486	2001-09-01
109311	chr7	127217726	127218081	356	-1.44579	1.02029	-2.46608	0.0157218	0.0715656	2001-09-01	processed_transcript	ENSMUSG00000000486	ENSMUST00000152267	NA	intron (NM_017461, intron 3 of 10)	541	ENSMUSG00000000486	2001-09-01
109309	chr7	127215495	127215721	227	-1.8461	0.0597582	-1.90586	0.059759	0.113955	2001-09-01	processed_transcript	ENSMUSG00000000486	ENSMUST00000152267	NA	intron (NM_017461, intron 8 of 10)	2837	ENSMUSG00000000486	2001-09-01
6331	chr1	184818712	184818938	227	-2.09746	0.225085	-2.32254	0.0216726	0.0767621	2002-03-01	processed_transcript	ENSMUSG00000073481	ENSMUST00000161359	NA	intron (NM_133684, intron 7 of 7)	3663		Mir1981
48325	chr17	33697601	33698005	405	-0.0812388	2.26261	-2.34385	0.093076	0.144938	2002-03-01	nonsense_mediated_decay	ENSMUSG00000079557	ENSMUST00000172934	NA	intron (NR_045522, intron 3 of 6)	-12345	ENSMUSG00000059208	Hnrnpm
6332	chr1	184833597	184833873	277	-0.989848	0.595589	-1.58544	0.111462	0.161315	2002-03-01	protein_coding	ENSMUSG00000073481	ENSMUST00000068725	NA	intron (NM_133684, intron 3 of 7)	-11247		Mir1981
6333	chr1	184845554	184845890	337	-0.0617419	1.38467	-1.44641	0.125208	0.173394	2002-03-01	protein_coding	ENSMUSG00000073481	ENSMUST00000068725	NA	exon (NM_133684, exon 1 of 8)	125	ENSMUSG00000073481	2002-03-01
3312	chr1	93479048	93479387	340	-0.867741	0.748282	-1.61602	0.126802	0.174946	2002-09-01	protein_coding	ENSMUSG00000026276	ENSMUST00000027495	NA	promoter-TSS (NM_133808)	157	ENSMUSG00000026276	2002-09-01
53739	chr18	56924876	56925509	634	-0.462488	1.57302	-2.0355	0.0435744	0.0986128	2003-03-01	protein_coding	ENSMUSG00000032656	ENSMUST00000102912	NA	intron (NM_177115, intron 1 of 4)	355	ENSMUSG00000032656	2003-03-01
53738	chr18	56915280	56915537	258	-0.974044	0.287405	-1.26145	0.203266	0.24234	2003-03-01	protein_coding	ENSMUSG00000032656	ENSMUST00000102912	NA	intron (NM_177115, intron 1 of 4)	10139	ENSMUSG00000032656	2003-03-01
39300	chr15	82284076	82284594	519	-1.83052	1.27442	-3.10494	0.00345785	0.0676651	2003-09-01	protein_coding	ENSMUSG00000022456	ENSMUST00000023095	NA	intron (NM_011889, intron 4 of 9)	9400	ENSMUSG00000022456	2003-09-01
39301	chr15	82285515	82285741	227	-2.09746	0.302098	-2.39956	0.0191895	0.0729425	2003-09-01	protein_coding	ENSMUSG00000022456	ENSMUST00000023095	NA	intron (NM_011889, intron 5 of 9)	10693	ENSMUSG00000022456	2003-09-01
39298	chr15	82274965	82275567	603	0.498843	2.64212	-2.14327	0.0400338	0.0946793	2003-09-01	protein_coding	ENSMUSG00000022456	ENSMUST00000023095	NA	intron (NM_011889, intron 1 of 9)	331	ENSMUSG00000022456	2003-09-01
39299	chr15	82283153	82283429	277	-0.836281	0.870434	-1.70671	0.104021	0.154806	2003-09-01	protein_coding	ENSMUSG00000022456	ENSMUST00000023095	NA	intron (NM_011889, intron 3 of 9)	8356	ENSMUSG00000022456	2003-09-01
1795	chr1	72536030	72536914	885	0.614319	2.98624	-2.37192	0.0103954	0.0680172	2004-03-01	protein_coding	ENSMUSG00000039372	ENSMUST00000047786	NA	promoter-TSS (NM_001045533)	92	ENSMUSG00000039372	2004-03-01
1790	chr1	72428481	72428887	407	-0.875714	1.84869	-2.7244	0.0109048	0.0689929	2004-03-01	protein_coding	ENSMUSG00000039372	ENSMUST00000047786	NA	exon (NM_001045533, exon 4 of 4)	107880	ENSMUSG00000039372	2004-03-01
1794	chr1	72534629	72535150	522	-0.44547	1.98826	-2.43373	0.0177271	0.0723876	2004-03-01	protein_coding	ENSMUSG00000039372	ENSMUST00000047786	NA	exon (NM_001045533, exon 1 of 4)	1674	ENSMUSG00000039372	2004-03-01
1792	chr1	72507550	72507785	236	-1.78782	0.354159	-2.14198	0.0241821	0.0796362	2004-03-01	protein_coding	ENSMUSG00000039372	ENSMUST00000047786	NA	intron (NM_001045533, intron 1 of 3)	28896	ENSMUSG00000039372	2004-03-01
1793	chr1	72521988	72522384	397	-0.859811	1.14682	-2.00663	0.0503563	0.104607	2004-03-01	protein_coding	ENSMUSG00000039372	ENSMUST00000047786	NA	intron (NM_001045533, intron 1 of 3)	14378	ENSMUSG00000039372	2004-03-01
1791	chr1	72506925	72507166	242	-0.919013	1.14676	-2.06577	0.0507814	0.105066	2004-03-01	protein_coding	ENSMUSG00000039372	ENSMUST00000047786	NA	intron (NM_001045533, intron 1 of 3)	29518	ENSMUSG00000039372	2004-03-01
17597	chr11	87583142	87583814	673	-1.28081	1.40189	-2.6827	0.0102992	0.0678292	2004-09-01	retained_intron	ENSMUSG00000020486	ENSMUST00000123081	NA	exon (NM_011129, exon 2 of 12)	2417	ENSMUSG00000020486	2004-09-01
17598	chr11	87584285	87584524	240	-1.8461	0.354159	-2.20026	0.0234384	0.0788337	2004-09-01	retained_intron	ENSMUSG00000020486	ENSMUST00000123081	NA	exon (NM_011129, exon 4 of 12)	3344	ENSMUSG00000020486	2004-09-01
17599	chr11	87585771	87586063	293	-1.10439	1.01025	-2.11465	0.031494	0.0867098	2004-09-01	retained_intron	ENSMUSG00000020486	ENSMUST00000123081	NA	intron (NM_001284398, intron 4 of 10)	4856	ENSMUSG00000020486	2004-09-01
17596	chr11	87580839	87581278	440	-0.702204	1.05	-1.7522	0.0708243	0.124717	2004-09-01	retained_intron	ENSMUSG00000020486	ENSMUST00000123081	NA	promoter-TSS (NM_011129)	-2	ENSMUSG00000020486	2004-09-01
17595	chr11	87578337	87578764	428	-0.132848	1.49195	-1.6248	0.0766207	0.130031	2004-09-01	retained_intron	ENSMUSG00000020486	ENSMUST00000123081	NA	intron (NM_001284398, intron 1 of 10)	162	ENSMUSG00000020486	2004-09-01
42827	chr16	18624914	18626768	1855	0.561814	3.24833	-2.68651	0.00932906	0.0676651	2005-09-01	protein_coding	ENSMUSG00000072214	ENSMUST00000096987	NA	intron (NM_213614, intron 2 of 11)	-3438	ENSMUSG00000050761	Gp1bb
42830	chr16	18628832	18630280	1449	1.05045	3.3941	-2.34366	0.0160123	0.0718568	2005-09-01	protein_coding	ENSMUSG00000072214	ENSMUST00000096987	NA	intron (NM_213614, intron 2 of 11)	382	ENSMUSG00000072214	2005-09-01
42829	chr16	18628187	18628413	227	-2.40205	-0.210665	-2.19138	0.0380846	0.0924648	2005-09-01	protein_coding	ENSMUSG00000072214	ENSMUST00000096987	NA	intron (NM_213614, intron 2 of 11)	1638	ENSMUSG00000072214	2005-09-01
42828	chr16	18627460	18627686	227	-1.42225	0.354159	-1.77641	0.058866	0.113548	2005-09-01	protein_coding	ENSMUSG00000072214	ENSMUST00000096987	NA	intron (NM_213614, intron 2 of 11)	2365	ENSMUSG00000072214	2005-09-01
36611	chr15	31530208	31531447	1240	0.754239	3.50488	-2.75064	0.00516469	0.0676651	2006-03-01	protein_coding	ENSMUSG00000039100	ENSMUST00000090227	NA	5' UTR (NM_172606, exon 1 of 26)	209	ENSMUSG00000039100	2006-03-01
36610	chr15	31496002	31496232	231	-1.59215	0.643975	-2.23612	0.0286143	0.0831086	2006-03-01	protein_coding	ENSMUSG00000039100	ENSMUST00000090227	NA	exon (NM_172606, exon 7 of 26)	34920	ENSMUSG00000039100	2006-03-01
126709	chrX	36963146	36963442	297	-2.40205	0.592479	-2.99452	0.0270753	0.0811765	2006-09-01	protein_coding	ENSMUSG00000050379	ENSMUST00000060474	NA	intron (NM_001177324, intron 3 of 9)	26401	ENSMUSG00000050379	2006-09-01
126710	chrX	36988919	36990062	1144	0.379658	2.78503	-2.40537	0.0977137	0.149054	2006-09-01	protein_coding	ENSMUSG00000050379	ENSMUST00000152291	NA	5' UTR (NM_001177323, exon 1 of 10)	204	ENSMUSG00000050379	2006-09-01
126708	chrX	36922592	36922888	297	-0.875714	0.392364	-1.26808	0.339225	0.364635	2006-09-01	protein_coding	ENSMUSG00000050379	ENSMUST00000060474	NA	intron (NM_001253706, intron 9 of 10)	11906	ENSMUSG00000087155	Gm15008
63099	chr2	60226929	60227341	413	-2.09746	1.56385	-3.66131	0.00125876	0.0676651	2007-03-01	protein_coding	ENSMUSG00000026977	ENSMUST00000102748	NA	intron (NM_020575, intron 1 of 9)	17199	ENSMUSG00000026977	2007-03-01
119887	chr9	25251873	25252196	324	-1.56874	1.2056	-2.77434	0.0123172	0.069035	2007-09-01	protein_coding	ENSMUSG00000001833	ENSMUST00000115272	-242	promoter-TSS (NM_009859)	-404	ENSMUSG00000001833	2007-09-01
119888	chr9	25252621	25253327	707	0.846722	3.18121	-2.33448	0.0226611	0.0778788	2007-09-01	protein_coding	ENSMUSG00000001833	ENSMUST00000115272	NA	intron (NM_001205367, intron 1 of 12)	535	ENSMUSG00000001833	2007-09-01
97570	chr6	116337946	116338458	513	0.157656	2.32155	-2.16389	0.0354348	0.0903099	2008-03-01	processed_transcript	ENSMUSG00000025702	ENSMUST00000126376	NA	promoter-TSS (NM_027920)	79	ENSMUSG00000025702	2008-03-01
97571	chr6	116370484	116370878	395	-0.860243	0.866806	-1.72705	0.0773463	0.13073	2008-03-01	processed_transcript	ENSMUSG00000025702	ENSMUST00000126376	NA	intron (NM_027920, intron 1 of 6)	32558	ENSMUSG00000025702	2008-03-01
97572	chr6	116371005	116371284	280	-0.516775	0.287405	-0.80418	0.424151	0.443568	2008-03-01	processed_transcript	ENSMUSG00000025702	ENSMUST00000126376	NA	intron (NM_027920, intron 1 of 6)	33022	ENSMUSG00000025702	2008-03-01
97573	chr6	116403273	116403623	351	0.265399	0.620721	-0.355321	0.702113	0.709321	2008-03-01	retained_intron	ENSMUSG00000025702	ENSMUST00000123405	NA	exon (NM_027920, exon 5 of 7)	57730	ENSMUSG00000025701	Alox5
14335	chr11	53542123	53542349	227	-1.37858	0.630935	-2.00951	0.0316618	0.0868913	2008-09-01	protein_coding	ENSMUSG00000018398	ENSMUST00000108987	NA	3' UTR (NM_033144, exon 10 of 10)	22500	ENSMUSG00000018398	2008-09-01
14331	chr11	53519467	53520570	1104	0.719766	2.73444	-2.01468	0.0409802	0.0958477	2008-09-01	protein_coding	ENSMUSG00000018398	ENSMUST00000142800	NA	exon (NM_033144, exon 1 of 10)	283	ENSMUSG00000018398	2008-09-01
14334	chr11	53537509	53537979	471	-0.637128	1.41543	-2.05255	0.0479046	0.102137	2008-09-01	protein_coding	ENSMUSG00000018398	ENSMUST00000108987	NA	exon (NM_033144, exon 9 of 10)	18008	ENSMUSG00000018398	2008-09-01
14333	chr11	53536057	53536974	918	0.819631	1.98198	-1.16235	0.200358	0.23979	2008-09-01	processed_transcript	ENSMUSG00000018398	ENSMUST00000145927	NA	intron (NM_001252333, intron 5 of 9)	16780	ENSMUSG00000018398	2008-09-01
14332	chr11	53534733	53535067	335	-0.157504	0.681013	-0.838517	0.331429	0.357298	2008-09-01	processed_transcript	ENSMUSG00000018398	ENSMUST00000145927	NA	intron (NM_001252333, intron 3 of 9)	15164	ENSMUSG00000018398	2008-09-01
11709	chr10	127059203	127060463	1261	1.26954	3.76924	-2.4997	0.00797694	0.0676651	2009-03-01	protein_coding	ENSMUSG00000040502	ENSMUST00000040307	NA	5' UTR (NM_001033262, exon 1 of 4)	351		2009-03-01
21045	chr11	117199235	117200318	1084	0.190212	3.6564	-3.46619	0.000891539	0.0676651	2009-09-01	protein_coding	ENSMUSG00000059248	ENSMUST00000093907	NA	intron (NM_001113486, intron 1 of 11)	116	ENSMUSG00000059248	2009-09-01
21071	chr11	117296159	117296547	389	-2.40205	0.943852	-3.3459	0.00266787	0.0676651	2009-09-01	protein_coding	ENSMUSG00000059248	ENSMUST00000093907	NA	intron (NM_001113487, intron 2 of 10)	30107	ENSMUSG00000059248	2009-09-01
21056	chr11	117240528	117240754	227	-2.40205	0.390724	-2.79277	0.00564007	0.0676651	2009-09-01	protein_coding	ENSMUSG00000059248	ENSMUST00000093907	NA	intron (NM_001113486, intron 2 of 11)	-25605	ENSMUSG00000059248	2009-09-01
21067	chr11	117279715	117280108	394	-1.63211	1.07588	-2.70799	0.00716824	0.0676651	2009-09-01	protein_coding	ENSMUSG00000059248	ENSMUST00000093907	NA	intron (NM_001113487, intron 1 of 10)	13666	ENSMUSG00000059248	2009-09-01
21061	chr11	117265778	117266005	228	-2.07893	0.588099	-2.66703	0.00814343	0.0676651	2009-09-01	protein_coding	ENSMUSG00000059248	ENSMUST00000093907	NA	promoter-TSS (NM_001113487)	-354	ENSMUSG00000059248	2009-09-01
21049	chr11	117204472	117204755	284	-1.8461	0.659785	-2.50589	0.0135725	0.0692725	2009-09-01	protein_coding	ENSMUSG00000059248	ENSMUST00000093907	NA	intron (NM_001113486, intron 1 of 11)	4953	ENSMUSG00000059248	2009-09-01
21064	chr11	117276912	117277232	321	-1.80294	0.520554	-2.3235	0.0152989	0.0708886	2009-09-01	protein_coding	ENSMUSG00000059248	ENSMUST00000093907	NA	intron (NM_001113487, intron 1 of 10)	10826	ENSMUSG00000059248	2009-09-01
21058	chr11	117249361	117249587	227	-1.8461	0.390724	-2.23683	0.0207226	0.0753526	2009-09-01	protein_coding	ENSMUSG00000059248	ENSMUST00000093907	NA	intron (NM_001113486, intron 2 of 11)	-16772	ENSMUSG00000059248	2009-09-01
21053	chr11	117232223	117232458	236	-1.44579	1.04448	-2.49028	0.0226071	0.0778644	2009-09-01	protein_coding	ENSMUSG00000059248	ENSMUST00000093907	NA	intron (NM_001113486, intron 2 of 11)	32680	ENSMUSG00000059248	2009-09-01
21051	chr11	117218236	117218462	227	-1.8151	0.392448	-2.20755	0.0239758	0.0794251	2009-09-01	protein_coding	ENSMUSG00000059248	ENSMUST00000093907	NA	intron (NM_001113486, intron 1 of 11)	18688	ENSMUSG00000059248	2009-09-01
21050	chr11	117214603	117214861	259	-2.40205	-0.0691264	-2.33292	0.0259842	0.0802089	2009-09-01	protein_coding	ENSMUSG00000059248	ENSMUST00000093907	NA	intron (NM_001113486, intron 1 of 11)	15071	ENSMUSG00000059248	2009-09-01
21044	chr11	117197673	117198481	809	0.0606337	2.16756	-2.10693	0.0310631	0.0862526	2009-09-01	protein_coding	ENSMUSG00000059248	ENSMUST00000093907	-1179	Intergenic	-1584	ENSMUSG00000059248	2009-09-01
21046	chr11	117201235	117201518	284	-1.44579	0.728077	-2.17387	0.0360509	0.0908541	2009-09-01	protein_coding	ENSMUSG00000059248	ENSMUST00000093907	NA	intron (NM_001113486, intron 1 of 11)	1716	ENSMUSG00000059248	2009-09-01
21055	chr11	117235817	117236362	546	-0.599713	1.30027	-1.89998	0.0435413	0.0985715	2009-09-01	protein_coding	ENSMUSG00000059248	ENSMUST00000093907	NA	intron (NM_001113486, intron 2 of 11)	-30156	ENSMUSG00000059248	2009-09-01
21062	chr11	117266066	117266618	553	-0.246608	1.659	-1.90561	0.0454041	0.100486	2009-09-01	protein_coding	ENSMUSG00000059248	ENSMUST00000093907	NA	promoter-TSS (NM_001113487)	96	ENSMUSG00000059248	2009-09-01
21070	chr11	117290363	117290974	612	0.165447	2.07851	-1.91306	0.0455619	0.100681	2009-09-01	protein_coding	ENSMUSG00000059248	ENSMUST00000093907	NA	exon (NM_001113486, exon 3 of 12)	24423	ENSMUSG00000059248	2009-09-01
21069	chr11	117288726	117289238	513	-0.713154	1.09076	-1.80391	0.0482466	0.102327	2009-09-01	protein_coding	ENSMUSG00000059248	ENSMUST00000093907	NA	intron (NM_001113487, intron 1 of 10)	22736	ENSMUSG00000059248	2009-09-01
21072	chr11	117309706	117310082	377	-0.851925	1.13662	-1.98855	0.0568238	0.111418	2009-09-01	protein_coding	ENSMUSG00000059248	ENSMUST00000093907	NA	intron (NM_001113487, intron 2 of 10)	-21821	ENSMUSG00000059248	2009-09-01
21068	chr11	117287636	117287866	231	-1.61866	0.244204	-1.86287	0.0645242	0.118854	2009-09-01	protein_coding	ENSMUSG00000059248	ENSMUST00000093907	NA	intron (NM_001113487, intron 1 of 10)	21505	ENSMUSG00000059248	2009-09-01
21074	chr11	117350990	117351268	279	-1.27084	0.451347	-1.72218	0.0673859	0.121686	2009-09-01	protein_coding	ENSMUSG00000059248	ENSMUST00000127383	NA	intron (NM_001113488, intron 1 of 9)	18816	ENSMUSG00000059248	2009-09-01
21059	chr11	117251861	117252149	289	-1.23907	0.428068	-1.66714	0.0748964	0.12859	2009-09-01	protein_coding	ENSMUSG00000059248	ENSMUST00000093907	NA	intron (NM_001113486, intron 2 of 11)	-14241	ENSMUSG00000059248	2009-09-01
21073	chr11	117332134	117332705	572	0.316585	2.10073	-1.78415	0.0789206	0.132141	2009-09-01	protein_coding	ENSMUSG00000059248	ENSMUST00000127383	NA	5' UTR (NM_001113488, exon 1 of 10)	107	ENSMUSG00000059248	2009-09-01
21047	chr11	117201878	117202201	324	-1.13278	0.690843	-1.82362	0.0821614	0.13478	2009-09-01	protein_coding	ENSMUSG00000059248	ENSMUST00000093907	NA	intron (NM_001113486, intron 1 of 11)	2379	ENSMUSG00000059248	2009-09-01
21052	chr11	117219175	117219500	326	-1.13278	0.574541	-1.70732	0.0878252	0.140199	2009-09-01	protein_coding	ENSMUSG00000059248	ENSMUST00000093907	NA	intron (NM_001113486, intron 2 of 11)	19677	ENSMUSG00000059248	2009-09-01
21054	chr11	117234293	117234744	452	-0.844509	0.812647	-1.65716	0.0883328	0.140664	2009-09-01	protein_coding	ENSMUSG00000059248	ENSMUST00000093907	NA	intron (NM_001113486, intron 2 of 11)	-31727	ENSMUSG00000059248	2009-09-01
21075	chr11	117353931	117354199	269	-0.927275	0.690843	-1.61812	0.106338	0.156866	2009-09-01	retained_intron	ENSMUSG00000059248	ENSMUST00000134852	NA	intron (NM_017380, intron 5 of 9)	21752	ENSMUSG00000059248	2009-09-01
21063	chr11	117266952	117267209	258	-0.925591	0.680953	-1.60654	0.115948	0.165179	2009-09-01	protein_coding	ENSMUSG00000059248	ENSMUST00000093907	NA	intron (NM_001113487, intron 1 of 10)	835	ENSMUSG00000059248	2009-09-01
21076	chr11	117354373	117354651	279	-0.823212	0.588099	-1.41131	0.128119	0.176163	2009-09-01	retained_intron	ENSMUSG00000059248	ENSMUST00000134852	NA	intron (NM_017380, intron 5 of 9)	22199	ENSMUSG00000059248	2009-09-01
21066	chr11	117279021	117279247	227	-1.63211	-0.210665	-1.42144	0.16556	0.209399	2009-09-01	protein_coding	ENSMUSG00000059248	ENSMUST00000093907	NA	intron (NM_001113487, intron 1 of 10)	12888	ENSMUSG00000059248	2009-09-01
21048	chr11	117202965	117203357	393	-0.318772	0.902209	-1.22098	0.196104	0.23602	2009-09-01	protein_coding	ENSMUSG00000059248	ENSMUST00000093907	NA	intron (NM_001113486, intron 1 of 11)	3500	ENSMUSG00000059248	2009-09-01
21057	chr11	117245838	117246095	258	-1.19259	-0.210665	-0.981922	0.320715	0.347101	2009-09-01	protein_coding	ENSMUSG00000059248	ENSMUST00000093907	NA	intron (NM_001113486, intron 2 of 11)	-20279	ENSMUSG00000059248	2009-09-01
21065	chr11	117278129	117278408	280	-0.511817	0.300184	-0.812001	0.49251	0.507585	2009-09-01	protein_coding	ENSMUSG00000059248	ENSMUST00000093907	NA	intron (NM_001113487, intron 1 of 10)	12023	ENSMUSG00000059248	2009-09-01
19921	chr11	105374724	105374984	261	-2.09746	0.477472	-2.57493	0.00886364	0.0676651	2010-03-01	protein_coding	ENSMUSG00000078627	ENSMUST00000138977	NA	intron (NM_172568, intron 9 of 11)	81881	ENSMUSG00000078627	2010-03-01
19920	chr11	105363266	105363569	304	-1.63211	0.656866	-2.28897	0.0211326	0.0759311	2010-03-01	protein_coding	ENSMUSG00000078627	ENSMUST00000138977	NA	intron (NM_172568, intron 11 of 11)	70772	ENSMUSG00000020695	Mrc2
19925	chr11	105449820	105450046	227	-2.40205	-0.0691264	-2.33292	0.0259842	0.0802089	2010-03-01	protein_coding	ENSMUSG00000078627	ENSMUST00000100332	NA	intron (NM_172568, intron 3 of 11)	6802	ENSMUSG00000078627	2010-03-01
19924	chr11	105421494	105421720	227	-2.09746	0.0597582	-2.15722	0.0349928	0.0896948	2010-03-01	protein_coding	ENSMUSG00000078627	ENSMUST00000100332	NA	intron (NM_172568, intron 4 of 11)	35128	ENSMUSG00000078627	2010-03-01
19923	chr11	105383142	105383368	227	-1.44644	0.588099	-2.03454	0.0371366	0.0918825	2010-03-01	protein_coding	ENSMUSG00000078627	ENSMUST00000138977	NA	intron (NM_172568, intron 8 of 11)	73480	ENSMUSG00000078627	2010-03-01
19926	chr11	105456483	105456971	489	-0.0556829	1.89611	-1.9518	0.0759932	0.129476	2010-03-01	protein_coding	ENSMUSG00000078627	ENSMUST00000100332	NA	promoter-TSS (NM_001039242)	8	ENSMUSG00000078627	2010-03-01
19922	chr11	105378054	105378437	384	-0.851925	0.748331	-1.60026	0.0952874	0.146692	2010-03-01	protein_coding	ENSMUSG00000078627	ENSMUST00000138977	NA	intron (NM_172568, intron 9 of 11)	78489	ENSMUSG00000078627	2010-03-01
8210	chr10	59201702	59201928	227	-1.63284	0.234711	-1.86756	0.05145	0.105814	2010-09-01	protein_coding	ENSMUSG00000019917	ENSMUST00000165971	NA	intron (NM_001024910, intron 1 of 9)	20032	ENSMUSG00000019917	2010-09-01
8211	chr10	59221157	59221736	580	0.303958	1.94493	-1.64097	0.100283	0.151302	2010-09-01	protein_coding	ENSMUSG00000019917	ENSMUST00000165971	NA	promoter-TSS (NM_172939)	400	ENSMUSG00000019917	2010-09-01
36488	chr15	26395852	26396222	371	-2.40205	1.38805	-3.7901	0.00272707	0.0676651	2011-03-01	retained_intron	ENSMUSG00000022269	ENSMUST00000155819	NA	intron (NM_177597, intron 3 of 3)	86965	ENSMUSG00000022269	2011-03-01
36486	chr15	26307748	26308044	297	-2.09746	1.01465	-3.11211	0.00610054	0.0676651	2011-03-01	retained_intron	ENSMUSG00000022269	ENSMUST00000126304	-1003	Intergenic	-1176	ENSMUSG00000022269	2011-03-01
36487	chr15	26308543	26309772	1230	1.28152	3.54408	-2.26256	0.00790772	0.0676651	2011-03-01	retained_intron	ENSMUSG00000022269	ENSMUST00000126304	NA	promoter-TSS (NM_177597)	86	ENSMUSG00000022269	2011-03-01
87359	chr5	93092946	93094294	1349	1.22392	3.47641	-2.25249	0.0167925	0.0723876	2011-09-01	protein_coding	ENSMUSG00000058013	ENSMUST00000074733	NA	intron (NM_001009818, intron 1 of 9)	163	ENSMUSG00000058013	2011-09-01
87358	chr5	93092342	93092656	315	-1.27026	0.607467	-1.87773	0.0510859	0.105379	2011-09-01	protein_coding	ENSMUSG00000058013	ENSMUST00000074733	-800	promoter-TSS (NM_001009818)	-958	ENSMUSG00000058013	2011-09-01
87360	chr5	93124164	93124390	227	-1.44579	0.261299	-1.70709	0.0871492	0.13951	2011-09-01	protein_coding	ENSMUSG00000058013	ENSMUST00000074733	NA	intron (NM_001009818, intron 1 of 9)	30820	ENSMUSG00000058013	2011-09-01
87361	chr5	93171943	93172169	227	-0.755167	0.314826	-1.06999	0.274025	0.305984	2011-09-01	protein_coding	ENSMUSG00000058013	ENSMUST00000074733	NA	3' UTR (NM_001009818, exon 10 of 10)	34439	ENSMUSG00000063015	Ccni
41809	chr16	4987294	4987669	376	-1.83137	1.14468	-2.97605	0.0187399	0.0723876	2012-09-01	protein_coding	ENSMUSG00000022542	ENSMUST00000170323	NA	3' UTR (NM_027669, exon 8 of 8)	10370	ENSMUSG00000022542	2012-09-01
41811	chr16	4997658	4998025	368	-0.507214	0.936764	-1.44398	0.133425	0.180903	2012-09-01	protein_coding	ENSMUSG00000022542	ENSMUST00000170323	NA	promoter-TSS (NM_027669)	10	ENSMUSG00000022542	2012-09-01
41810	chr16	4994729	4995025	297	-1.13539	0.8138	-1.94919	0.157943	0.202923	2012-09-01	protein_coding	ENSMUSG00000022542	ENSMUST00000170323	NA	intron (NM_029374, intron 2 of 8)	2975	ENSMUSG00000022542	2012-09-01
90867	chr5	129692741	129693000	260	-2.09746	0.582047	-2.6795	0.00719968	0.0676651	2014-09-01	processed_transcript	ENSMUSG00000034219	ENSMUST00000182381	NA	intron (NM_028826, intron 7 of 10)	15640	ENSMUSG00000034219	2014-09-01
90868	chr5	129700980	129701206	227	-2.09746	0.354159	-2.45162	0.012792	0.0690671	2014-09-01	protein_coding	ENSMUSG00000034219	ENSMUST00000042266	NA	intron (NM_028826, intron 3 of 10)	7418	ENSMUSG00000034219	2014-09-01
90866	chr5	129687806	129688224	419	-1.24173	0.797155	-2.03888	0.0537867	0.108431	2014-09-01	processed_transcript	ENSMUSG00000034219	ENSMUST00000182381	NA	intron (NM_028826, intron 9 of 10)	-17927	ENSMUSG00000051034	Zfp11
90865	chr5	129685230	129685516	287	-1.2309	0.339989	-1.57089	0.0935001	0.145404	2014-09-01	processed_transcript	ENSMUSG00000034219	ENSMUST00000182381	NA	intron (NM_028826, intron 10 of 10)	-15285	ENSMUSG00000051034	Zfp11
90869	chr5	129702921	129703235	315	-0.123252	0.507935	-0.631187	0.480632	0.496324	2014-09-01	protein_coding	ENSMUSG00000034219	ENSMUST00000042266	NA	intron (NM_028826, intron 3 of 10)	5433	ENSMUSG00000034219	2014-09-01
73644	chr3	144570650	144571040	391	-1.8461	0.904549	-2.75065	0.00856994	0.0676651	2015-09-01	processed_transcript	ENSMUSG00000037072	ENSMUST00000144859	NA	promoter-TSS (NM_011828)	418	ENSMUSG00000037072	2015-09-01
105003	chr7	45570201	45570792	592	-0.0299098	2.36638	-2.39629	0.0106169	0.0683472	0610005C13Rik	processed_transcript	ENSMUSG00000085214	ENSMUST00000130094	NA	promoter-TSS (NM_001243052)	344	ENSMUSG00000030826	Bcat2
67322	chr2	163503248	163503529	282	-2.09848	0.628044	-2.72652	0.00741211	0.0676651	0610008F07Rik	antisense	NA	ENSMUST00000141329	NA	TTS (NM_001099331)	11071	ENSMUSG00000078949	R3hdml
67324	chr2	163506817	163507365	549	-0.599713	1.9642	-2.56391	0.0110499	0.0689929	0610008F07Rik	antisense	NA	ENSMUST00000141329	NA	intron (NR_027970, intron 1 of 3)	14773	ENSMUSG00000078949	R3hdml
67329	chr2	163536468	163536702	235	-1.78782	0.499974	-2.28779	0.0182662	0.0723876	0610008F07Rik	antisense	NA	ENSMUST00000141329	NA	intron (NR_027970, intron 1 of 3)	5136	ENSMUSG00000046840	Hnf4aos
67330	chr2	163540010	163540236	227	-1.60534	0.428068	-2.03341	0.0305959	0.0856887	0610008F07Rik	antisense	NA	ENSMUST00000141329	NA	intron (NR_027970, intron 1 of 3)	1598	ENSMUSG00000046840	Hnf4aos
67327	chr2	163526967	163527193	227	-1.56874	0.499974	-2.06871	0.0309991	0.0861401	0610008F07Rik	antisense	NA	ENSMUST00000141329	NA	intron (NR_027970, intron 1 of 3)	14641	ENSMUSG00000046840	Hnf4aos
67326	chr2	163515819	163516170	352	-1.63211	0.364722	-1.99683	0.0474671	0.10171	0610008F07Rik	antisense	NA	ENSMUST00000141329	NA	intron (NR_027970, intron 1 of 3)	23677	ENSMUSG00000078949	R3hdml
67331	chr2	163541489	163542139	651	0.422554	1.78147	-1.35892	0.136325	0.183508	0610008F07Rik	antisense	NA	ENSMUST00000141329	NA	promoter-TSS (NR_027970)	-93	ENSMUSG00000046840	Hnf4aos
67323	chr2	163503687	163503913	227	-0.96551	0.149885	-1.1154	0.248141	0.282038	0610008F07Rik	antisense	NA	ENSMUST00000141329	NA	intron (NR_027970, intron 1 of 3)	11482	ENSMUSG00000078949	R3hdml
67325	chr2	163510622	163511034	413	-0.0689713	0.719873	-0.788844	0.399456	0.420243	0610008F07Rik	antisense	NA	ENSMUST00000141329	NA	intron (NR_027970, intron 1 of 3)	18510	ENSMUSG00000078949	R3hdml
67328	chr2	163530520	163530746	227	-0.860243	-0.0691264	-0.791117	0.436635	0.455108	0610008F07Rik	antisense	NA	ENSMUST00000141329	NA	intron (NR_027970, intron 1 of 3)	11088	ENSMUSG00000046840	Hnf4aos
24287	chr12	80691666	80691920	255	-2.40205	0.149885	-2.55193	0.0130266	0.0690671	0610009B14Rik	antisense	NA	ENSMUST00000153297	NA	promoter-TSS (NM_001177503)	673		Plekhd1os
24286	chr12	80690276	80690507	232	-0.98122	0.507935	-1.48916	0.124194	0.172483	0610009B14Rik	antisense	NA	ENSMUST00000153297	NA	intron (NR_037995, intron 1 of 1)	2074		Plekhd1os
24288	chr12	80692109	80693895	1787	0.770992	3.63826	-2.86726	1	1	0610009B14Rik	antisense	NA	ENSMUST00000153297	NA	promoter-TSS (NR_037995)	401	ENSMUSG00000066438	Plekhd1
22174	chr12	4817137	4817420	284	-0.989848	0.604441	-1.59429	0.106597	0.15704	0610009D07Rik	protein_coding	NA	ENSMUST00000046207	-187	promoter-TSS (NM_025323)	-329	ENSMUSG00000037361	Sf3b6
21762	chr11	120349936	120350577	642	-0.0846622	2.63016	-2.71482	0.00622749	0.0676651	0610009L18Rik	protein_coding	ENSMUSG00000043644	ENSMUST00000143813	NA	intron (NR_038126, intron 1 of 1)	1579	ENSMUSG00000043644	0610009L18Rik
53350	chr18	38254662	38254888	227	-2.40205	0.0597582	-2.4618	0.0188798	0.0723876	0610009O20Rik	protein_coding	ENSMUSG00000024442	ENSMUST00000025314	NA	intron (NM_024179, intron 7 of 12)	-4210	ENSMUSG00000097080	1700086O06Rik
53351	chr18	38259619	38260054	436	-0.859811	1.17905	-2.03886	0.0371091	0.0918409	0610009O20Rik	protein_coding	ENSMUSG00000024442	ENSMUST00000025314	NA	intron (NM_024179, intron 10 of 12)	-9272	ENSMUSG00000097080	1700086O06Rik
13122	chr11	23592792	23593088	297	-1.8461	0.753593	-2.59969	0.03855	0.0928907	0610010F05Rik	nonsense_mediated_decay	ENSMUSG00000042208	ENSMUST00000155903	NA	intron (NM_027860, intron 14 of 21)	-34098	ENSMUSG00000085415	Gm12060
13123	chr11	23633056	23633690	635	0.425746	2.5007	-2.07496	0.066677	0.120979	0610010F05Rik	protein_coding	ENSMUSG00000042208	ENSMUST00000131612	NA	intron (NM_027860, intron 1 of 21)	258	ENSMUSG00000042208	0610010F05Rik
13121	chr11	23591240	23591470	231	-0.399934	0.676755	-1.07669	0.248079	0.28199	0610010F05Rik	nonsense_mediated_decay	ENSMUSG00000042208	ENSMUST00000155903	NA	intron (NM_027860, intron 14 of 21)	-32513	ENSMUSG00000085415	Gm12060
15877	chr11	70237541	70238346	806	-0.810146	2.42632	-3.23647	0.00130987	0.0676651	0610010K14Rik	protein_coding	ENSMUSG00000020831	ENSMUST00000108575	NA	promoter-TSS (NM_001177603)	-30	ENSMUSG00000020831	0610010K14Rik
47038	chr17	25883595	25883838	244	-1.38088	0.387246	-1.76813	0.0802222	0.133025	0610011F06Rik	protein_coding	ENSMUSG00000025731	ENSMUST00000163356	NA	exon (NM_139154, exon 7 of 7)	-2859		Wfikkn1
47037	chr17	25875591	25875934	344	-0.390803	0.748282	-1.13908	0.25688	0.289831	0610011F06Rik	nonsense_mediated_decay	ENSMUSG00000025731	ENSMUST00000110456	NA	intron (NM_026686, intron 1 of 5)	263	ENSMUSG00000025731	0610011F06Rik
43527	chr16	31948123	31948371	249	-0.998527	0.966997	-1.96552	0.0826185	0.135253	0610012G03Rik	pseudogene	ENSMUSG00000096232	ENSMUST00000179515	NA	promoter-TSS (NM_026554)	274		0610012G03Rik
64473	chr2	105225697	105226086	390	-2.40205	1.11182	-3.51386	0.00189977	0.0676651	0610012H03Rik	protein_coding	NA	ENSMUST00000068813	NA	intron (NM_001159638, intron 1 of 2)	1550	ENSMUSG00000055312	Them7
64475	chr2	105261380	105261610	231	-2.09746	0.980795	-3.07825	0.00543065	0.0676651	0610012H03Rik	protein_coding	NA	ENSMUST00000068813	NA	intron (NM_001159638, intron 1 of 2)	37153	ENSMUSG00000055312	Them7
64477	chr2	105308887	105309113	227	-2.40205	0.249948	-2.65199	0.00829281	0.0676651	0610012H03Rik	protein_coding	NA	ENSMUST00000068813	NA	intron (NM_028747, intron 3 of 3)	84658	ENSMUSG00000055312	Them7
64480	chr2	105324873	105325190	318	-2.40205	0.389037	-2.79108	0.00969953	0.0676651	0610012H03Rik	protein_coding	NA	ENSMUST00000068813	NA	intron (NM_028747, intron 3 of 3)	74287	ENSMUSG00000005973	Rcn1
64474	chr2	105227203	105227550	348	-1.78782	0.719873	-2.50769	0.0108096	0.0688586	0610012H03Rik	protein_coding	NA	ENSMUST00000068813	NA	intron (NM_001159638, intron 1 of 2)	3035	ENSMUSG00000055312	Them7
64482	chr2	105357494	105357790	297	-2.40205	0.487093	-2.88914	0.0140169	0.0692725	0610012H03Rik	protein_coding	NA	ENSMUST00000068813	NA	intron (NM_028747, intron 3 of 3)	41677	ENSMUSG00000005973	Rcn1
64476	chr2	105302230	105302619	390	-1.44579	1.11899	-2.56479	0.0302879	0.0852289	0610012H03Rik	protein_coding	NA	ENSMUST00000068813	NA	intron (NM_028747, intron 3 of 3)	78083	ENSMUSG00000055312	Them7
64472	chr2	105224278	105224785	508	-0.499445	1.78873	-2.28817	0.0360011	0.0907906	0610012H03Rik	protein_coding	NA	ENSMUST00000068813	NA	intron (NM_001159638, intron 1 of 2)	190	ENSMUSG00000055312	Them7
64479	chr2	105318627	105318863	237	-1.1063	0.414609	-1.52091	0.113884	0.163318	0610012H03Rik	protein_coding	NA	ENSMUST00000068813	NA	intron (NM_028747, intron 3 of 3)	80574	ENSMUSG00000005973	Rcn1
64481	chr2	105330443	105330671	229	-1.43462	0.0597582	-1.49437	0.128911	0.176817	0610012H03Rik	protein_coding	NA	ENSMUST00000068813	NA	intron (NM_028747, intron 3 of 3)	68762	ENSMUSG00000005973	Rcn1
64478	chr2	105315450	105315766	317	-0.269977	0.261299	-0.531276	0.594656	0.605466	0610012H03Rik	protein_coding	NA	ENSMUST00000068813	NA	intron (NM_028747, intron 3 of 3)	83711	ENSMUSG00000005973	Rcn1
95543	chr6	72352007	72352237	231	-2.40205	0.0224461	-2.42449	0.024756	0.0798712	0610030E20Rik	protein_coding	ENSMUSG00000058706	ENSMUST00000077783	NA	3' UTR (NM_026696, exon 4 of 4)	-3361	ENSMUSG00000055912	Tmem150a
95542	chr6	72347420	72347861	442	0.365755	1.79189	-1.42614	0.161864	0.206395	0610030E20Rik	protein_coding	ENSMUSG00000058706	ENSMUST00000077783	NA	exon (NM_026696, exon 2 of 4)	324	ENSMUSG00000058706	0610030E20Rik
76901	chr4	107889794	107890158	365	-1.41361	1.38292	-2.79653	0.0108941	0.0689929	0610037L13Rik	protein_coding	ENSMUSG00000028608	ENSMUST00000135454	NA	promoter-TSS (NM_028754)	77	ENSMUSG00000028608	0610037L13Rik
67358	chr2	163644679	163645106	428	0.0729507	1.44385	-1.3709	0.213761	0.252236	0610039K10Rik	protein_coding	ENSMUSG00000058812	ENSMUST00000076667	NA	promoter-TSS (NR_028113)	43	ENSMUSG00000058812	0610039K10Rik
18330	chr11	96290841	96291342	502	-2.40205	1.09398	-3.49603	0.00196909	0.0676651	0610040B09Rik	antisense	NA	ENSMUST00000150698	NA	TTS (NM_010460)	4446	ENSMUSG00000038721	Hoxb7
18339	chr11	96303023	96303361	339	-2.07893	1.07807	-3.157	0.00668383	0.0676651	0610040B09Rik	antisense	NA	ENSMUST00000140952	NA	promoter-TSS (NM_008268)	-320		Hoxb5
18344	chr11	96307492	96307748	257	-1.42225	0.364722	-1.78697	0.0688567	0.122818	0610040B09Rik	antisense	NA	ENSMUST00000150698	-582	Intergenic	4108		Hoxb5
18342	chr11	96305572	96305865	294	-0.651865	0.573056	-1.22492	0.237074	0.27275	0610040B09Rik	antisense	NA	ENSMUST00000150698	NA	3' UTR (NM_008268, exon 2 of 2)	2207		Hoxb5
18331	chr11	96291602	96292193	592	-1.28081	1.70893	-2.98975	1	1	0610040B09Rik	antisense	NA	ENSMUST00000150698	NA	Intergenic	5252	ENSMUSG00000038721	Hoxb7
18340	chr11	96303625	96304318	694	-1.44579	2.80756	-4.25335	1	1	0610040B09Rik	antisense	NA	ENSMUST00000140952	NA	exon (NM_008268, exon 1 of 2)	460		Hoxb5
18341	chr11	96304520	96305374	855	-0.740533	2.98376	-3.72429	1	1	0610040B09Rik	antisense	NA	ENSMUST00000140952	NA	exon (NM_008268, exon 2 of 2)	1435		Hoxb5
18343	chr11	96306208	96307000	793	-1.44579	2.11132	-3.55712	1	1	0610040B09Rik	antisense	NA	ENSMUST00000150698	NA	TTS (NM_008268)	3092		Hoxb5
97170	chr6	108659295	108659893	599	-1.13278	2.2289	-3.36168	0.000802528	0.0676651	0610040F04Rik	antisense	ENSMUSG00000087341	ENSMUST00000137478	NA	intron (NR_104577, intron 1 of 6)	-1035	ENSMUSG00000030103	Bhlhe40
97169	chr6	108620227	108620610	384	-1.19259	1.53686	-2.72944	0.0248021	0.0798712	0610040F04Rik	antisense	ENSMUSG00000087341	ENSMUST00000137478	NA	intron (NR_104577, intron 1 of 6)	2748	ENSMUSG00000087341	0610040F04Rik
97171	chr6	108659942	108660421	480	-0.516775	0.574485	-1.09126	0.290748	0.321538	0610040F04Rik	antisense	ENSMUSG00000087341	ENSMUST00000137478	NA	promoter-TSS (NM_011498)	-447	ENSMUSG00000030103	Bhlhe40
86614	chr5	63812322	63812749	428	-1.12325	1.79196	-2.91521	0.00403919	0.0676651	0610040J01Rik	protein_coding	ENSMUSG00000060512	ENSMUST00000081747	NA	promoter-TSS (NM_029554)	41	ENSMUSG00000060512	0610040J01Rik
86615	chr5	63898735	63899062	328	-1.56874	0.813934	-2.38267	0.0181276	0.0723876	0610040J01Rik	protein_coding	ENSMUSG00000060512	ENSMUST00000081747	NA	3' UTR (NM_029554, exon 4 of 4)	69998	ENSMUSG00000047881	Rell1
17260	chr11	83745444	83745879	436	-0.682131	1.58955	-2.27168	0.0265186	0.080986	1100001G20Rik	protein_coding	ENSMUSG00000051748	ENSMUST00000070832	-1060	Intergenic	-1278	ENSMUSG00000051748	Wfdc21
17261	chr11	83746353	83746685	333	-0.734853	1.19488	-1.92974	0.0398167	0.0943771	1100001G20Rik	protein_coding	ENSMUSG00000051748	ENSMUST00000070832	-254	promoter-TSS (NM_183249)	-421	ENSMUSG00000051748	Wfdc21
17262	chr11	83747093	83747473	381	-0.0930573	0.901026	-0.994083	0.282	0.313378	1100001G20Rik	protein_coding	ENSMUSG00000051748	ENSMUST00000070832	NA	intron (NM_183249, intron 1 of 2)	343	ENSMUSG00000051748	Wfdc21
94333	chr6	38534871	38535589	719	0.511125	1.79709	-1.28597	0.207652	0.246354	1110001J03Rik	processed_transcript	ENSMUSG00000019689	ENSMUST00000147651	NA	intron (NM_025363, intron 1 of 1)	369	ENSMUSG00000019689	1110001J03Rik
73541	chr3	138067783	138068041	259	-0.859811	0.178067	-1.03788	0.30926	0.336826	1110002E22Rik	protein_coding	ENSMUSG00000090066	ENSMUST00000163080	NA	promoter-TSS (NR_037975)	-524	ENSMUSG00000049349	Gm5105
22070	chr12	3415070	3415473	404	-1.42288	1.42053	-2.84342	0.00516853	0.0676651	1110002L01Rik	nonsense_mediated_decay	ENSMUSG00000071456	ENSMUST00000168012	NA	intron (NR_030694, intron 1 of 2)	11475	ENSMUSG00000071456	1110002L01Rik
44614	chr16	90927983	90928213	231	-1.08578	0.6838	-1.76958	0.057638	0.112191	1110004E09Rik	protein_coding	ENSMUSG00000022972	ENSMUST00000129345	NA	intron (NM_026502, intron 3 of 6)	6751	ENSMUSG00000022972	1110004E09Rik
44615	chr16	90934262	90934800	539	-0.167985	1.69426	-1.86225	0.0720763	0.125983	1110004E09Rik	protein_coding	ENSMUSG00000022972	ENSMUST00000023694	NA	intron (NM_026502, intron 1 of 6)	318	ENSMUSG00000022972	1110004E09Rik
44613	chr16	90927431	90927759	329	-0.742014	0.920201	-1.66221	0.0994302	0.150563	1110004E09Rik	protein_coding	ENSMUSG00000022972	ENSMUST00000129345	NA	intron (NM_026502, intron 3 of 6)	7254	ENSMUSG00000022972	1110004E09Rik
108501	chr7	116103202	116103428	227	-1.84696	0.234711	-2.08167	0.0315656	0.0867786	1110004F10Rik	protein_coding	ENSMUSG00000030663	ENSMUST00000032899	NA	exon (NM_019772, exon 4 of 5)	9935	ENSMUSG00000030663	1110004F10Rik
108496	chr7	116032230	116032565	336	-1.76104	0.483978	-2.24501	0.0311453	0.086337	1110006G14Rik	antisense	NA	ENSMUST00000032900	NA	intron (NM_001025559, intron 1 of 15)	-1351	ENSMUSG00000051910	Sox6
108495	chr7	116031569	116032163	595	0.646968	2.1645	-1.51753	0.0876643	0.140038	1110006G14Rik	antisense	NA	ENSMUST00000032900	NA	promoter-TSS (NM_001025560)	-819	ENSMUSG00000051910	Sox6
28824	chr13	49215595	49215987	393	-0.808594	1.66893	-2.47753	0.024399	0.0798626	1110007C09Rik	protein_coding	ENSMUSG00000037960	ENSMUST00000048946	NA	intron (NM_026738, intron 1 of 5)	235	ENSMUSG00000037960	1110007C09Rik
28823	chr13	49212072	49212413	342	-1.07112	0.979663	-2.05078	0.0442339	0.099282	1110007C09Rik	protein_coding	ENSMUSG00000037960	ENSMUST00000048946	NA	intron (NM_026738, intron 1 of 5)	3783	ENSMUSG00000037960	1110007C09Rik
28822	chr13	49203620	49203956	337	-0.720315	0.903419	-1.62373	0.0838973	0.136513	1110007C09Rik	protein_coding	ENSMUSG00000037960	ENSMUST00000048946	NA	exon (NM_026738, exon 5 of 6)	12238	ENSMUSG00000037960	1110007C09Rik
44568	chr16	90553257	90553510	254	-1.63211	0.276259	-1.90837	0.0513112	0.105653	1110008E08Rik	protein_coding	ENSMUSG00000046119	ENSMUST00000060246	-653	Intergenic	166987	ENSMUSG00000053414	Hunk
44569	chr16	90554301	90554716	416	-0.473314	0.483978	-0.957292	0.338676	0.36413	1110008E08Rik	protein_coding	ENSMUSG00000046119	ENSMUST00000060246	NA	Intergenic	168112	ENSMUSG00000053414	Hunk
66857	chr2	156863090	156863660	571	0.540443	2.45909	-1.91865	0.0544355	0.109182	1110008F13Rik	protein_coding	ENSMUSG00000027637	ENSMUST00000029165	NA	promoter-TSS (NR_015591)	253	ENSMUSG00000027637	1110008F13Rik
89818	chr5	120611559	120611815	257	-1.76104	0.651182	-2.41222	0.0129101	0.0690671	1110008J03Rik	processed_transcript	NA	ENSMUST00000136070	NA	5' UTR (NM_133908, exon 3 of 4)	902	ENSMUSG00000029600	Rita1
23476	chr12	55309572	55309939	368	-0.76254	0.874173	-1.63671	0.121851	0.170603	1110008L16Rik	protein_coding	ENSMUSG00000021023	ENSMUST00000021411	NA	intron (NM_025373, intron 3 of 6)	-6756	ENSMUSG00000021022	Ppp2r3c
23478	chr12	55367951	55368177	227	-1.2494	0.0769477	-1.32634	0.174625	0.217206	1110008L16Rik	protein_coding	ENSMUSG00000021023	ENSMUST00000021411	NA	intron (NM_025373, intron 4 of 6)	-2631		Mir1198
23477	chr12	55311227	55311715	489	0.272685	0.733467	-0.460782	0.616014	0.625793	1110008L16Rik	protein_coding	ENSMUSG00000021023	ENSMUST00000021411	NA	intron (NM_025373, intron 3 of 6)	-8471	ENSMUSG00000021022	Ppp2r3c
62016	chr2	32381278	32381508	231	-2.40205	0.469341	-2.87139	0.00684974	0.0676651	1110008P14Rik	processed_transcript	ENSMUSG00000039195	ENSMUST00000146423	NA	intron (NM_198001, intron 1 of 1)	522	ENSMUSG00000039195	1110008P14Rik
24605	chr12	84946742	84946972	231	-2.04623	0.244204	-2.29043	0.0250895	0.0802089	1110018G07Rik	protein_coding	NA	ENSMUST00000169161	NA	intron (NM_178065, intron 2 of 19)	24029	ENSMUSG00000042350	Arel1
24606	chr12	84970576	84970806	231	-0.338734	0.504692	-0.843426	0.356701	0.380909	1110018G07Rik	protein_coding	NA	ENSMUST00000167448	NA	promoter-TSS (NM_028632)	195	ENSMUSG00000042350	Arel1
67979	chr2	167190686	167190912	227	-2.40205	0.632395	-3.03444	0.0044269	0.0676651	1110018N20Rik	processed_transcript	ENSMUSG00000085151	ENSMUST00000151217	NA	Intergenic	-1981		Kcnb1
121388	chr9	50768244	50768647	404	-1.22278	1.42378	-2.64656	0.0200164	0.0741619	1110032A03Rik	protein_coding	ENSMUSG00000037971	ENSMUST00000042468	NA	promoter-TSS (NM_023483)	208		Fdxacb1
65699	chr2	132716419	132716698	280	-2.07893	-0.210665	-1.86827	0.0687592	0.122723	1110034G24Rik	protein_coding	ENSMUSG00000044991	ENSMUST00000061891	NA	intron (NM_028637, intron 2 of 2)	26276	ENSMUSG00000044991	1110034G24Rik
65700	chr2	132728550	132728853	304	-1.22389	0.285483	-1.50937	0.138602	0.185328	1110034G24Rik	protein_coding	ENSMUSG00000044991	ENSMUST00000061891	NA	intron (NM_028637, intron 2 of 2)	38419	ENSMUSG00000044991	1110034G24Rik
65698	chr2	132702819	132703063	245	-0.787406	0.499974	-1.28738	0.162239	0.206729	1110034G24Rik	protein_coding	ENSMUSG00000044991	ENSMUST00000061891	NA	intron (NM_028637, intron 2 of 2)	12658	ENSMUSG00000044991	1110034G24Rik
74246	chr4	11486022	11486450	429	-1.12325	1.6316	-2.75485	0.0171962	0.0723876	1110037F02Rik	protein_coding	ENSMUSG00000040720	ENSMUST00000055372	NA	intron (NM_001081183, intron 1 of 24)	278	ENSMUSG00000040720	1110037F02Rik
74247	chr4	11509349	11509592	244	-1.09506	0.872939	-1.96799	0.0370585	0.0917775	1110037F02Rik	protein_coding	ENSMUSG00000040720	ENSMUST00000055372	NA	intron (NM_001081183, intron 7 of 24)	23513	ENSMUSG00000040720	1110037F02Rik
48659	chr17	34951908	34952458	551	0.894927	1.35411	-0.459185	0.627799	0.637031	1110038B12Rik	lincRNA	ENSMUSG00000092203	ENSMUST00000173070	NA	intron (NR_027943, intron 1 of 4)	285	ENSMUSG00000092203	1110038B12Rik
38283	chr15	76948871	76949101	231	-0.559782	0.537676	-1.09746	0.286609	0.317697	1110038F14Rik	protein_coding	ENSMUSG00000063236	ENSMUST00000071792	NA	intron (NM_054099, intron 1 of 3)	442		1110038F14Rik
28214	chr13	33935361	33936012	652	-0.0561772	2.34126	-2.39744	0.0189596	0.0725768	1110046J04Rik	antisense	ENSMUSG00000085457	ENSMUST00000180906	NA	promoter-TSS (NR_040707)	-345	ENSMUSG00000085457	1110046J04Rik
63969	chr2	91303979	91304528	550	-0.440194	1.37083	-1.81103	0.0528298	0.107295	1110051M20Rik	protein_coding	ENSMUSG00000040591	ENSMUST00000064652	NA	intron (NM_175123, intron 4 of 8)	39139	ENSMUSG00000027255	Arfgap2
22242	chr12	8269779	8270014	236	-2.40205	0.149885	-2.55193	0.0130266	0.0690671	1110057K04Rik	protein_coding	ENSMUSG00000037669	ENSMUST00000037383	NA	intron (NM_001167767, intron 5 of 5)	32057	ENSMUSG00000037660	Gdf7
22241	chr12	8246069	8246295	227	-2.40205	0.178067	-2.58011	0.0144824	0.0692725	1110057K04Rik	protein_coding	ENSMUSG00000037669	ENSMUST00000037383	NA	intron (NM_001167767, intron 4 of 5)	38055	ENSMUSG00000037669	1110057K04Rik
22244	chr12	8283508	8283734	227	-0.844082	0.209582	-1.05366	0.284907	0.316101	1110057K04Rik	protein_coding	ENSMUSG00000037669	ENSMUST00000037383	NA	intron (NM_172401, intron 6 of 6)	18333	ENSMUSG00000037660	Gdf7
22243	chr12	8281565	8281828	264	-0.548383	0.314826	-0.863209	0.346541	0.371541	1110057K04Rik	protein_coding	ENSMUSG00000037669	ENSMUST00000037383	NA	intron (NM_172401, intron 6 of 6)	20257	ENSMUSG00000037660	Gdf7
57256	chr19	21599185	21599411	227	-1.76104	-0.050341	-1.71069	0.080135	0.132944	1110059E24Rik	processed_transcript	ENSMUSG00000035171	ENSMUST00000177605	NA	intron (NM_025423, intron 2 of 3)	53493	ENSMUSG00000035171	1110059E24Rik
125466	chr9	122950671	122951028	358	-0.76254	0.963562	-1.7261	0.115482	0.164767	1110059G10Rik	protein_coding	ENSMUSG00000032551	ENSMUST00000118422	NA	promoter-TSS (NM_010620)	150	ENSMUSG00000032551	1110059G10Rik
78520	chr4	124850075	124851399	1325	0.66976	3.47983	-2.81007	0.0102302	0.0677359	1110065P20Rik	protein_coding	ENSMUSG00000078570	ENSMUST00000106190	NA	promoter-TSS (NM_153566)	-7	ENSMUSG00000078570	1110065P20Rik
123374	chr9	94537218	94538768	1551	0.972347	3.54059	-2.56824	0.0100544	0.0676651	1190002N15Rik	protein_coding	ENSMUSG00000045414	ENSMUST00000113028	NA	promoter-TSS (NM_001033145)	88	ENSMUSG00000045414	1190002N15Rik
110465	chr7	140833486	140833760	275	-2.40205	0.507935	-2.90998	0.00493496	0.0676651	1190003J15Rik	protein_coding	NA	ENSMUST00000106050	-1257	Intergenic	-1873	ENSMUSG00000025481	Urah
110466	chr7	140834958	140835216	259	-0.36813	0.816476	-1.18461	0.201426	0.240728	1190003J15Rik	protein_coding	NA	ENSMUST00000106050	NA	promoter-TSS (NM_029821)	-409	ENSMUSG00000025481	Urah
117316	chr8	120632925	120634889	1965	0.244286	3.96709	-3.7228	0.000652418	0.0676651	1190005I06Rik	protein_coding	ENSMUSG00000043687	ENSMUST00000123927	NA	intron (NM_197988, intron 1 of 3)	475	ENSMUSG00000043687	1190005I06Rik
117314	chr8	120628098	120628416	319	-2.07893	0.973969	-3.0529	0.00290199	0.0676651	1190005I06Rik	protein_coding	ENSMUSG00000043687	ENSMUST00000123927	NA	intron (NM_197988, intron 2 of 3)	6125	ENSMUSG00000043687	1190005I06Rik
117308	chr8	120611807	120612080	274	-2.40205	0.364722	-2.76677	0.00833797	0.0676651	1190005I06Rik	protein_coding	ENSMUSG00000043687	ENSMUST00000123927	NA	intron (NM_197988, intron 2 of 3)	22438	ENSMUSG00000043687	1190005I06Rik
117309	chr8	120616570	120616796	227	-2.09746	0.52213	-2.61959	0.011081	0.0689929	1190005I06Rik	protein_coding	ENSMUSG00000043687	ENSMUST00000123927	NA	intron (NM_197988, intron 2 of 3)	17699	ENSMUSG00000043687	1190005I06Rik
117310	chr8	120616948	120617339	392	-0.998527	1.14276	-2.14129	0.055411	0.110093	1190005I06Rik	protein_coding	ENSMUSG00000043687	ENSMUST00000123927	NA	intron (NM_197988, intron 2 of 3)	17238	ENSMUSG00000043687	1190005I06Rik
117313	chr8	120627483	120627845	363	-1.43397	0.287405	-1.72138	0.0889726	0.141269	1190005I06Rik	protein_coding	ENSMUSG00000043687	ENSMUST00000123927	NA	intron (NM_197988, intron 2 of 3)	6718	ENSMUSG00000043687	1190005I06Rik
117311	chr8	120623642	120624133	492	-0.99032	0.573056	-1.56338	0.133149	0.180659	1190005I06Rik	protein_coding	ENSMUSG00000043687	ENSMUST00000123927	NA	intron (NM_197988, intron 2 of 3)	10494	ENSMUSG00000043687	1190005I06Rik
117312	chr8	120625452	120625767	316	-0.823939	0.507877	-1.33182	0.206098	0.244955	1190005I06Rik	protein_coding	ENSMUSG00000043687	ENSMUST00000123927	NA	intron (NM_197988, intron 2 of 3)	8772	ENSMUSG00000043687	1190005I06Rik
117315	chr8	120632137	120632408	272	-0.75597	0.166039	-0.922009	0.336992	0.362534	1190005I06Rik	protein_coding	ENSMUSG00000043687	ENSMUST00000123927	NA	intron (NM_197988, intron 1 of 3)	2109	ENSMUSG00000043687	1190005I06Rik
10557	chr10	82622741	82623382	642	-0.0888537	1.76362	-1.85247	0.0556035	0.11019	1190007I07Rik	protein_coding	ENSMUSG00000063320	ENSMUST00000176200	NA	5' UTR (NM_001135567, exon 1 of 3)	166	ENSMUSG00000063320	1190007I07Rik
68130	chr2	167834477	167834802	326	-1.63432	0.777558	-2.41188	0.0149192	0.0701	1200007C13Rik	lincRNA	ENSMUSG00000087684	ENSMUST00000143649	-831	Intergenic	-97687	ENSMUSG00000027540	Ptpn1
68126	chr2	167828388	167828621	234	-1.11379	0.553181	-1.66697	0.0786506	0.13192	1200007C13Rik	lincRNA	ENSMUSG00000087684	ENSMUST00000143649	NA	Intergenic	-103822	ENSMUSG00000027540	Ptpn1
68127	chr2	167828698	167829017	320	-0.867741	0.598546	-1.46629	0.124199	0.172483	1200007C13Rik	lincRNA	ENSMUSG00000087684	ENSMUST00000143649	NA	Intergenic	-103469	ENSMUSG00000027540	Ptpn1
68128	chr2	167830639	167830865	227	-0.973111	0.0597582	-1.03287	0.294208	0.324565	1200007C13Rik	lincRNA	ENSMUSG00000087684	ENSMUST00000143649	NA	Intergenic	-101575	ENSMUSG00000027540	Ptpn1
68129	chr2	167831149	167831434	286	-0.638506	-0.495318	-0.143188	0.926202	0.927815	1200007C13Rik	lincRNA	ENSMUSG00000087684	ENSMUST00000143649	NA	Intergenic	-101035	ENSMUSG00000027540	Ptpn1
35266	chr14	76105650	76105910	261	-1.8461	0.520554	-2.36666	0.0152192	0.0707204	1200011I18Rik	protein_coding	NA	ENSMUST00000022585	NA	intron (NM_026177, intron 3 of 7)	5035	ENSMUSG00000022008	Gpalpp1
16181	chr11	73047823	73048411	589	0.238616	2.43885	-2.20023	0.0314343	0.0866224	1200014J11Rik	protein_coding	ENSMUSG00000020783	ENSMUST00000021135	NA	intron (NM_025818, intron 1 of 12)	250		1200014J11Rik
75207	chr4	45863376	45863725	350	-2.09746	1.94903	-4.04648	0.000336411	0.0676651	1300002K09Rik	protein_coding	ENSMUSG00000028327	ENSMUST00000107783	NA	intron (NM_028788, intron 3 of 17)	14604	ENSMUSG00000028327	Stra6l
75214	chr4	45886976	45887260	285	-1.8461	1.46115	-3.30725	0.003272	0.0676651	1300002K09Rik	protein_coding	ENSMUSG00000028327	ENSMUST00000107783	NA	TTS (NM_028788)	-3185	ENSMUSG00000035539	E230008N13Rik
75212	chr4	45881965	45882283	319	-1.59554	0.745617	-2.34116	0.0212283	0.0760829	1300002K09Rik	protein_coding	ENSMUSG00000028327	ENSMUST00000107783	NA	intron (NM_028788, intron 15 of 17)	-8179	ENSMUSG00000035539	E230008N13Rik
75204	chr4	45848623	45849145	523	-0.99032	1.33376	-2.32408	0.0236553	0.0790963	1300002K09Rik	processed_transcript	ENSMUSG00000028327	ENSMUST00000128947	NA	promoter-TSS (NM_028788)	-63	ENSMUSG00000028327	Stra6l
75206	chr4	45856228	45856582	355	-0.938839	1.27154	-2.21038	0.0497562	0.103901	1300002K09Rik	processed_transcript	ENSMUSG00000028327	ENSMUST00000128947	NA	intron (NM_028788, intron 1 of 17)	7458	ENSMUSG00000028327	Stra6l
75205	chr4	45850459	45850753	295	-2.40205	-0.495318	-1.90673	0.0647226	0.119055	1300002K09Rik	processed_transcript	ENSMUSG00000028327	ENSMUST00000128947	NA	intron (NM_028788, intron 1 of 17)	1659	ENSMUSG00000028327	Stra6l
75208	chr4	45867305	45867531	227	-1.83052	-0.102637	-1.72788	0.0763393	0.129827	1300002K09Rik	protein_coding	ENSMUSG00000028327	ENSMUST00000107783	NA	intron (NM_028788, intron 6 of 17)	18471	ENSMUSG00000028327	Stra6l
75209	chr4	45868959	45869709	751	0.323755	1.77099	-1.44723	0.128597	0.17662	1300002K09Rik	protein_coding	ENSMUSG00000028327	ENSMUST00000107783	NA	intron (NM_028788, intron 7 of 17)	20387	ENSMUSG00000028327	Stra6l
75213	chr4	45883426	45883852	427	-0.487178	0.97169	-1.45887	0.132841	0.180415	1300002K09Rik	protein_coding	ENSMUSG00000028327	ENSMUST00000107783	NA	intron (NM_028788, intron 16 of 17)	-6664	ENSMUSG00000035539	E230008N13Rik
75211	chr4	45881476	45881702	227	-1.11379	0.209582	-1.32337	0.177053	0.219146	1300002K09Rik	protein_coding	ENSMUSG00000028327	ENSMUST00000107783	NA	intron (NM_028788, intron 15 of 17)	-8714	ENSMUSG00000035539	E230008N13Rik
75210	chr4	45880556	45880782	227	-0.838289	0.18002	-1.01831	0.2466	0.280685	1300002K09Rik	protein_coding	ENSMUSG00000028327	ENSMUST00000107783	NA	intron (NM_028788, intron 14 of 17)	-9634	ENSMUSG00000035539	E230008N13Rik
68713	chr2	173119677	173119948	272	-1.8461	0.802302	-2.6484	0.00996043	0.0676651	1300015D01Rik	antisense	NA	ENSMUST00000142165	NA	promoter-TSS (NM_001081387)	-288	ENSMUSG00000070495	Ctcfl
68716	chr2	173132753	173133114	362	-2.09746	0.573056	-2.67051	0.0135998	0.0692725	1300015D01Rik	antisense	NA	ENSMUST00000153523	NA	non-coding (NR_040321, exon 3 of 3)	8185	ENSMUSG00000087382	Ctcflos
68715	chr2	173128402	173128642	241	-1.25207	0.193911	-1.44598	0.136079	0.183289	1300015D01Rik	antisense	NA	ENSMUST00000142165	NA	intron (NR_040321, intron 1 of 2)	3773	ENSMUSG00000087382	Ctcflos
68714	chr2	173122159	173122550	392	-0.48842	0.820295	-1.30872	0.184468	0.225642	1300015D01Rik	antisense	NA	ENSMUST00000142165	NA	Intergenic	-2394	ENSMUSG00000087382	Ctcflos
123757	chr9	103288123	103288578	456	-1.8461	0.90215	-2.74825	0.00800392	0.0676651	1300017J02Rik	protein_coding	ENSMUSG00000033688	ENSMUST00000035163	NA	promoter-TSS (NM_027918)	-54	ENSMUSG00000033688	1300017J02Rik
123754	chr9	103268750	103269026	277	-1.63211	0.804911	-2.43702	0.0137476	0.0692725	1300017J02Rik	protein_coding	ENSMUSG00000033688	ENSMUST00000035163	NA	intron (NM_027918, intron 8 of 16)	19409	ENSMUSG00000033688	1300017J02Rik
123755	chr9	103274000	103274237	238	-0.673742	0.773576	-1.44732	0.119741	0.168837	1300017J02Rik	protein_coding	ENSMUSG00000033688	ENSMUST00000035163	NA	intron (NM_027918, intron 6 of 16)	14178	ENSMUSG00000033688	1300017J02Rik
123756	chr9	103277564	103277835	272	-0.208629	0.682423	-0.891052	0.382329	0.404029	1300017J02Rik	protein_coding	ENSMUSG00000033688	ENSMUST00000035163	NA	intron (NM_027918, intron 4 of 16)	10597	ENSMUSG00000033688	1300017J02Rik
123753	chr9	103259405	103259634	230	0.355151	0.302098	0.0530527	0.956522	0.95757	1300017J02Rik	protein_coding	ENSMUSG00000033688	ENSMUST00000154357	NA	intron (NM_027918, intron 12 of 16)	28777	ENSMUSG00000033688	1300017J02Rik
40106	chr15	89088901	89089764	864	0.996263	2.4835	-1.48724	0.125395	0.173578	1300018J18Rik	nonsense_mediated_decay	NA	ENSMUST00000130700	NA	exon (NM_027905, exon 1 of 9)	226	ENSMUSG00000035757	Selo
83843	chr4	155734314	155734563	250	-1.8461	0.588099	-2.4342	0.0147411	0.0697521	1500002C15Rik	protein_coding	ENSMUSG00000096221	ENSMUST00000178987	NA	promoter-TSS (NM_001101506)	-365	ENSMUSG00000084845	Tmem240
63286	chr2	70497277	70497503	227	-1.55847	0.0291421	-1.58762	0.0936991	0.145523	1500002O10Rik	antisense	NA	ENSMUST00000151851	NA	intron (NR_040496, intron 1 of 2)	-11429	ENSMUSG00000075302	Erich2
63288	chr2	70536713	70536983	271	-0.550773	0.414609	-0.965382	0.294096	0.324466	1500002O10Rik	antisense	NA	ENSMUST00000151851	NA	intron (NM_025744, intron 11 of 12)	-25316	ENSMUSG00000070880	Gad1
39294	chr15	82256336	82256566	231	-0.810146	0.604441	-1.41459	0.142161	0.188588	1500009C09Rik	protein_coding	ENSMUSG00000068099	ENSMUST00000136948	NA	intron (NR_037698, intron 1 of 1)	428	ENSMUSG00000068099	1500009C09Rik
10639	chr10	83722764	83723154	391	-1.28081	1.16902	-2.44983	0.0140814	0.0692725	1500009L16Rik	protein_coding	ENSMUSG00000087651	ENSMUST00000150459	NA	promoter-TSS (NM_001145198)	94	ENSMUSG00000087651	1500009L16Rik
10644	chr10	83742275	83742596	322	-1.3702	1.27149	-2.64169	0.0291071	0.0835581	1500009L16Rik	protein_coding	ENSMUSG00000087651	ENSMUST00000150459	NA	intron (NM_001145198, intron 2 of 5)	19571	ENSMUSG00000087651	1500009L16Rik
10645	chr10	83750614	83750848	235	-1.44579	0.509525	-1.95532	0.0556882	0.110288	1500009L16Rik	protein_coding	ENSMUSG00000087651	ENSMUST00000150459	NA	intron (NM_001145198, intron 2 of 5)	27866	ENSMUSG00000087651	1500009L16Rik
10643	chr10	83739167	83739442	276	-2.04623	-0.210665	-1.83556	0.0703154	0.124262	1500009L16Rik	protein_coding	ENSMUSG00000087651	ENSMUST00000150459	NA	intron (NM_001145198, intron 2 of 5)	16440	ENSMUSG00000087651	1500009L16Rik
10640	chr10	83726302	83726528	227	-1.2515	0.276259	-1.52776	0.111802	0.161608	1500009L16Rik	protein_coding	ENSMUSG00000087651	ENSMUST00000150459	NA	intron (NM_001145198, intron 1 of 5)	3550	ENSMUSG00000087651	1500009L16Rik
10642	chr10	83732060	83732292	233	-0.910797	-0.0691264	-0.841671	0.384394	0.405895	1500009L16Rik	protein_coding	ENSMUSG00000087651	ENSMUST00000150459	NA	intron (NM_001145198, intron 1 of 5)	9311	ENSMUSG00000087651	1500009L16Rik
10641	chr10	83727595	83727843	249	-0.540641	-0.102637	-0.438004	0.678108	0.68594	1500009L16Rik	protein_coding	ENSMUSG00000087651	ENSMUST00000150459	NA	intron (NM_001145198, intron 1 of 5)	4854	ENSMUSG00000087651	1500009L16Rik
88917	chr5	114813673	114814000	328	-0.66271	0.699131	-1.36184	0.177798	0.219724	1500011B03Rik	protein_coding	ENSMUSG00000072694	ENSMUST00000112160	NA	non-coding (NR_027818, exon 1 of 2)	139	ENSMUSG00000072694	1500011B03Rik
65367	chr2	127792237	127792467	231	-0.242777	0.270619	-0.513395	0.622302	0.631772	1500011K16Rik	lincRNA	ENSMUSG00000051319	ENSMUST00000135091	NA	non-coding (NR_015476, exon 1 of 2)	136	ENSMUSG00000051319	1500011K16Rik
67950	chr2	167062322	167063077	756	0.405717	2.51101	-2.1053	0.0513864	0.105759	1500012F01Rik	protein_coding	ENSMUSG00000074578	ENSMUST00000125674	NA	promoter-TSS (NM_001081005)	-234	ENSMUSG00000074578	1500012F01Rik
17321	chr11	84530665	84531069	405	-2.40205	1.4637	-3.86575	0.00106121	0.0676651	1500016L03Rik	antisense	NA	ENSMUST00000134800	NA	intron (NR_038057, intron 1 of 3)	5207	ENSMUSG00000087211	Lhx1os
17320	chr11	84530267	84530516	250	-2.40205	0.339989	-2.74204	0.00758102	0.0676651	1500016L03Rik	antisense	NA	ENSMUST00000134800	NA	intron (NR_038057, intron 1 of 3)	4732	ENSMUSG00000087211	Lhx1os
17322	chr11	84532845	84533071	227	-2.40205	0.151876	-2.55392	0.0092796	0.0676651	1500016L03Rik	antisense	NA	ENSMUST00000134800	NA	intron (NR_038057, intron 1 of 3)	7298	ENSMUSG00000087211	Lhx1os
17324	chr11	84533820	84534179	360	-1.8461	0.811388	-2.65749	0.0167834	0.0723876	1500016L03Rik	antisense	NA	ENSMUST00000134800	NA	intron (NR_038057, intron 1 of 3)	8340	ENSMUSG00000087211	Lhx1os
17323	chr11	84533443	84533673	231	-1.83137	0.193911	-2.02528	0.041548	0.0965029	1500016L03Rik	antisense	NA	ENSMUST00000134800	NA	intron (NR_038057, intron 1 of 3)	7898	ENSMUSG00000087211	Lhx1os
17316	chr11	84523290	84525814	2525	0.175488	4.25546	-4.07997	1	1	1500016L03Rik	antisense	NA	ENSMUST00000134800	NA	5' UTR (NM_008498, exon 1 of 5)	982		Lhx1
17317	chr11	84525897	84526513	617	-2.40205	2.29664	-4.69869	1	1	1500016L03Rik	antisense	NA	ENSMUST00000134800	NA	promoter-TSS (NM_008498)	545	ENSMUSG00000087211	Lhx1os
17318	chr11	84526900	84527817	918	-1.83052	2.64982	-4.48034	1	1	1500016L03Rik	antisense	NA	ENSMUST00000134800	NA	intron (NR_038057, intron 1 of 3)	1699	ENSMUSG00000087211	Lhx1os
17319	chr11	84528206	84529698	1493	-0.591789	3.26206	-3.85385	1	1	1500016L03Rik	antisense	NA	ENSMUST00000134800	NA	intron (NR_038057, intron 1 of 3)	3292	ENSMUSG00000087211	Lhx1os
57690	chr19	36669487	36669713	227	-2.04623	-0.050341	-1.99589	0.0459003	0.100757	1500017E21Rik	processed_transcript	ENSMUSG00000087579	ENSMUST00000142067	NA	intron (NR_033510, intron 2 of 4)	19879	ENSMUSG00000087579	1500017E21Rik
57688	chr19	36625869	36626162	294	-1.07656	0.798435	-1.87499	0.0563071	0.110927	1500017E21Rik	processed_transcript	ENSMUSG00000087579	ENSMUST00000147754	NA	intron (NR_033510, intron 3 of 4)	63463	ENSMUSG00000087579	1500017E21Rik
57692	chr19	36692565	36692791	227	-2.09746	-0.210665	-1.88679	0.0678235	0.121945	1500017E21Rik	processed_transcript	ENSMUSG00000087579	ENSMUST00000149601	NA	Intergenic	-3199	ENSMUSG00000087579	1500017E21Rik
57689	chr19	36631205	36631431	227	-1.58172	0.0291421	-1.61086	0.0890654	0.141345	1500017E21Rik	processed_transcript	ENSMUSG00000087579	ENSMUST00000142067	NA	intron (NR_033510, intron 3 of 4)	58161	ENSMUSG00000087579	1500017E21Rik
57691	chr19	36671534	36671763	230	-1.13278	0.0597582	-1.19254	0.249897	0.283456	1500017E21Rik	processed_transcript	ENSMUSG00000087579	ENSMUST00000142067	NA	intron (NR_033510, intron 2 of 4)	17830	ENSMUSG00000087579	1500017E21Rik
84650	chr5	24991014	24991372	359	-2.09746	1.10345	-3.20091	0.00400817	0.0676651	1500035N22Rik	protein_coding	ENSMUSG00000059631	ENSMUST00000075081	NA	intron (NM_145401, intron 3 of 15)	-82684	ENSMUSG00000028944	Prkag2
46440	chr17	23707407	23707655	249	-2.09848	0.843108	-2.94158	0.00321396	0.0676651	1520401A03Rik	lincRNA	ENSMUSG00000043747	ENSMUST00000062827	NA	Intergenic	-18805	ENSMUSG00000023908	Pkmyt1
46448	chr17	23720287	23720583	297	-1.27199	1.24797	-2.51996	0.0231378	0.0785114	1520401A03Rik	lincRNA	ENSMUSG00000043747	ENSMUST00000062827	NA	Intergenic	-5901	ENSMUSG00000023908	Pkmyt1
46449	chr17	23720726	23721031	306	-1.22278	1.01808	-2.24086	0.0293066	0.0838988	1520401A03Rik	lincRNA	ENSMUSG00000043747	ENSMUST00000062827	NA	Intergenic	-5457	ENSMUSG00000023908	Pkmyt1
46442	chr17	23708760	23709124	365	-1.28081	0.728077	-2.00889	0.0536159	0.108263	1520401A03Rik	lincRNA	ENSMUSG00000043747	ENSMUST00000062827	NA	Intergenic	-17394	ENSMUSG00000023908	Pkmyt1
46443	chr17	23709917	23710164	248	-0.927275	1.05539	-1.98266	0.0558171	0.110427	1520401A03Rik	lincRNA	ENSMUSG00000043747	ENSMUST00000062827	NA	Intergenic	-16295	ENSMUSG00000023908	Pkmyt1
46444	chr17	23710282	23710745	464	-0.227113	1.34797	-1.57508	0.0659841	0.120315	1520401A03Rik	lincRNA	ENSMUSG00000043747	ENSMUST00000062827	NA	Intergenic	-15822	ENSMUSG00000023908	Pkmyt1
46441	chr17	23707951	23708430	480	-0.523365	1.29199	-1.81535	0.0717427	0.125601	1520401A03Rik	lincRNA	ENSMUSG00000043747	ENSMUST00000062827	NA	Intergenic	-18145	ENSMUSG00000023908	Pkmyt1
46447	chr17	23719478	23719907	430	-0.450205	1.29015	-1.74035	0.0758333	0.129287	1520401A03Rik	lincRNA	ENSMUSG00000043747	ENSMUST00000062827	NA	Intergenic	-6643	ENSMUSG00000023908	Pkmyt1
46445	chr17	23711441	23711960	520	-0.370728	1.51585	-1.88657	0.0871142	0.13951	1520401A03Rik	lincRNA	ENSMUSG00000043747	ENSMUST00000062827	NA	Intergenic	-14635	ENSMUSG00000023908	Pkmyt1
46450	chr17	23722252	23722538	287	-0.702204	0.679602	-1.38181	0.13591	0.183122	1520401A03Rik	lincRNA	ENSMUSG00000043747	ENSMUST00000062827	NA	Intergenic	-3941	ENSMUSG00000023908	Pkmyt1
46446	chr17	23713398	23713914	517	-0.755167	0.882819	-1.63799	0.143997	0.190281	1520401A03Rik	lincRNA	ENSMUSG00000043747	ENSMUST00000062827	NA	Intergenic	-12680	ENSMUSG00000023908	Pkmyt1
45104	chr16	95917974	95918341	368	-2.40205	0.987701	-3.38975	0.00233926	0.0676651	1600002D24Rik	lincRNA	ENSMUSG00000086899	ENSMUST00000127413	NA	intron (NR_040484, intron 1 of 3)	10919	ENSMUSG00000086899	1600002D24Rik
45103	chr16	95903212	95903482	271	-2.40205	0.389037	-2.79108	0.00969953	0.0676651	1600002D24Rik	lincRNA	ENSMUSG00000086899	ENSMUST00000127413	NA	intron (NR_040484, intron 1 of 3)	-4634	ENSMUSG00000086899	1600002D24Rik
45102	chr16	95887164	95887419	256	-2.09848	0.261299	-2.35977	0.019557	0.0734127	1600002D24Rik	lincRNA	ENSMUSG00000086899	ENSMUST00000136744	NA	intron (NR_040484, intron 1 of 3)	11421	ENSMUSG00000086899	1600002D24Rik
45098	chr16	95833457	95833759	303	-2.09746	0.0597582	-2.15722	0.0349928	0.0896948	1600002D24Rik	lincRNA	ENSMUSG00000086899	ENSMUST00000136744	NA	intron (NR_040485, intron 3 of 3)	65105	ENSMUSG00000086899	1600002D24Rik
45099	chr16	95862626	95862943	318	-1.13278	0.542399	-1.67518	0.0938097	0.145599	1600002D24Rik	lincRNA	ENSMUSG00000086899	ENSMUST00000136744	NA	intron (NR_040484, intron 1 of 3)	35928	ENSMUSG00000086899	1600002D24Rik
45101	chr16	95870327	95870702	376	-2.09746	-0.32184	-1.77562	0.0980662	0.149344	1600002D24Rik	lincRNA	ENSMUSG00000086899	ENSMUST00000136744	NA	intron (NR_040484, intron 1 of 3)	28198	ENSMUSG00000086899	1600002D24Rik
45106	chr16	95926947	95927173	227	-1.41062	0.193911	-1.60453	0.102067	0.153048	1600002D24Rik	lincRNA	ENSMUSG00000086899	ENSMUST00000127413	NA	intron (NR_040484, intron 1 of 3)	2017	ENSMUSG00000086899	1600002D24Rik
45100	chr16	95864128	95864419	292	-1.13278	0.438105	-1.57088	0.119849	0.168912	1600002D24Rik	lincRNA	ENSMUSG00000086899	ENSMUST00000136744	NA	intron (NR_040484, intron 1 of 3)	34439	ENSMUSG00000086899	1600002D24Rik
45105	chr16	95919039	95919265	227	-0.817083	-0.210665	-0.606419	0.549511	0.561885	1600002D24Rik	lincRNA	ENSMUSG00000086899	ENSMUST00000127413	NA	intron (NR_040484, intron 1 of 3)	9925	ENSMUSG00000086899	1600002D24Rik
46549	chr17	24218981	24219255	275	-1.44579	0.389037	-1.83483	0.0789383	0.132141	1600002H07Rik	retained_intron	ENSMUSG00000024118	ENSMUST00000138818	NA	intron (NM_028056, intron 5 of 9)	1651	ENSMUSG00000024118	1600002H07Rik
6790	chr1	193252519	193252786	268	-2.40205	-0.210665	-2.19138	0.0380846	0.0924648	1600010F14Rik	antisense	ENSMUSG00000089688	ENSMUST00000162977	NA	intron (NM_008288, intron 1 of 6)	-10293	ENSMUSG00000016194	Hsd11b1
45879	chr17	14942819	14943139	321	-1.13278	1.29837	-2.43115	0.0262523	0.0805893	1600012H06Rik	protein_coding	ENSMUSG00000050088	ENSMUST00000052691	-44	promoter-TSS (NM_026451)	145	ENSMUSG00000046991	Wdr27
45881	chr17	14953605	14953903	299	-1.23907	0.52213	-1.7612	0.0768592	0.130276	1600012H06Rik	processed_transcript	ENSMUSG00000050088	ENSMUST00000174163	NA	intron (NM_024250, intron 7 of 11)	-4931		LOC106740
45880	chr17	14943215	14943653	439	0.470873	1.41369	-0.942819	0.383614	0.405204	1600012H06Rik	protein_coding	ENSMUSG00000050088	ENSMUST00000052691	NA	promoter-TSS (NM_175173)	250	ENSMUSG00000050088	1600012H06Rik
103886	chr7	38197555	38197781	227	-1.61866	0.329243	-1.94791	0.0369897	0.0916722	1600014C10Rik	processed_transcript	ENSMUSG00000054676	ENSMUST00000178207	NA	TTS (NM_001085385)	13881		1600014C10Rik
103885	chr7	38183235	38183970	736	0.535895	2.11541	-1.57951	0.0794623	0.132261	1600014C10Rik	processed_transcript	ENSMUSG00000054676	ENSMUST00000178890	NA	promoter-TSS (NM_028166)	-184		1600014C10Rik
49578	chr17	45732491	45732722	232	-2.40205	0.287405	-2.68945	0.0116539	0.0689929	1600014C23Rik	protein_coding	ENSMUSG00000094690	ENSMUST00000178179	141	TTS (NM_028164)	1237	ENSMUSG00000094690	1600014C23Rik
49579	chr17	45733834	45734177	344	-1.63211	0.939082	-2.57119	0.0214539	0.0764181	1600014C23Rik	protein_coding	ENSMUSG00000094690	ENSMUST00000178179	NA	promoter-TSS (NM_028164)	-162	ENSMUSG00000094690	1600014C23Rik
128287	chrX	85252064	85252360	297	-2.04623	0.643895	-2.69012	0.0260237	0.080279	1600014K23Rik	protein_coding	ENSMUSG00000035491	ENSMUST00000048382	NA	intron (NM_028046, intron 1 of 1)	2535	ENSMUSG00000035491	1600014K23Rik
128288	chrX	85265248	85265577	330	-1.44579	0.8138	-2.25959	0.0970988	0.14842	1600014K23Rik	protein_coding	ENSMUSG00000035491	ENSMUST00000048382	NA	intron (NM_028046, intron 1 of 1)	15736	ENSMUSG00000035491	1600014K23Rik
128289	chrX	85269430	85269740	311	-0.534317	-0.242374	-0.291943	0.808985	0.813462	1600014K23Rik	protein_coding	ENSMUSG00000035491	ENSMUST00000048382	NA	5' UTR (NM_028046, exon 2 of 2)	19908	ENSMUSG00000035491	1600014K23Rik
94695	chr6	48930061	48930624	564	-1.03726	1.22513	-2.26238	0.0229142	0.0782116	1600015I10Rik	protein_coding	ENSMUSG00000029813	ENSMUST00000031837	NA	exon (NM_001081273, exon 1 of 4)	447	ENSMUSG00000029813	1600015I10Rik
110557	chr7	141212315	141212848	534	-0.637128	1.24712	-1.88425	0.0546755	0.109406	1600016N20Rik	protein_coding	ENSMUSG00000025500	ENSMUST00000026573	NA	intron (NM_028050, intron 5 of 12)	1498	ENSMUSG00000025500	Lmntd2
110558	chr7	141213054	141213361	308	-1.13278	0.639659	-1.77244	0.075674	0.129114	1600016N20Rik	protein_coding	ENSMUSG00000025500	ENSMUST00000026573	NA	exon (NM_028050, exon 3 of 13)	872	ENSMUSG00000025500	Lmntd2
110556	chr7	141210636	141210883	248	-0.998527	0.571479	-1.57001	0.137629	0.184597	1600016N20Rik	protein_coding	ENSMUSG00000025500	ENSMUST00000026573	NA	TTS (NM_001172064)	3320	ENSMUSG00000025500	Lmntd2
121372	chr9	50497117	50497382	266	-0.340156	0.769632	-1.10979	0.206722	0.245554	1600029D21Rik	protein_coding	NA	ENSMUST00000114474	NA	intron (NM_029639, intron 1 of 3)	2725	ENSMUSG00000032068	Plet1
123582	chr9	99474729	99475181	453	-1.8461	0.946176	-2.79228	0.00642267	0.0676651	1600029I14Rik	protein_coding	ENSMUSG00000046242	ENSMUST00000056103	NA	TTS (NR_028123)	4534		1600029I14Rik
123580	chr9	99457991	99458366	376	-0.844082	1.60369	-2.44777	0.021901	0.0770131	1600029I14Rik	protein_coding	ENSMUSG00000046242	ENSMUST00000163199	NA	intron (NM_001165957, intron 1 of 9)	1936	ENSMUSG00000046242	Nme9
123581	chr9	99460233	99460562	330	-1.41062	0.776238	-2.18686	0.0256059	0.0802089	1600029I14Rik	protein_coding	ENSMUSG00000046242	ENSMUST00000163199	NA	intron (NM_001165957, intron 2 of 9)	4155	ENSMUSG00000046242	Nme9
123579	chr9	99456138	99456397	260	-1.84696	0.364722	-2.21168	0.0273819	0.0815079	1600029I14Rik	protein_coding	ENSMUSG00000046242	ENSMUST00000163199	NA	promoter-TSS (NM_001165957)	25	ENSMUSG00000046242	Nme9
85030	chr5	30470036	30470348	313	-2.40205	1.18102	-3.58307	0.000600054	0.0676651	1700001C02Rik	retained_intron	ENSMUSG00000029182	ENSMUST00000127815	NA	intron (NM_029285, intron 1 of 3)	4115	ENSMUSG00000029182	1700001C02Rik
85028	chr5	30464636	30464884	249	-1.25979	1.0269	-2.28669	0.0313864	0.0866182	1700001C02Rik	retained_intron	ENSMUSG00000029182	ENSMUST00000127815	-1162	Intergenic	-1317	ENSMUSG00000029182	1700001C02Rik
85029	chr5	30466093	30466323	231	-1.27026	0.571479	-1.84174	0.0704294	0.124396	1700001C02Rik	retained_intron	ENSMUSG00000029182	ENSMUST00000127815	NA	intron (NM_029285, intron 1 of 3)	131	ENSMUSG00000029182	1700001C02Rik
85031	chr5	30480240	30480751	512	0.347038	1.16203	-0.814993	0.344835	0.369933	1700001C02Rik	retained_intron	ENSMUSG00000029182	ENSMUST00000127815	NA	exon (NM_029285, exon 2 of 4)	14419	ENSMUSG00000029182	1700001C02Rik
85032	chr5	30482182	30482408	227	-0.867741	-0.050341	-0.8174	0.434422	0.453147	1700001C02Rik	protein_coding	ENSMUSG00000029182	ENSMUST00000031078	NA	intron (NM_029285, intron 3 of 3)	16218	ENSMUSG00000029182	1700001C02Rik
49928	chr17	47418614	47418900	287	-1.8151	0.757684	-2.57279	0.00974515	0.0676651	1700001C19Rik	protein_coding	ENSMUSG00000047150	ENSMUST00000061885	NA	intron (NM_029296, intron 3 of 3)	-4046	ENSMUSG00000047150	1700001C19Rik
49932	chr17	47433257	47433558	302	-1.63284	0.700574	-2.33342	0.0156337	0.0715129	1700001C19Rik	protein_coding	ENSMUSG00000047150	ENSMUST00000061885	NA	exon (NM_029296, exon 3 of 4)	-3231	ENSMUSG00000034382	AI661453
49930	chr17	47425671	47425897	227	-1.33843	0.520554	-1.85899	0.0464837	0.101308	1700001C19Rik	protein_coding	ENSMUSG00000047150	ENSMUST00000061885	NA	intron (NM_029296, intron 3 of 3)	-10855	ENSMUSG00000034382	AI661453
49929	chr17	47424321	47424659	339	-0.98122	0.794558	-1.77578	0.0722429	0.126132	1700001C19Rik	protein_coding	ENSMUSG00000047150	ENSMUST00000061885	NA	intron (NM_029296, intron 3 of 3)	-9779	ENSMUSG00000047150	1700001C19Rik
49931	chr17	47428723	47429035	313	-0.747831	0.760356	-1.50819	0.130194	0.178012	1700001C19Rik	protein_coding	ENSMUSG00000047150	ENSMUST00000061885	NA	intron (NM_029296, intron 3 of 3)	-7760	ENSMUSG00000034382	AI661453
49927	chr17	47413401	47413766	366	-0.423116	0.904628	-1.32774	0.175458	0.217828	1700001C19Rik	processed_transcript	ENSMUSG00000047150	ENSMUST00000125507	NA	exon (NM_001172091, exon 2 of 2)	1127	ENSMUSG00000047150	1700001C19Rik
49933	chr17	47436227	47437836	1610	1.00796	3.75021	-2.74225	1	1	1700001C19Rik	protein_coding	ENSMUSG00000047150	ENSMUST00000061885	NA	intron (NM_145489, intron 1 of 4)	343	ENSMUSG00000047150	1700001C19Rik
52499	chr18	17018799	17019109	311	-2.09746	0.595589	-2.69305	0.00834229	0.0676651	1700001G01Rik	lincRNA	ENSMUSG00000087170	ENSMUST00000147119	NA	Intergenic	202547	ENSMUSG00000086095	Gm15328
34731	chr14	66297115	66297795	681	0.626916	2.28315	-1.65623	0.135627	0.182877	1700001G11Rik	processed_transcript	ENSMUSG00000085984	ENSMUST00000153646	NA	promoter-TSS (NR_038077)	-326	ENSMUSG00000085984	1700001G11Rik
703	chr1	33670166	33670396	231	-0.523707	0.72663	-1.25034	0.172634	0.21547	1700001G17Rik	protein_coding	NA	ENSMUST00000051203	NA	promoter-TSS (NM_008922)	457	ENSMUSG00000044744	1700001G17Rik
92960	chr5	146183252	146183745	494	-0.972644	1.50632	-2.47896	0.00941543	0.0676651	1700001J03Rik	protein_coding	ENSMUSG00000095040	ENSMUST00000073721	NA	exon (NM_001008547, exon 4 of 5)	1805	ENSMUSG00000095040	1700001J03Rik
26280	chr12	110674777	110675074	298	-2.40205	0.658353	-3.0604	0.00346043	0.0676651	1700001K19Rik	protein_coding	ENSMUSG00000056508	ENSMUST00000070659	NA	intron (NM_025488, intron 1 of 5)	7693	ENSMUSG00000056508	1700001K19Rik
26283	chr12	110681233	110681532	300	-1.8461	1.00799	-2.85409	0.00604673	0.0676651	1700001K19Rik	protein_coding	ENSMUSG00000056508	ENSMUST00000070659	NA	intron (NM_025488, intron 1 of 5)	1236	ENSMUSG00000056508	1700001K19Rik
26282	chr12	110680768	110681019	252	-1.8151	0.387246	-2.20235	0.0338366	0.0890169	1700001K19Rik	protein_coding	ENSMUSG00000056508	ENSMUST00000070659	NA	intron (NM_025488, intron 1 of 5)	1725	ENSMUSG00000056508	1700001K19Rik
26277	chr12	110667311	110667654	344	-1.2515	0.234711	-1.48621	0.118719	0.167915	1700001K19Rik	protein_coding	ENSMUSG00000056508	ENSMUST00000070659	34	TTS (NM_025488)	15136	ENSMUSG00000056508	1700001K19Rik
26279	chr12	110670066	110670296	231	-2.07893	-0.492133	-1.5868	0.160709	0.205386	1700001K19Rik	protein_coding	ENSMUSG00000056508	ENSMUST00000070659	NA	intron (NM_025488, intron 4 of 5)	12438	ENSMUSG00000056508	1700001K19Rik
26281	chr12	110677001	110677227	227	-0.755167	0.046698	-0.801865	0.426379	0.445713	1700001K19Rik	protein_coding	ENSMUSG00000056508	ENSMUST00000070659	NA	intron (NM_025488, intron 1 of 5)	5505	ENSMUSG00000056508	1700001K19Rik
26278	chr12	110668229	110668508	280	-0.720315	-0.367614	-0.3527	0.783614	0.788572	1700001K19Rik	protein_coding	ENSMUSG00000056508	ENSMUST00000070659	NA	intron (NM_025488, intron 5 of 5)	14250	ENSMUSG00000056508	1700001K19Rik
39421	chr15	83367220	83367565	346	-0.948926	0.757714	-1.70664	0.0889448	0.141267	1700001L05Rik	lincRNA	ENSMUSG00000075511	ENSMUST00000178628	NA	promoter-TSS (NR_027980)	-96		1700001L05Rik
30231	chr13	68597422	68597878	457	-0.37699	1.56694	-1.94394	0.0502569	0.10446	1700001L19Rik	protein_coding	ENSMUSG00000021534	ENSMUST00000022007	NA	exon (NM_027035, exon 1 of 3)	211	ENSMUSG00000021534	1700001L19Rik
30233	chr13	68610659	68610885	227	-1.19461	0.234711	-1.42932	0.124835	0.173015	1700001L19Rik	protein_coding	ENSMUSG00000021534	ENSMUST00000022007	NA	intron (NM_027035, intron 1 of 2)	13333	ENSMUSG00000021534	1700001L19Rik
30232	chr13	68605471	68605741	271	-1.39908	0.0597582	-1.45884	0.146269	0.192387	1700001L19Rik	protein_coding	ENSMUSG00000021534	ENSMUST00000022007	NA	intron (NM_027035, intron 1 of 2)	8167	ENSMUSG00000021534	1700001L19Rik
30234	chr13	68612663	68612889	227	-0.434294	0.416266	-0.85056	0.324468	0.350704	1700001L19Rik	protein_coding	ENSMUSG00000021534	ENSMUST00000022007	NA	intron (NM_027035, intron 2 of 2)	15337	ENSMUSG00000021534	1700001L19Rik
61574	chr2	30801072	30801724	653	-1.28081	2.36863	-3.64945	0.000350112	0.0676651	1700001O22Rik	protein_coding	ENSMUSG00000044320	ENSMUST00000050003	NA	exon (NM_198000, exon 1 of 7)	339	ENSMUSG00000044320	1700001O22Rik
61572	chr2	30795845	30796080	236	-1.61866	0.159951	-1.77861	0.0857927	0.138234	1700001O22Rik	protein_coding	ENSMUSG00000044320	ENSMUST00000050003	NA	intron (NM_198000, intron 6 of 6)	5774	ENSMUSG00000044320	1700001O22Rik
61573	chr2	30796490	30796815	326	-1.63211	0.159951	-1.79206	0.0882622	0.140586	1700001O22Rik	protein_coding	ENSMUSG00000044320	ENSMUST00000050003	NA	intron (NM_198000, intron 4 of 6)	5084	ENSMUSG00000044320	1700001O22Rik
18668	chr11	97771235	97771461	227	-1.44579	-0.210665	-1.23513	0.232201	0.268636	1700001P01Rik	protein_coding	ENSMUSG00000018543	ENSMUST00000107576	19	TTS (NM_028156)	4570	ENSMUSG00000018543	1700001P01Rik
95801	chr6	83160786	83162916	2131	0.953436	4.00202	-3.04859	1	1	1700003E16Rik	protein_coding	ENSMUSG00000030030	ENSMUST00000032106	NA	exon (NM_027948, exon 4 of 4)	-4073	ENSMUSG00000031865	Dctn1
121023	chr9	45321741	45322082	342	-1.0803	0.586593	-1.66689	0.074032	0.127837	1700003G13Rik	antisense	ENSMUSG00000085831	ENSMUST00000129215	NA	intron (NR_040720, intron 1 of 3)	167	ENSMUSG00000085831	1700003G13Rik
121022	chr9	45318870	45319318	449	0.657686	1.89312	-1.23544	0.181743	0.223284	1700003G13Rik	antisense	ENSMUSG00000085831	ENSMUST00000129215	NA	promoter-TSS (NM_001013373)	-6	ENSMUSG00000037129	Tmprss13
74639	chr4	34709801	34710268	468	-1.1063	1.51658	-2.62288	0.00967207	0.0676651	1700003M02Rik	protein_coding	ENSMUSG00000028294	ENSMUST00000029971	NA	Intergenic	20171	ENSMUSG00000028294	1700003M02Rik
74642	chr4	34729829	34730448	620	-1.2515	1.5624	-2.81391	0.00970611	0.0676651	1700003M02Rik	nonsense_mediated_decay	ENSMUSG00000028294	ENSMUST00000162495	NA	promoter-TSS (NM_027041)	67	ENSMUSG00000028294	1700003M02Rik
74641	chr4	34721246	34721529	284	-1.25979	0.738887	-1.99868	0.0367859	0.0914135	1700003M02Rik	nonsense_mediated_decay	ENSMUSG00000028294	ENSMUST00000162495	NA	intron (NM_027041, intron 6 of 10)	8818	ENSMUSG00000028294	1700003M02Rik
74640	chr4	34716319	34716612	294	-0.749429	0.693611	-1.44304	0.126351	0.174472	1700003M02Rik	protein_coding	ENSMUSG00000028294	ENSMUST00000029971	NA	exon (NM_027041, exon 9 of 11)	13740	ENSMUSG00000028294	1700003M02Rik
79243	chr4	129960438	129960664	227	-1.8461	0.266895	-2.113	0.0535791	0.108219	1700003M07Rik	lincRNA	ENSMUSG00000085389	ENSMUST00000147634	NA	promoter-TSS (NR_040648)	177		1700003M07Rik
79244	chr4	129961184	129961410	227	-1.28081	0.178067	-1.45888	0.156508	0.201638	1700003M07Rik	lincRNA	ENSMUSG00000085389	ENSMUST00000147634	NA	intron (NR_040648, intron 2 of 2)	449		1700003M07Rik
114455	chr8	75791673	75792062	390	-2.09746	1.58803	-3.68549	0.00164307	0.0676651	1700007B14Rik	protein_coding	ENSMUSG00000031620	ENSMUST00000034033	NA	intron (NM_027944, intron 11 of 12)	343174	ENSMUSG00000031620	1700007B14Rik
114446	chr8	75528814	75529112	299	-1.84696	0.870494	-2.71745	0.0057107	0.0676651	1700007B14Rik	protein_coding	ENSMUSG00000031620	ENSMUST00000034033	NA	intron (NM_001164235, intron 2 of 13)	80269	ENSMUSG00000031620	1700007B14Rik
114447	chr8	75546141	75546526	386	-2.09746	0.875451	-2.97291	0.00574457	0.0676651	1700007B14Rik	protein_coding	ENSMUSG00000031620	ENSMUST00000034033	NA	intron (NM_001164235, intron 2 of 13)	97640	ENSMUSG00000031620	1700007B14Rik
114458	chr8	75813763	75814360	598	-2.40205	0.936675	-3.33872	0.00731402	0.0676651	1700007B14Rik	protein_coding	ENSMUSG00000031620	ENSMUST00000034033	NA	intron (NM_027944, intron 11 of 12)	365368	ENSMUSG00000031620	1700007B14Rik
114452	chr8	75687248	75687478	231	-2.07893	0.3629	-2.44183	0.0192372	0.0729916	1700007B14Rik	protein_coding	ENSMUSG00000031620	ENSMUST00000034033	NA	intron (NM_027944, intron 7 of 12)	238669	ENSMUSG00000031620	1700007B14Rik
114450	chr8	75600661	75600957	297	-2.40205	0.54693	-2.94898	0.0192962	0.0729916	1700007B14Rik	protein_coding	ENSMUSG00000031620	ENSMUST00000034033	NA	intron (NM_027944, intron 4 of 12)	152115	ENSMUSG00000031620	1700007B14Rik
114459	chr8	75817008	75817266	259	-1.78782	0.496808	-2.28462	0.0243142	0.0797387	1700007B14Rik	protein_coding	ENSMUSG00000031620	ENSMUST00000034033	NA	intron (NM_027944, intron 11 of 12)	368443	ENSMUSG00000031620	1700007B14Rik
114448	chr8	75557392	75557688	297	-2.09746	0.8138	-2.91126	0.0298029	0.0846096	1700007B14Rik	protein_coding	ENSMUSG00000031620	ENSMUST00000034033	NA	intron (NM_027944, intron 2 of 12)	108846	ENSMUSG00000031620	1700007B14Rik
114456	chr8	75805186	75805412	227	-1.61866	0.392448	-2.01111	0.0369852	0.0916717	1700007B14Rik	protein_coding	ENSMUSG00000031620	ENSMUST00000034033	NA	intron (NM_027944, intron 11 of 12)	356605	ENSMUSG00000031620	1700007B14Rik
114445	chr8	75447462	75447738	277	-1.60607	0.339989	-1.94606	0.0435719	0.0986128	1700007B14Rik	protein_coding	ENSMUSG00000031620	ENSMUST00000034033	-955	Intergenic	-1094	ENSMUSG00000031620	1700007B14Rik
114451	chr8	75652367	75652777	411	0.161711	1.97217	-1.81046	0.0660501	0.120387	1700007B14Rik	protein_coding	ENSMUSG00000031620	ENSMUST00000034033	NA	intron (NM_027944, intron 6 of 12)	203878	ENSMUSG00000031620	1700007B14Rik
114457	chr8	75806646	75806919	274	-0.950637	0.760356	-1.71099	0.0811423	0.133917	1700007B14Rik	protein_coding	ENSMUSG00000031620	ENSMUST00000034033	NA	intron (NM_027944, intron 11 of 12)	358089	ENSMUSG00000031620	1700007B14Rik
114449	chr8	75559924	75560373	450	-0.257837	1.32657	-1.5844	0.084546	0.137104	1700007B14Rik	protein_coding	ENSMUSG00000031620	ENSMUST00000034033	NA	intron (NM_027944, intron 2 of 12)	111455	ENSMUSG00000031620	1700007B14Rik
114460	chr8	75868910	75869140	231	-1.25207	0.339989	-1.59206	0.0923075	0.144295	1700007B14Rik	protein_coding	ENSMUSG00000031620	ENSMUST00000034033	NA	intron (NM_027944, intron 11 of 12)	420331	ENSMUSG00000031620	1700007B14Rik
114453	chr8	75707137	75707363	227	-1.22882	0.339989	-1.56881	0.11002	0.160071	1700007B14Rik	protein_coding	ENSMUSG00000031620	ENSMUST00000034033	NA	intron (NM_027944, intron 7 of 12)	258556	ENSMUSG00000031620	1700007B14Rik
114461	chr8	75903776	75904208	433	-0.429931	0.900982	-1.33091	0.175466	0.217833	1700007B14Rik	protein_coding	ENSMUSG00000031620	ENSMUST00000034033	NA	intron (NM_027944, intron 12 of 12)	455298	ENSMUSG00000031620	1700007B14Rik
114462	chr8	75971145	75971375	231	-0.957362	0.261299	-1.21866	0.202308	0.241511	1700007B14Rik	protein_coding	ENSMUSG00000031620	ENSMUST00000034033	NA	intron (NM_027944, intron 12 of 12)	522566	ENSMUSG00000031620	1700007B14Rik
114454	chr8	75786779	75787072	294	-0.559782	0.416305	-0.976087	0.365048	0.388628	1700007B14Rik	protein_coding	ENSMUSG00000031620	ENSMUST00000034033	NA	intron (NM_027944, intron 11 of 12)	338232	ENSMUSG00000031620	1700007B14Rik
87448	chr5	98410281	98410603	323	-1.8461	1.43638	-3.28248	0.00315274	0.0676651	1700007G11Rik	protein_coding	ENSMUSG00000057816	ENSMUST00000080333	NA	intron (NM_001024614, intron 2 of 5)	65222		Mir703
87449	chr5	98534733	98535109	377	-1.20258	1.37171	-2.57429	0.00977354	0.0676651	1700007G11Rik	protein_coding	ENSMUSG00000057816	ENSMUST00000080333	NA	intron (NM_001024614, intron 3 of 5)	-59257		Mir703
87455	chr5	98735494	98735894	401	-1.76104	1.07796	-2.83899	0.00978765	0.0676651	1700007G11Rik	protein_coding	ENSMUSG00000057816	ENSMUST00000080333	NA	intron (NM_001024614, intron 3 of 5)	-118745	ENSMUSG00000029335	Bmp3
87451	chr5	98638540	98638836	297	-2.40205	0.89484	-3.29689	0.0121652	0.069035	1700007G11Rik	protein_coding	ENSMUSG00000057816	ENSMUST00000080333	NA	intron (NM_001024614, intron 3 of 5)	-163024		Mir703
87453	chr5	98681720	98682087	368	-2.40205	0.0597582	-2.4618	0.0188798	0.0723876	1700007G11Rik	protein_coding	ENSMUSG00000057816	ENSMUST00000080333	NA	intron (NM_001024614, intron 3 of 5)	-172535	ENSMUSG00000029335	Bmp3
87450	chr5	98590487	98590837	351	-1.22882	0.8138	-2.04262	0.137128	0.184181	1700007G11Rik	protein_coding	ENSMUSG00000057816	ENSMUST00000080333	NA	intron (NM_001024614, intron 3 of 5)	-114998		Mir703
87452	chr5	98648937	98649274	338	-0.330878	1.06939	-1.40026	0.151294	0.196851	1700007G11Rik	protein_coding	ENSMUSG00000057816	ENSMUST00000080333	NA	intron (NM_001024614, intron 3 of 5)	-173442		Mir703
87454	chr5	98710195	98710430	236	-0.53535	0.143728	-0.679078	0.512129	0.526163	1700007G11Rik	protein_coding	ENSMUSG00000057816	ENSMUST00000080333	NA	intron (NM_001024614, intron 3 of 5)	-144126	ENSMUSG00000029335	Bmp3
14931	chr11	59731951	59732181	231	-1.44579	0.242293	-1.68809	0.0815095	0.134313	1700007J10Rik	processed_transcript	ENSMUSG00000086330	ENSMUST00000139530	NA	intron (NR_045476, intron 3 of 5)	8088	ENSMUSG00000086330	1700007J10Rik
61130	chr2	28465802	28466377	576	-0.875714	1.83356	-2.70928	0.0173862	0.0723876	1700007K13Rik	processed_transcript	ENSMUSG00000026831	ENSMUST00000126242	NA	exon (NM_027040, exon 1 of 3)	234	ENSMUSG00000026831	1700007K13Rik
118732	chr8	129069725	129070056	332	-2.40205	0.287405	-2.68945	0.0116539	0.0689929	1700008F21Rik	protein_coding	ENSMUSG00000056018	ENSMUST00000108745	NA	intron (NM_029292, intron 1 of 10)	2757	ENSMUSG00000056018	1700008F21Rik
118734	chr8	129091743	129091973	231	-1.83137	0.11486	-1.94623	0.0531969	0.107778	1700008F21Rik	protein_coding	ENSMUSG00000056018	ENSMUST00000108745	NA	intron (NM_029292, intron 2 of 10)	24724	ENSMUSG00000056018	1700008F21Rik
118735	chr8	129124107	129124469	363	-1.27026	0.741528	-2.01179	0.0654301	0.119823	1700008F21Rik	protein_coding	ENSMUSG00000056018	ENSMUST00000108744	NA	intron (NM_001168369, intron 5 of 14)	57154	ENSMUSG00000056018	1700008F21Rik
118733	chr8	129089420	129089699	280	-0.802526	-0.977568	0.175042	0.648451	0.657123	1700008F21Rik	protein_coding	ENSMUSG00000056018	ENSMUST00000108745	NA	intron (NM_029292, intron 2 of 10)	22426	ENSMUSG00000056018	1700008F21Rik
129844	chrX	135681948	135682178	231	-0.998527	0.571479	-1.57001	0.137629	0.184597	1700008I05Rik	protein_coding	ENSMUSG00000058252	ENSMUST00000078605	NA	intron (NM_027952, intron 2 of 9)	11727	ENSMUSG00000058252	1700008I05Rik
129845	chrX	135687665	135687895	231	-1.28081	0.285483	-1.5663	0.144472	0.190758	1700008I05Rik	protein_coding	ENSMUSG00000058252	ENSMUST00000078605	NA	intron (NM_027952, intron 2 of 9)	6010	ENSMUSG00000058252	1700008I05Rik
129842	chrX	135674500	135674799	300	-0.38204	0.482301	-0.864341	0.442677	0.460716	1700008I05Rik	protein_coding	ENSMUSG00000058252	ENSMUST00000078605	NA	intron (NM_027952, intron 2 of 9)	19140	ENSMUSG00000058252	1700008I05Rik
129843	chrX	135677910	135677958	49	-0.657602	-0.714529	0.0569269	0.790231	0.795082	1700008I05Rik	protein_coding	ENSMUSG00000058252	ENSMUST00000078605	NA	intron (NM_027952, intron 2 of 9)	15856	ENSMUSG00000058252	1700008I05Rik
104588	chr7	44363256	44363482	227	-2.40205	0.209582	-2.61163	0.0117989	0.069035	1700008O03Rik	protein_coding	ENSMUSG00000008028	ENSMUST00000107933	NA	intron (NM_027049, intron 2 of 5)	11661	ENSMUSG00000008028	1700008O03Rik
104590	chr7	44370167	44370489	323	-1.60534	0.820295	-2.42564	0.0186315	0.0723876	1700008O03Rik	protein_coding	ENSMUSG00000008028	ENSMUST00000107933	NA	intron (NM_027049, intron 2 of 5)	4702	ENSMUSG00000008028	1700008O03Rik
104589	chr7	44366990	44367239	250	-2.07893	0.287405	-2.36634	0.0225008	0.0776859	1700008O03Rik	protein_coding	ENSMUSG00000008028	ENSMUST00000107933	NA	intron (NM_027049, intron 2 of 5)	7915	ENSMUSG00000008028	1700008O03Rik
104587	chr7	44362609	44362888	280	-0.733271	-0.00213789	-0.731133	0.443212	0.461217	1700008O03Rik	protein_coding	ENSMUSG00000008028	ENSMUST00000107933	NA	exon (NM_027049, exon 4 of 6)	12281	ENSMUSG00000008028	1700008O03Rik
9471	chr10	77893361	77893601	241	-2.40205	0.121142	-2.52319	0.012328	0.069035	1700009J07Rik	protein_coding	ENSMUSG00000096573	ENSMUST00000178996	NA	promoter-TSS (NR_015547)	61		1700009J07Rik
9470	chr10	77891543	77891769	227	-1.41361	-0.102637	-1.31097	0.168099	0.211706	1700009J07Rik	protein_coding	ENSMUSG00000096573	ENSMUST00000178996	-1650	Intergenic	-1764		1700009J07Rik
68821	chr2	173719624	173719869	246	-1.8461	0.0291421	-1.87524	0.0565504	0.111155	1700010B08Rik	protein_coding	ENSMUSG00000057047	ENSMUST00000073081	NA	5' UTR (NM_029308, exon 1 of 3)	332	ENSMUSG00000057047	1700010B08Rik
45514	chr17	8993645	8993949	305	-0.733271	1.42971	-2.16298	0.0440258	0.0990879	1700010I14Rik	protein_coding	ENSMUSG00000023873	ENSMUST00000024650	NA	intron (NM_025851, intron 3 of 9)	5464	ENSMUSG00000023873	1700010I14Rik
41154	chr15	101452481	101452707	227	-2.09746	0.390724	-2.48818	0.0111916	0.0689929	1700011A15Rik	protein_coding	ENSMUSG00000063971	ENSMUST00000023781	NA	exon (NM_025487, exon 3 of 5)	4849	ENSMUSG00000063971	1700011A15Rik
41155	chr15	101453424	101453667	244	-2.40205	0.178067	-2.58011	0.0144824	0.0692725	1700011A15Rik	protein_coding	ENSMUSG00000063971	ENSMUST00000023781	NA	exon (NM_025487, exon 5 of 5)	5801	ENSMUSG00000063971	1700011A15Rik
41153	chr15	101446851	101447077	227	-1.8461	0.149885	-1.99599	0.0434811	0.0985463	1700011A15Rik	protein_coding	ENSMUSG00000063971	ENSMUST00000023781	-667	promoter-TSS (NM_025487)	-781	ENSMUSG00000063971	1700011A15Rik
51808	chr17	87422294	87422604	311	-1.8461	1.20856	-3.05466	0.00378478	0.0676651	1700011E24Rik	protein_coding	ENSMUSG00000036557	ENSMUST00000040609	NA	intron (NM_029298, intron 3 of 6)	5292	ENSMUSG00000036557	1700011E24Rik
51804	chr17	87413070	87413493	424	-1.76104	1.72794	-3.48897	0.00640907	0.0676651	1700011E24Rik	protein_coding	ENSMUSG00000036557	ENSMUST00000040609	NA	intron (NM_029298, intron 3 of 6)	14459	ENSMUSG00000036557	1700011E24Rik
51805	chr17	87418882	87419186	305	-1.44579	0.399247	-1.84504	0.0651297	0.119495	1700011E24Rik	protein_coding	ENSMUSG00000036557	ENSMUST00000040609	NA	intron (NM_029298, intron 3 of 6)	8707	ENSMUSG00000036557	1700011E24Rik
51802	chr17	87407568	87407794	227	-1.63211	0.0291421	-1.66125	0.0901082	0.142274	1700011E24Rik	protein_coding	ENSMUSG00000036557	ENSMUST00000040609	NA	intron (NM_029298, intron 5 of 6)	20060	ENSMUSG00000036557	1700011E24Rik
51806	chr17	87419396	87419622	227	-0.896153	0.885182	-1.78134	0.0903763	0.142514	1700011E24Rik	protein_coding	ENSMUSG00000036557	ENSMUST00000040609	NA	intron (NM_029298, intron 3 of 6)	8232	ENSMUSG00000036557	1700011E24Rik
51807	chr17	87421760	87422198	439	-0.831673	1.02017	-1.85185	0.139423	0.186075	1700011E24Rik	protein_coding	ENSMUSG00000036557	ENSMUST00000040609	NA	intron (NM_029298, intron 3 of 6)	5762	ENSMUSG00000036557	1700011E24Rik
51803	chr17	87412444	87412743	300	-0.998527	0.339989	-1.33852	0.183702	0.224971	1700011E24Rik	protein_coding	ENSMUSG00000036557	ENSMUST00000040609	NA	intron (NM_029298, intron 3 of 6)	15147	ENSMUSG00000036557	1700011E24Rik
33631	chr14	49227188	49227542	355	-1.10439	1.52676	-2.63115	0.0162681	0.0721042	1700011H14Rik	protein_coding	ENSMUSG00000021850	ENSMUST00000022398	NA	intron (NM_025956, intron 6 of 6)	18063	ENSMUSG00000021850	1700011H14Rik
53757	chr18	57705078	57705417	340	-1.38088	0.853066	-2.23395	0.0337347	0.0889296	1700011I03Rik	protein_coding	ENSMUSG00000058925	ENSMUST00000079738	NA	intron (NM_029290, intron 6 of 6)	-66663		2210409D07Rik
53755	chr18	57634840	57635066	227	-1.44644	0.395852	-1.84229	0.0519913	0.106463	1700011I03Rik	protein_coding	ENSMUSG00000058925	ENSMUST00000079738	NA	intron (NR_045360, intron 2 of 2)	3632		2210409D07Rik
53756	chr18	57648961	57649187	227	-1.27026	0.454614	-1.72488	0.0643176	0.118707	1700011I03Rik	protein_coding	ENSMUSG00000058925	ENSMUST00000079738	NA	intron (NM_029290, intron 5 of 6)	-10489		2210409D07Rik
53758	chr18	57706584	57706810	227	-1.63211	0.0597582	-1.69187	0.0941541	0.145629	1700011I03Rik	protein_coding	ENSMUSG00000058925	ENSMUST00000079738	NA	intron (NM_029290, intron 6 of 6)	-68112		2210409D07Rik
53759	chr18	57711373	57711615	243	-0.548036	0.287405	-0.835441	0.405138	0.425636	1700011I03Rik	protein_coding	ENSMUSG00000058925	ENSMUST00000079738	NA	intron (NM_029290, intron 6 of 6)	-72909		2210409D07Rik
63398	chr2	72978709	72981108	2400	2.31594	4.63469	-2.31874	0.0286208	0.0831086	1700011J10Rik	antisense	NA	ENSMUST00000123087	NA	promoter-TSS (NM_001098425)	477		Sp3os
94141	chr6	32058532	32058758	227	-2.09746	0.238507	-2.33597	0.0150929	0.07052	1700012A03Rik	protein_coding	ENSMUSG00000029766	ENSMUST00000031778	NA	exon (NM_029587, exon 3 of 3)	8357	ENSMUSG00000029766	1700012A03Rik
119163	chr9	14768318	14768544	227	-1.80294	0.234711	-2.03765	0.0333172	0.0885054	1700012B09Rik	protein_coding	ENSMUSG00000031927	ENSMUST00000060330	NA	intron (NM_029306, intron 1 of 3)	2599	ENSMUSG00000031927	1700012B09Rik
119162	chr9	14768032	14768258	227	-1.63211	0.149885	-1.78199	0.0705455	0.124417	1700012B09Rik	protein_coding	ENSMUSG00000031927	ENSMUST00000060330	NA	intron (NM_029306, intron 1 of 3)	2885	ENSMUSG00000031927	1700012B09Rik
22054	chr12	3235553	3235803	251	-0.998527	0.916536	-1.91506	0.0969858	0.148332	1700012B15Rik	antisense	NA	ENSMUST00000178074	NA	promoter-TSS (NR_015551)	-113	ENSMUSG00000079179	Rab10os
77658	chr4	117213612	117213872	261	-0.606693	0.704712	-1.31141	0.158672	0.203555	1700012C08Rik	processed_transcript	ENSMUSG00000086482	ENSMUST00000141554	NA	exon (NM_001145637, exon 12 of 13)	-31118	ENSMUSG00000028678	Kif2c
81872	chr4	144424018	144424338	321	-2.07893	1.45702	-3.53595	0.00130004	0.0676651	1700012P22Rik	protein_coding	ENSMUSG00000028589	ENSMUST00000030323	NA	intron (NM_027056, intron 1 of 3)	14594	ENSMUSG00000028589	1700012P22Rik
81871	chr4	144423180	144423760	581	-0.98122	1.21058	-2.1918	0.0339715	0.089147	1700012P22Rik	protein_coding	ENSMUSG00000028589	ENSMUST00000030323	NA	intron (NM_027056, intron 2 of 3)	-15006	ENSMUSG00000028591	Pramef12
81870	chr4	144418438	144418664	227	-1.28081	0.836801	-2.11761	0.0341775	0.0894052	1700012P22Rik	protein_coding	ENSMUSG00000028589	ENSMUST00000030323	NA	exon (NM_027056, exon 4 of 4)	-10087	ENSMUSG00000028591	Pramef12
81873	chr4	144431282	144431576	295	-0.867741	1.37684	-2.24458	0.0350897	0.0898304	1700012P22Rik	protein_coding	ENSMUSG00000028589	ENSMUST00000030323	NA	intron (NM_027056, intron 1 of 3)	7343	ENSMUSG00000028589	1700012P22Rik
81874	chr4	144439187	144439413	227	-1.12325	-0.0317971	-1.09146	0.281541	0.312965	1700012P22Rik	protein_coding	ENSMUSG00000028589	ENSMUST00000030323	-415	promoter-TSS (NM_027056)	-528	ENSMUSG00000028589	1700012P22Rik
98216	chr6	124351784	124352063	280	-2.09746	0.849334	-2.94679	0.00379023	0.0676651	1700013D24Rik	protein_coding	ENSMUSG00000079346	ENSMUST00000112537	NA	intron (NM_001177502, intron 2 of 2)	5162	ENSMUSG00000079346	1700013D24Rik
72963	chr3	108536394	108536838	445	-0.998527	1.7861	-2.78463	0.0103131	0.0678706	1700013F07Rik	processed_transcript	ENSMUSG00000027886	ENSMUST00000138375	NA	promoter-TSS (NM_001033304)	-94	ENSMUSG00000040412	5330417C22Rik
80577	chr4	137455114	137455340	227	-0.618299	0.441402	-1.0597	0.243774	0.278296	1700013G24Rik	protein_coding	ENSMUSG00000041399	ENSMUST00000048893	NA	exon (NM_027063, exon 2 of 2)	1931	ENSMUSG00000041399	1700013G24Rik
80576	chr4	137454644	137455112	469	-0.343954	0.546981	-0.890934	0.322631	0.348914	1700013G24Rik	protein_coding	ENSMUSG00000041399	ENSMUST00000048893	NA	exon (NM_027063, exon 2 of 2)	1582	ENSMUSG00000041399	1700013G24Rik
127225	chrX	53757803	53758217	415	-2.40205	1.34882	-3.75087	0.00106583	0.0676651	1700013H16Rik	protein_coding	ENSMUSG00000054727	ENSMUST00000067940	NA	promoter-TSS (NM_001200013)	-179	ENSMUSG00000054727	1700013H16Rik
127222	chrX	53756355	53756732	378	-2.09746	1.38548	-3.48293	0.00282005	0.0676651	1700013H16Rik	protein_coding	ENSMUSG00000054727	ENSMUST00000067940	NA	intron (NM_001200013, intron 1 of 8)	1287	ENSMUSG00000054727	1700013H16Rik
127224	chrX	53757234	53757592	359	-1.8461	1.479	-3.3251	0.00834073	0.0676651	1700013H16Rik	protein_coding	ENSMUSG00000054727	ENSMUST00000067940	NA	intron (NM_001200013, intron 1 of 8)	418	ENSMUSG00000054727	1700013H16Rik
127223	chrX	53756763	53757136	374	-0.875714	1.44051	-2.31622	0.0464554	0.101268	1700013H16Rik	protein_coding	ENSMUSG00000054727	ENSMUST00000067940	NA	intron (NM_001200013, intron 1 of 8)	881	ENSMUSG00000054727	1700013H16Rik
127221	chrX	53755626	53755955	330	-1.28081	-0.299486	-0.981327	0.390557	0.411755	1700013H16Rik	protein_coding	ENSMUSG00000054727	ENSMUST00000067940	NA	intron (NM_001200013, intron 1 of 8)	2040	ENSMUSG00000054727	1700013H16Rik
127219	chrX	53751525	53751851	327	-0.456823	0.54693	-1.00375	0.500396	0.515082	1700013H16Rik	protein_coding	ENSMUSG00000054727	ENSMUST00000067940	NA	exon (NM_001200013, exon 2 of 9)	6143	ENSMUSG00000054727	1700013H16Rik
127220	chrX	53753457	53753879	423	-0.560483	0.046698	-0.607181	0.553498	0.565684	1700013H16Rik	protein_coding	ENSMUSG00000054727	ENSMUST00000067940	NA	intron (NM_001200013, intron 1 of 8)	4163	ENSMUSG00000054727	1700013H16Rik
29804	chr13	59746639	59747278	640	0.410183	1.66621	-1.25602	0.180104	0.221774	1700014D04Rik	protein_coding	ENSMUSG00000051054	ENSMUST00000178508	NA	Intergenic	13309	ENSMUSG00000097502	4930528D03Rik
5898	chr1	177733496	177733722	227	-2.04623	0.0597582	-2.10599	0.0367692	0.0914001	1700016C15Rik	protein_coding	ENSMUSG00000015962	ENSMUST00000016106	NA	intron (NM_027077, intron 2 of 5)	3795	ENSMUSG00000015962	1700016C15Rik
111814	chr8	11678890	11679385	496	-1.22389	0.840613	-2.0645	0.0323194	0.0874516	1700016D06Rik	protein_coding	ENSMUSG00000031509	ENSMUST00000033906	-140	promoter-TSS (NM_024271)	-388	ENSMUSG00000031509	1700016D06Rik
27945	chr13	24739839	24740243	405	-2.09746	0.839303	-2.93676	0.00394521	0.0676651	1700016G14Rik	antisense	ENSMUSG00000085861	ENSMUST00000136906	-988	Intergenic	21896	ENSMUSG00000006715	Gmnn
87671	chr5	103655492	103655830	339	-0.599713	0.812571	-1.41228	0.136879	0.184026	1700016H13Rik	protein_coding	ENSMUSG00000029320	ENSMUST00000119824	NA	promoter-TSS (NM_001163550)	63	ENSMUSG00000029320	1700016H13Rik
16621	chr11	75999835	76000512	678	-1.63211	1.97688	-3.60899	0.00108917	0.0676651	1700016K19Rik	protein_coding	ENSMUSG00000053783	ENSMUST00000066408	NA	exon (NM_198637, exon 1 of 2)	262	ENSMUSG00000053783	1700016K19Rik
16620	chr11	75999127	75999353	227	-1.63432	0.0597582	-1.69408	0.0939003	0.145629	1700016K19Rik	protein_coding	ENSMUSG00000053783	ENSMUST00000066408	-558	promoter-TSS (NM_198637)	-672	ENSMUSG00000053783	1700016K19Rik
16467	chr11	75171658	75173672	2015	0.144569	3.69695	-3.55238	0.000329215	0.0676651	1700016P03Rik	processed_transcript	ENSMUSG00000085609	ENSMUST00000134252	NA	promoter-TSS (NR_029794)	-723	miRBase:MI0000696	Mir212
16466	chr11	75171078	75171588	511	-2.40205	1.13769	-3.53973	0.00320839	0.0676651	1700016P03Rik	processed_transcript	ENSMUSG00000085609	ENSMUST00000134252	-971	Intergenic	-1078	ENSMUSG00000043099	Hic1
121770	chr9	57258949	57259231	283	-2.04623	0.860602	-2.90683	0.00372743	0.0676651	1700017B05Rik	protein_coding	ENSMUSG00000032300	ENSMUST00000034846	NA	5' UTR (NM_028820, exon 2 of 3)	3509	ENSMUSG00000032300	1700017B05Rik
121772	chr9	57261809	57262633	825	0.211828	2.55851	-2.34668	0.0111991	0.0689929	1700017B05Rik	protein_coding	ENSMUSG00000032300	ENSMUST00000034846	NA	intron (NM_028820, intron 1 of 2)	378	ENSMUSG00000032300	1700017B05Rik
121764	chr9	57254026	57254375	350	-1.13278	1.25938	-2.39216	0.0182039	0.0723876	1700017B05Rik	protein_coding	ENSMUSG00000032300	ENSMUST00000034846	NA	exon (NM_028820, exon 3 of 3)	8398	ENSMUSG00000032300	1700017B05Rik
121769	chr9	57258423	57258653	231	-2.40205	0.00459067	-2.40664	0.0232775	0.0787096	1700017B05Rik	protein_coding	ENSMUSG00000032300	ENSMUST00000034846	NA	exon (NM_028820, exon 2 of 3)	4061	ENSMUSG00000032300	1700017B05Rik
121765	chr9	57256287	57256552	266	-0.816246	1.1529	-1.96915	0.0305118	0.0855795	1700017B05Rik	protein_coding	ENSMUSG00000032300	ENSMUST00000034846	NA	exon (NM_028820, exon 2 of 3)	6179	ENSMUSG00000032300	1700017B05Rik
121766	chr9	57256741	57257143	403	-0.726045	1.16602	-1.89207	0.0431914	0.0982891	1700017B05Rik	protein_coding	ENSMUSG00000032300	ENSMUST00000034846	NA	exon (NM_028820, exon 2 of 3)	5657	ENSMUSG00000032300	1700017B05Rik
121771	chr9	57261411	57261700	290	-1.08766	0.416305	-1.50396	0.119645	0.16879	1700017B05Rik	protein_coding	ENSMUSG00000032300	ENSMUST00000034846	NA	intron (NM_028820, intron 1 of 2)	1043	ENSMUSG00000032300	1700017B05Rik
121768	chr9	57257985	57258339	355	-0.510893	0.874173	-1.38507	0.145513	0.191675	1700017B05Rik	protein_coding	ENSMUSG00000032300	ENSMUST00000034846	NA	exon (NM_028820, exon 2 of 3)	4437	ENSMUSG00000032300	1700017B05Rik
121767	chr9	57257519	57257895	377	0.193253	0.654027	-0.460774	0.585698	0.596737	1700017B05Rik	protein_coding	ENSMUSG00000032300	ENSMUST00000034846	NA	exon (NM_028820, exon 2 of 3)	4892	ENSMUSG00000032300	1700017B05Rik
56903	chr19	11130720	11130946	227	-0.998527	0.329243	-1.32777	0.171278	0.214442	1700017D01Rik	protein_coding	ENSMUSG00000024729	ENSMUST00000025635	NA	promoter-TSS (NM_027058)	45	ENSMUSG00000024729	1700017D01Rik
68356	chr2	168977779	168978005	227	-1.41297	-0.0691264	-1.34385	0.175425	0.217798	1700017J07Rik	lincRNA	ENSMUSG00000086348	ENSMUST00000140241	-262	promoter-TSS (NR_040326)	-377	ENSMUSG00000086348	1700017J07Rik
53561	chr18	46199064	46199686	623	-1.09695	1.75906	-2.85601	0.00698452	0.0676651	1700018A14Rik	protein_coding	NA	ENSMUST00000037090	NA	promoter-TSS (NM_001170855)	-557	ENSMUSG00000033949	Trim36
117680	chr8	121535043	121535985	943	-0.623638	2.38296	-3.0066	0.00233419	0.0676651	1700018B08Rik	protein_coding	ENSMUSG00000031809	ENSMUST00000034265	NA	exon (NM_029597, exon 4 of 7)	6440	ENSMUSG00000031809	1700018B08Rik
117681	chr8	121539106	121539384	279	-1.59482	0.951965	-2.54679	0.0134638	0.0692725	1700018B08Rik	protein_coding	ENSMUSG00000031809	ENSMUST00000034265	NA	intron (NM_029597, intron 3 of 6)	2709	ENSMUSG00000031809	1700018B08Rik
117682	chr8	121539937	121540505	569	-0.386258	1.93498	-2.32123	0.0192183	0.0729559	1700018B08Rik	protein_coding	ENSMUSG00000031809	ENSMUST00000034265	NA	intron (NM_029597, intron 2 of 6)	1733	ENSMUSG00000031809	1700018B08Rik
117678	chr8	121531498	121531728	231	-2.09746	0.149885	-2.24734	0.024771	0.0798712	1700018B08Rik	protein_coding	ENSMUSG00000031809	ENSMUST00000034265	NA	intron (NM_029597, intron 6 of 6)	10341	ENSMUSG00000031809	1700018B08Rik
117679	chr8	121533629	121533994	366	-1.44579	0.749677	-2.19547	0.0303564	0.0853352	1700018B08Rik	protein_coding	ENSMUSG00000031809	ENSMUST00000034265	NA	intron (NM_029597, intron 4 of 6)	8142	ENSMUSG00000031809	1700018B08Rik
92812	chr5	145044735	145044961	227	-2.09746	0.149885	-2.24734	0.024771	0.0798712	1700018F24Rik	protein_coding	ENSMUSG00000029620	ENSMUST00000031624	NA	exon (NM_027069, exon 4 of 5)	1858	ENSMUSG00000029620	1700018F24Rik
75784	chr4	59548672	59549325	654	-0.0602866	2.39369	-2.45398	0.0109978	0.0689929	1700018M17Rik	pseudogene	ENSMUSG00000046145	ENSMUST00000052502	NA	intron (NM_144904, intron 1 of 14)	365	ENSMUSG00000028382	Ptbp3
75785	chr4	59549539	59549770	232	-1.44579	0.626526	-2.07232	0.04208	0.097129	1700018M17Rik	pseudogene	ENSMUSG00000046145	ENSMUST00000052502	NA	promoter-TSS (NM_178164)	-291	ENSMUSG00000028382	Ptbp3
111414	chr8	3471752	3472002	251	-2.07893	0.461224	-2.54015	0.0138501	0.0692725	1700019B03Rik	nonsense_mediated_decay	ENSMUSG00000040340	ENSMUST00000159076	NA	intron (NM_029598, intron 1 of 8)	1015	ENSMUSG00000040340	1700019B03Rik
111415	chr8	3476256	3476482	227	-1.61866	0.149885	-1.76855	0.06821	0.122317	1700019B03Rik	protein_coding	ENSMUSG00000040340	ENSMUST00000161680	NA	exon (NM_029598, exon 2 of 9)	5507	ENSMUSG00000040340	1700019B03Rik
111416	chr8	3484030	3484603	574	-0.450205	1.00017	-1.45038	0.184393	0.225581	1700019B03Rik	protein_coding	ENSMUSG00000040340	ENSMUST00000161680	NA	intron (NM_029598, intron 7 of 8)	-8821	ENSMUSG00000047264	Zfp358
1393	chr1	52952585	52953298	714	-0.523023	2.08068	-2.60371	0.00642282	0.0676651	1700019D03Rik	protein_coding	ENSMUSG00000043629	ENSMUST00000050567	NA	promoter-TSS (NM_144953)	-102	ENSMUSG00000043629	1700019D03Rik
1392	chr1	52930466	52930803	338	-1.10439	1.21147	-2.31586	0.0314779	0.0866823	1700019D03Rik	protein_coding	ENSMUSG00000043629	ENSMUST00000050567	NA	intron (NM_144953, intron 1 of 1)	22205	ENSMUSG00000043629	1700019D03Rik
1394	chr1	52954814	52955087	274	-1.8461	0.0597582	-1.90586	0.059759	0.113955	1700019D03Rik	protein_coding	ENSMUSG00000043629	ENSMUST00000114493	NA	Intergenic	-2111	ENSMUSG00000043629	1700019D03Rik
96121	chr6	85906880	85907106	227	-2.09746	0.630935	-2.72839	0.00558866	0.0676651	1700019G17Rik	protein_coding	ENSMUSG00000068299	ENSMUST00000095757	-1996	Intergenic	-2055	ENSMUSG00000068299	1700019G17Rik
62125	chr2	32781419	32781806	388	-1.28081	0.815191	-2.096	0.0320985	0.0873143	1700019L03Rik	protein_coding	ENSMUSG00000038987	ENSMUST00000102813	NA	exon (NM_025619, exon 2 of 9)	2792	ENSMUSG00000038987	1700019L03Rik
24966	chr12	96047803	96048142	340	-1.09746	0.402735	-1.50019	0.12163	0.170438	1700019M22Rik	protein_coding	ENSMUSG00000059695	ENSMUST00000073560	-581	promoter-TSS (NR_103800)	-751	ENSMUSG00000059695	1700019M22Rik
59482	chr19	58785964	58786246	283	-1.31877	0.462829	-1.7816	0.0588329	0.11354	1700019N19Rik	protein_coding	ENSMUSG00000026931	ENSMUST00000028299	NA	exon (NM_026208, exon 6 of 6)	8309	ENSMUSG00000026931	1700019N19Rik
2453	chr1	86427379	86427888	510	-0.0913525	1.03023	-1.12158	0.198833	0.238346	1700019O17Rik	protein_coding	ENSMUSG00000036574	ENSMUST00000046004	NA	exon (NM_027966, exon 1 of 1)	1305	ENSMUSG00000036574	1700019O17Rik
65520	chr2	130405470	130405696	227	-1.8461	-0.210665	-1.63544	0.110263	0.160224	1700020A23Rik	protein_coding	ENSMUSG00000027409	ENSMUST00000110281	NA	promoter-TSS (NM_025753)	287	ENSMUSG00000027409	1700020A23Rik
64876	chr2	119594313	119594764	452	0.781643	1.91955	-1.13791	0.227282	0.264529	1700020I14Rik	lincRNA	ENSMUSG00000085438	ENSMUST00000147425	NA	intron (NR_027832, intron 1 of 2)	243	ENSMUSG00000085438	1700020I14Rik
7349	chr10	21597998	21598250	253	-1.13278	0.461224	-1.594	0.123647	0.171983	1700020N01Rik	protein_coding	ENSMUSG00000050844	ENSMUST00000057341	NA	intron (NR_027968, intron 2 of 2)	4979		1700020N01Rik
7350	chr10	21605543	21605769	227	-1.23907	0.149885	-1.38896	0.150733	0.19637	1700020N01Rik	protein_coding	ENSMUSG00000050844	ENSMUST00000057341	NA	intron (NR_027968, intron 2 of 2)	12511		1700020N01Rik
7348	chr10	21593288	21593518	231	-0.933892	0.12732	-1.06121	0.274554	0.306455	1700020N01Rik	protein_coding	ENSMUSG00000050844	ENSMUST00000057341	NA	non-coding (NR_027968, exon 2 of 3)	258		1700020N01Rik
7899	chr10	43526409	43526635	227	-2.40205	0.316643	-2.71869	0.00915095	0.0676651	1700021F05Rik	protein_coding	ENSMUSG00000019797	ENSMUST00000019932	NA	intron (NM_026411, intron 3 of 3)	14472	ENSMUSG00000019797	1700021F05Rik
7902	chr10	43540694	43541043	350	-1.0803	1.35762	-2.43792	0.0216105	0.0766873	1700021F05Rik	processed_transcript	ENSMUSG00000019797	ENSMUST00000126463	NA	intron (NM_026411, intron 1 of 3)	125	ENSMUSG00000019797	1700021F05Rik
7901	chr10	43532732	43533188	457	-1.27026	0.910645	-2.18091	0.0302678	0.0851947	1700021F05Rik	processed_transcript	ENSMUSG00000019797	ENSMUST00000126463	NA	exon (NM_026411, exon 2 of 4)	8034	ENSMUSG00000019797	1700021F05Rik
7900	chr10	43531350	43531660	311	-0.98122	0.121142	-1.10236	0.245746	0.279957	1700021F05Rik	protein_coding	ENSMUSG00000019797	ENSMUST00000019932	NA	intron (NM_026411, intron 2 of 3)	9489	ENSMUSG00000019797	1700021F05Rik
68785	chr2	173521574	173521870	297	-2.09746	0.769632	-2.86709	0.00376095	0.0676651	1700021F07Rik	protein_coding	ENSMUSG00000027518	ENSMUST00000029023	-715	promoter-TSS (NM_028158)	-870	ENSMUSG00000027518	1700021F07Rik
43597	chr16	32838539	32838773	235	-2.40205	0.261299	-2.66334	0.0102055	0.0676651	1700021K19Rik	protein_coding	ENSMUSG00000035629	ENSMUST00000115105	NA	intron (NM_172615, intron 7 of 18)	-28210		Gm933
43594	chr16	32829225	32829698	474	-0.989848	1.24046	-2.23031	0.0281467	0.0823705	1700021K19Rik	retained_intron	ENSMUSG00000035629	ENSMUST00000152920	NA	intron (NM_172615, intron 10 of 18)	-19016		Gm933
43601	chr16	32877440	32877934	495	-0.417286	1.56008	-1.97737	0.0339968	0.089186	1700021K19Rik	protein_coding	ENSMUSG00000035629	ENSMUST00000119810	NA	promoter-TSS (NM_001159349)	-97	ENSMUSG00000022800	Fyttd1
43596	chr16	32836297	32836564	268	-0.74863	0.616334	-1.36496	0.160549	0.205243	1700021K19Rik	retained_intron	ENSMUSG00000035629	ENSMUST00000153556	NA	exon (NM_001200038, exon 10 of 20)	-25985		Gm933
43593	chr16	32828558	32828804	247	-0.637128	0.715728	-1.35286	0.175364	0.217795	1700021K19Rik	retained_intron	ENSMUSG00000035629	ENSMUST00000152920	NA	exon (NM_001200038, exon 13 of 20)	-18235		Gm933
43599	chr16	32847797	32848023	227	-1.12325	0.0597582	-1.18301	0.242803	0.2774	1700021K19Rik	protein_coding	ENSMUSG00000035629	ENSMUST00000115105	NA	exon (NM_001200038, exon 4 of 20)	20456	ENSMUSG00000035629	1700021K19Rik
43595	chr16	32832806	32833162	357	-0.165995	0.890077	-1.05607	0.252199	0.285522	1700021K19Rik	protein_coding	ENSMUSG00000035629	ENSMUST00000115105	NA	intron (NM_172615, intron 10 of 18)	-22538		Gm933
43600	chr16	32868070	32868361	292	-0.402274	0.656866	-1.05914	0.27917	0.310757	1700021K19Rik	protein_coding	ENSMUSG00000035629	ENSMUST00000115105	NA	5' UTR (NM_001200038, exon 1 of 20)	150	ENSMUSG00000035629	1700021K19Rik
43598	chr16	32842997	32843382	386	-0.050242	0.933225	-0.983467	0.29246	0.323035	1700021K19Rik	protein_coding	ENSMUSG00000035629	ENSMUST00000115105	NA	exon (NM_001200038, exon 7 of 20)	25176	ENSMUSG00000035629	1700021K19Rik
78437	chr4	124304230	124304463	234	-1.61866	-0.0691264	-1.54954	0.119907	0.168912	1700021L23Rik	lincRNA	ENSMUSG00000086955	ENSMUST00000153719	NA	Intergenic	181612		1700057H15Rik
78438	chr4	124310694	124310934	241	-0.851925	0.0769477	-0.928873	0.352991	0.377569	1700021L23Rik	lincRNA	ENSMUSG00000086955	ENSMUST00000153719	NA	Intergenic	175145		1700057H15Rik
86685	chr5	65763243	65764886	1644	1.99259	4.2255	-2.23291	0.0415411	0.0964996	1700022K14Rik	antisense	NA	ENSMUST00000131859	NA	intron (NM_001024917, intron 1 of 19)	544	ENSMUSG00000037795	N4bp2
6628	chr1	191042251	191042635	385	-0.0929879	0.785442	-0.87843	0.375599	0.39787	1700022P22Rik	protein_coding	NA	ENSMUST00000077889	NA	intron (NM_029336, intron 2 of 2)	5621	ENSMUSG00000057072	Spata45
87054	chr5	77037051	77037305	255	-1.63211	0.369931	-2.00204	0.0663045	0.120561	1700023E05Rik	protein_coding	ENSMUSG00000029248	ENSMUST00000031161	NA	intron (NM_027970, intron 1 of 8)	-18315	ENSMUSG00000086632	1700112J05Rik
87055	chr5	77045980	77046206	227	-1.08578	0.178067	-1.26384	0.210436	0.249047	1700023E05Rik	protein_coding	ENSMUSG00000029248	ENSMUST00000031161	NA	intron (NM_027970, intron 3 of 8)	-27230	ENSMUSG00000086632	1700112J05Rik
87053	chr5	77026968	77027222	255	-0.711702	0.436373	-1.14808	0.25985	0.292595	1700023E05Rik	protein_coding	ENSMUSG00000029248	ENSMUST00000031161	NA	intron (NM_027970, intron 1 of 8)	-8232	ENSMUSG00000086632	1700112J05Rik
19653	chr11	103199269	103199697	429	-0.875714	1.92252	-2.79823	0.0134597	0.0692725	1700023F06Rik	protein_coding	ENSMUSG00000020940	ENSMUST00000021323	NA	TTS (NM_019679)	9065	ENSMUSG00000020940	1700023F06Rik
19652	chr11	103199007	103199233	227	-2.40205	0.0939347	-2.49598	0.0160136	0.0718568	1700023F06Rik	protein_coding	ENSMUSG00000020940	ENSMUST00000021323	NA	TTS (NM_019679)	9428	ENSMUSG00000020940	1700023F06Rik
94023	chr6	29992975	29993217	243	-1.76104	0.574541	-2.33558	0.0168525	0.0723876	1700023L04Rik	processed_transcript	ENSMUSG00000045709	ENSMUST00000124522	NA	non-coding (NR_040264, exon 2 of 2)	7767	ENSMUSG00000045709	1700023L04Rik
94022	chr6	29985089	29985712	624	-0.281102	1.61704	-1.89814	0.0685152	0.122539	1700023L04Rik	processed_transcript	ENSMUSG00000045709	ENSMUST00000124522	NA	promoter-TSS (NR_040264)	72	ENSMUSG00000045709	1700023L04Rik
94021	chr6	29983431	29983657	227	-1.12325	0.0597582	-1.18301	0.242803	0.2774	1700023L04Rik	processed_transcript	ENSMUSG00000045709	ENSMUST00000124522	-1671	Intergenic	-1785	ENSMUSG00000045709	1700023L04Rik
32905	chr14	32382097	32382431	335	-1.8461	0.573056	-2.41916	0.0239452	0.0794251	1700024G13Rik	protein_coding	ENSMUSG00000072473	ENSMUST00000100723	NA	intron (NM_001034037, intron 1 of 2)	6109	ENSMUSG00000072473	1700024G13Rik
32902	chr14	32378743	32378969	227	-1.63211	0.414609	-2.04672	0.0361805	0.0910151	1700024G13Rik	protein_coding	ENSMUSG00000072473	ENSMUST00000100723	NA	intron (NM_001034037, intron 1 of 2)	9517	ENSMUSG00000072473	1700024G13Rik
32903	chr14	32380201	32380690	490	-1.06199	0.389037	-1.45103	0.141848	0.188284	1700024G13Rik	protein_coding	ENSMUSG00000072473	ENSMUST00000100723	NA	intron (NM_001034037, intron 1 of 2)	7927	ENSMUSG00000072473	1700024G13Rik
32904	chr14	32380746	32380972	227	-0.610273	0.276259	-0.886531	0.362888	0.386615	1700024G13Rik	protein_coding	ENSMUSG00000072473	ENSMUST00000100723	NA	intron (NM_001034037, intron 1 of 2)	7514	ENSMUSG00000072473	1700024G13Rik
112875	chr8	27042592	27042961	370	-0.999003	1.07796	-2.07696	0.0585623	0.11326	1700024N20Rik	antisense	NA	ENSMUST00000178990	NA	intron (NM_054057, intron 1 of 7)	222	ENSMUSG00000031485	Prosc
64573	chr2	110046590	110046850	261	-0.70259	0.699122	-1.40171	0.147702	0.193714	1700024P03Rik	antisense	NA	ENSMUST00000153332	NA	intron (NR_040508, intron 4 of 4)	3759	ENSMUSG00000086186	Ccdc34os
76609	chr4	104970480	104970810	331	-0.638506	0.88761	-1.52612	0.170663	0.213984	1700024P16Rik	protein_coding	ENSMUSG00000078612	ENSMUST00000106803	NA	intron (NM_001285952, intron 5 of 20)	57189	ENSMUSG00000078612	1700024P16Rik
67608	chr2	165080510	165080980	471	-1.28081	1.48477	-2.76559	0.00792576	0.0676651	1700025C18Rik	protein_coding	ENSMUSG00000078935	ENSMUST00000109304	NA	intron (NR_033448, intron 2 of 2)	10005	ENSMUSG00000078935	1700025C18Rik
67607	chr2	165079306	165079905	600	-1.10681	1.4912	-2.59801	0.00850308	0.0676651	1700025C18Rik	protein_coding	ENSMUSG00000078935	ENSMUST00000109304	NA	intron (NR_033448, intron 2 of 2)	11144	ENSMUSG00000078935	1700025C18Rik
67609	chr2	165081066	165081296	231	-1.59215	0.701965	-2.29411	0.0254241	0.0802089	1700025C18Rik	protein_coding	ENSMUSG00000078935	ENSMUST00000109304	NA	intron (NR_033448, intron 2 of 2)	9569	ENSMUSG00000078935	1700025C18Rik
56905	chr19	11154787	11155083	297	-2.40205	0.592479	-2.99452	0.0270753	0.0811765	1700025F22Rik	protein_coding	ENSMUSG00000024728	ENSMUST00000181284	NA	intron (NM_027074, intron 3 of 6)	10385	ENSMUSG00000024728	1700025F22Rik
56904	chr19	11149488	11149714	227	-1.28197	0.475847	-1.75782	0.0559485	0.110559	1700025F22Rik	protein_coding	ENSMUSG00000024728	ENSMUST00000181284	NA	intron (NM_027074, intron 3 of 6)	15719	ENSMUSG00000024728	1700025F22Rik
5064	chr1	151998096	151998404	309	-2.40205	0.574541	-2.97659	0.00399182	0.0676651	1700025G04Rik	protein_coding	ENSMUSG00000032666	ENSMUST00000121533	NA	intron (NM_197990, intron 2 of 5)	92070	ENSMUSG00000032666	1700025G04Rik
5067	chr1	152089539	152090552	1014	0.830696	3.243	-2.4123	0.0166822	0.0723876	1700025G04Rik	protein_coding	ENSMUSG00000032666	ENSMUST00000044581	NA	5' UTR (NM_197990, exon 1 of 6)	274	ENSMUSG00000032666	1700025G04Rik
5063	chr1	151987821	151988082	262	-2.09746	0.507877	-2.60533	0.0173671	0.0723876	1700025G04Rik	protein_coding	ENSMUSG00000032666	ENSMUST00000121533	NA	intron (NM_197990, intron 2 of 5)	102368	ENSMUSG00000032666	1700025G04Rik
5069	chr1	152091364	152091590	227	-2.04623	-0.102637	-1.94359	0.0475478	0.101789	1700025G04Rik	protein_coding	ENSMUSG00000032666	ENSMUST00000044581	-1044	Intergenic	-1157	ENSMUSG00000032666	1700025G04Rik
5066	chr1	152024363	152024589	227	-1.59482	0.178067	-1.77289	0.0748413	0.128523	1700025G04Rik	protein_coding	ENSMUSG00000032666	ENSMUST00000044581	NA	intron (NM_197990, intron 1 of 5)	65844	ENSMUSG00000032666	1700025G04Rik
5065	chr1	152002043	152002273	231	-1.20258	0.586529	-1.78911	0.0795268	0.132329	1700025G04Rik	protein_coding	ENSMUSG00000032666	ENSMUST00000121533	NA	intron (NM_197990, intron 2 of 5)	88162	ENSMUSG00000032666	1700025G04Rik
5068	chr1	152090781	152091100	320	-0.18228	1.30018	-1.48246	0.16353	0.207762	1700025G04Rik	protein_coding	ENSMUSG00000032666	ENSMUST00000044581	-461	promoter-TSS (NM_197990)	-621	ENSMUSG00000032666	1700025G04Rik
10598	chr10	83141206	83141432	227	-1.59482	0.0597582	-1.65458	0.0940478	0.145629	1700025N21Rik	antisense	ENSMUSG00000090200	ENSMUST00000160997	NA	intron (NM_021439, intron 2 of 2)	155822	ENSMUSG00000034612	Chst11
106897	chr7	83780080	83780431	352	-0.998527	0.261299	-1.25983	0.21807	0.25617	1700026D08Rik	protein_coding	ENSMUSG00000011154	ENSMUST00000119134	NA	exon (NM_029335, exon 5 of 7)	14583	ENSMUSG00000011154	1700026D08Rik
65690	chr2	132512602	132512968	367	-1.8461	0.402735	-2.24884	0.0280867	0.0822675	1700026D11Rik	antisense	ENSMUSG00000086379	ENSMUST00000126910	NA	intron (NR_028286, intron 2 of 3)	22057	ENSMUSG00000086379	1700026D11Rik
65692	chr2	132517771	132518105	335	-1.43397	0.689441	-2.12341	0.0290555	0.0834861	1700026D11Rik	antisense	ENSMUSG00000086379	ENSMUST00000154067	NA	intron (NR_028286, intron 2 of 3)	27210	ENSMUSG00000086379	1700026D11Rik
65691	chr2	132514079	132514305	227	-0.933892	0.354159	-1.28805	0.155934	0.20125	1700026D11Rik	antisense	ENSMUSG00000086379	ENSMUST00000154067	NA	intron (NR_028286, intron 2 of 3)	23464	ENSMUSG00000086379	1700026D11Rik
44083	chr16	49244177	49244403	227	-1.63358	0.149885	-1.78347	0.0669295	0.121265	1700026J12Rik	lincRNA	ENSMUSG00000073976	ENSMUST00000131357	NA	Intergenic	186804	ENSMUSG00000092009	Myh15
44082	chr16	49228767	49229073	307	-1.27026	0.364722	-1.63499	0.0995529	0.150654	1700026J12Rik	lincRNA	ENSMUSG00000073976	ENSMUST00000131357	NA	Intergenic	171434	ENSMUSG00000092009	Myh15
61186	chr2	28695807	28696033	227	-1.83052	0.545467	-2.37599	0.0125008	0.0690671	1700026L06Rik	protein_coding	ENSMUSG00000026809	ENSMUST00000102877	NA	exon (NM_027283, exon 2 of 5)	3731	ENSMUSG00000026809	1700026L06Rik
61185	chr2	28694695	28694921	227	-1.11379	0.630935	-1.74473	0.0621601	0.11628	1700026L06Rik	protein_coding	ENSMUSG00000026809	ENSMUST00000102877	NA	intron (NM_027283, intron 2 of 4)	4843	ENSMUSG00000026809	1700026L06Rik
61184	chr2	28693700	28694045	346	-0.726045	1.01359	-1.73964	0.0709412	0.124851	1700026L06Rik	protein_coding	ENSMUSG00000026809	ENSMUST00000102877	NA	intron (NM_027283, intron 2 of 4)	5778	ENSMUSG00000026809	1700026L06Rik
61187	chr2	28697007	28697495	489	-0.399934	0.822872	-1.22281	0.189753	0.230297	1700026L06Rik	protein_coding	ENSMUSG00000026809	ENSMUST00000102877	NA	intron (NM_027283, intron 1 of 4)	2400	ENSMUSG00000026809	1700026L06Rik
10567	chr10	82811924	82812327	404	-1.28081	1.43968	-2.7205	0.0173762	0.0723876	1700028I16Rik	lincRNA	ENSMUSG00000056821	ENSMUST00000178540	NA	promoter-TSS (NR_038042)	3	ENSMUSG00000056821	1700028I16Rik
10569	chr10	82820295	82820532	238	-1.59482	0.178067	-1.77289	0.0748413	0.128523	1700028I16Rik	lincRNA	ENSMUSG00000056821	ENSMUST00000178540	NA	intron (NR_038042, intron 2 of 2)	8291	ENSMUSG00000056821	1700028I16Rik
10568	chr10	82812678	82812904	227	-1.25979	0.416305	-1.6761	0.0890581	0.14134	1700028I16Rik	lincRNA	ENSMUSG00000056821	ENSMUST00000178540	NA	intron (NR_038042, intron 1 of 2)	668	ENSMUSG00000056821	1700028I16Rik
10566	chr10	82810266	82810577	312	-0.489664	1.18499	-1.67465	0.117559	0.166835	1700028I16Rik	lincRNA	ENSMUSG00000056821	ENSMUST00000178540	-1545	Intergenic	-1701	ENSMUSG00000056821	1700028I16Rik
104540	chr7	44231166	44231489	324	-0.999478	1.17999	-2.17946	0.0528078	0.107267	1700028J19Rik	protein_coding	ENSMUSG00000038782	ENSMUST00000037220	NA	non-coding (NR_029436, exon 3 of 5)	4794	ENSMUSG00000038782	1700028J19Rik
104541	chr7	44235939	44236199	261	-1.1333	0.602986	-1.73628	0.0743472	0.128143	1700028J19Rik	protein_coding	ENSMUSG00000038782	ENSMUST00000037220	NA	promoter-TSS (NR_029436)	53	ENSMUSG00000038782	1700028J19Rik
104539	chr7	44230565	44230795	231	-1.59215	0.159951	-1.7521	0.0926156	0.144592	1700028J19Rik	protein_coding	ENSMUSG00000038782	ENSMUST00000037220	NA	intron (NR_029436, intron 4 of 4)	5243	ENSMUSG00000063903	Klk1
104542	chr7	44237401	44237648	248	-0.845673	0.741595	-1.58727	0.0964337	0.147873	1700028J19Rik	protein_coding	ENSMUSG00000038782	ENSMUST00000037220	-1279	Intergenic	-1403	ENSMUSG00000038782	1700028J19Rik
19668	chr11	103267007	103267323	317	-0.701817	1.32381	-2.02562	0.0491391	0.103255	1700028N14Rik	processed_transcript	ENSMUSG00000078635	ENSMUST00000139621	NA	intron (NM_016896, intron 1 of 15)	236	ENSMUSG00000020941	Map3k14
68525	chr2	171957827	171958063	237	-1.06926	0.802302	-1.87156	0.0562001	0.110853	1700028P15Rik	lincRNA	ENSMUSG00000086823	ENSMUST00000139894	NA	intron (NR_040509, intron 5 of 5)	4854	ENSMUSG00000086823	1700028P15Rik
112122	chr8	13562138	13562416	279	-1.8151	1.24991	-3.06501	0.00313614	0.0676651	1700029H14Rik	protein_coding	ENSMUSG00000031452	ENSMUST00000134023	NA	exon (NM_025601, exon 1 of 9)	184	ENSMUSG00000031452	1700029H14Rik
112121	chr8	13558930	13559160	231	-2.40205	0.201709	-2.60376	0.0120121	0.069035	1700029H14Rik	protein_coding	ENSMUSG00000031452	ENSMUST00000134023	NA	intron (NM_001080781, intron 2 of 8)	3416	ENSMUSG00000031452	1700029H14Rik
112123	chr8	13563402	13563628	227	-1.05525	0.354159	-1.40941	0.122199	0.170873	1700029H14Rik	protein_coding	ENSMUSG00000031452	ENSMUST00000134023	-941	Intergenic	-1054	ENSMUSG00000031452	1700029H14Rik
64058	chr2	92383218	92383487	270	-1.8461	0.588099	-2.4342	0.0147411	0.0697521	1700029I15Rik	protein_coding	ENSMUSG00000044916	ENSMUST00000054316	NA	TTS (NM_001202446)	435	ENSMUSG00000044916	1700029I15Rik
64059	chr2	92384065	92384374	310	-1.2494	0.641101	-1.8905	0.0782302	0.131601	1700029I15Rik	protein_coding	ENSMUSG00000044916	ENSMUST00000111280	NA	TTS (NM_183112)	1302	ENSMUSG00000044916	1700029I15Rik
64060	chr2	92385456	92385735	280	-0.853955	0.287405	-1.14136	0.260658	0.293361	1700029I15Rik	protein_coding	ENSMUSG00000044916	ENSMUST00000111280	NA	intron (NM_011162, intron 7 of 11)	1850		Mir7000
80217	chr4	135628561	135628920	360	-1.05292	1.3795	-2.43242	0.0101251	0.0676651	1700029M20Rik	lincRNA	ENSMUSG00000086788	ENSMUST00000153347	NA	non-coding (NR_015613, exon 3 of 3)	2086	ENSMUSG00000086788	1700029M20Rik
47762	chr17	28905014	28905294	281	-2.09746	0.507935	-2.60539	0.00972304	0.0676651	1700030A11Rik	antisense	ENSMUSG00000085333	ENSMUST00000125317	NA	promoter-TSS (NR_045457)	-111	ENSMUSG00000085333	1700030A11Rik
22802	chr12	20815113	20816177	1065	0.444252	3.20077	-2.75651	0.00688244	0.0676651	1700030C10Rik	protein_coding	ENSMUSG00000091071	ENSMUST00000110971	NA	non-coding (NR_015521, exon 1 of 2)	134		1700030C10Rik
22800	chr12	20813770	20814065	296	-1.13278	0.9046	-2.03738	0.0374945	0.092346	1700030C10Rik	protein_coding	ENSMUSG00000091071	ENSMUST00000110971	191	intron (NR_015521, intron 1 of 1)	1861		1700030C10Rik
22801	chr12	20814668	20815040	373	-0.637128	1.19194	-1.82907	0.0605285	0.114851	1700030C10Rik	protein_coding	ENSMUSG00000091071	ENSMUST00000110971	NA	intron (NR_015521, intron 1 of 1)	925		1700030C10Rik
13117	chr11	23497511	23498042	532	-0.271046	1.98648	-2.25752	0.0421718	0.0972527	1700030C12Rik	processed_transcript	ENSMUSG00000086459	ENSMUST00000125126	NA	exon (NM_172391, exon 1 of 9)	262	ENSMUSG00000020288	Ahsa2
66318	chr2	152653080	152653330	251	-1.8461	0.0597582	-1.90586	0.059759	0.113955	1700030C14Rik	antisense	ENSMUSG00000087148	ENSMUST00000139912	NA	Intergenic	-16256	ENSMUSG00000019188	H13
66319	chr2	152654497	152654727	231	-0.524297	0.244204	-0.768501	0.470258	0.486507	1700030C14Rik	antisense	ENSMUSG00000087148	ENSMUST00000139912	-167	Intergenic	-14849	ENSMUSG00000019188	H13
116832	chr8	116975215	116975441	227	-2.40205	0.378652	-2.7807	0.00709356	0.0676651	1700030J22Rik	protein_coding	ENSMUSG00000031847	ENSMUST00000070577	NA	intron (NM_027103, intron 1 of 2)	3615	ENSMUSG00000031847	1700030J22Rik
116831	chr8	116972541	116972767	227	-2.40205	-0.210665	-2.19138	0.0380846	0.0924648	1700030J22Rik	protein_coding	ENSMUSG00000031847	ENSMUST00000070577	NA	intron (NM_027103, intron 2 of 2)	6289	ENSMUSG00000031847	1700030J22Rik
116829	chr8	116970637	116970863	227	-1.42225	0.378652	-1.8009	0.0615833	0.115888	1700030J22Rik	protein_coding	ENSMUSG00000031847	ENSMUST00000070577	NA	3' UTR (NM_027103, exon 3 of 3)	8193	ENSMUSG00000031847	1700030J22Rik
116830	chr8	116971815	116972136	322	-1.12325	0.428068	-1.55132	0.10097	0.152004	1700030J22Rik	protein_coding	ENSMUSG00000031847	ENSMUST00000070577	NA	exon (NM_027103, exon 3 of 3)	6967	ENSMUSG00000031847	1700030J22Rik
49064	chr17	36928044	36928447	404	-0.98169	1.14165	-2.12334	0.0635861	0.117904	1700031A10Rik	antisense	ENSMUSG00000092239	ENSMUST00000174380	NA	intron (NR_045439, intron 2 of 2)	4454	ENSMUSG00000092239	1700031A10Rik
128860	chrX	102863567	102863797	231	-1.84696	0.0224461	-1.8694	0.0729585	0.126761	1700031F05Rik	protein_coding	ENSMUSG00000032894	ENSMUST00000048061	NA	intron (NM_028496, intron 4 of 6)	2671	ENSMUSG00000032894	1700031F05Rik
96357	chr6	88226491	88227038	548	-0.816246	1.93204	-2.74829	0.002718	0.0676651	1700031F10Rik	antisense	ENSMUSG00000047046	ENSMUST00000151901	-813	Intergenic	4497	ENSMUSG00000048206	Dnajb8
96356	chr6	88223986	88224789	804	0.0614844	1.53933	-1.47785	0.120823	0.169767	1700031F10Rik	antisense	ENSMUSG00000047046	ENSMUST00000151901	NA	Intergenic	2120	ENSMUSG00000048206	Dnajb8
6715	chr1	191906069	191906470	402	-1.24117	1.74357	-2.98474	0.00284577	0.0676651	1700034H15Rik	nonsense_mediated_decay	ENSMUSG00000055833	ENSMUST00000139827	NA	promoter-TSS (NM_009579)	-511	ENSMUSG00000037434	Slc30a1
6714	chr1	191894607	191894837	231	-0.374073	0.270619	-0.644692	0.516814	0.530638	1700034H15Rik	processed_transcript	ENSMUSG00000055833	ENSMUST00000140401	NA	non-coding (NR_030669, exon 5 of 5)	-12059	ENSMUSG00000037434	Slc30a1
22400	chr12	11221953	11222179	227	-2.40205	0.193911	-2.59596	0.0127401	0.0690671	1700034J04Rik	protein_coding	NA	ENSMUST00000055358	NA	Intergenic	-13118	ENSMUSG00000047002	Msgn1
99393	chr6	146952677	146952970	294	-1.8461	-0.0691264	-1.77697	0.0792197	0.132141	1700034J05Rik	protein_coding	ENSMUSG00000040163	ENSMUST00000036592	NA	intron (NM_028509, intron 2 of 2)	1597	ENSMUSG00000040163	1700034J05Rik
122043	chr9	60768514	60768740	227	-1.28081	0.366437	-1.64725	0.0850809	0.137496	1700036A12Rik	protein_coding	ENSMUSG00000095956	ENSMUST00000178191	-861	Intergenic	-25921	ENSMUSG00000034485	Uaca
41676	chr16	3906946	3907175	230	-0.421929	0.946118	-1.36805	0.189795	0.230341	1700037C18Rik	protein_coding	ENSMUSG00000005983	ENSMUST00000115859	NA	exon (NM_028484, exon 2 of 3)	1628	ENSMUSG00000005983	1700037C18Rik
41675	chr16	3905794	3906326	533	0.108716	-0.367614	0.47633	0.583805	0.594879	1700037C18Rik	protein_coding	ENSMUSG00000005983	ENSMUST00000115859	NA	3' UTR (NM_028484, exon 3 of 3)	2629	ENSMUSG00000005983	1700037C18Rik
65596	chr2	131146730	131147301	572	-0.494546	1.25377	-1.74831	0.0740351	0.127841	1700037H04Rik	retained_intron	ENSMUSG00000027327	ENSMUST00000136838	NA	intron (NM_026091, intron 5 of 5)	13004	ENSMUSG00000027327	1700037H04Rik
65597	chr2	131147717	131148263	547	0.0384014	1.4222	-1.3838	0.136255	0.183444	1700037H04Rik	retained_intron	ENSMUSG00000027327	ENSMUST00000136838	NA	intron (NM_026091, intron 4 of 5)	12030	ENSMUSG00000027327	1700037H04Rik
65598	chr2	131151559	131151902	344	-0.61694	0.628044	-1.24498	0.202142	0.24138	1700037H04Rik	protein_coding	ENSMUSG00000027327	ENSMUST00000103188	NA	exon (NM_026091, exon 3 of 6)	8289	ENSMUSG00000027327	1700037H04Rik
104910	chr7	45277333	45277665	333	-1.2515	1.27066	-2.52216	0.0113052	0.0689929	1700039E15Rik	protein_coding	ENSMUSG00000070568	ENSMUST00000176276	NA	Intergenic	-5374	ENSMUSG00000070568	1700039E15Rik
104914	chr7	45287470	45287915	446	-0.87615	1.74223	-2.61838	0.0122159	0.069035	1700039E15Rik	retained_intron	ENSMUSG00000070568	ENSMUST00000176985	NA	exon (NM_001033176, exon 5 of 6)	4820	ENSMUSG00000070568	1700039E15Rik
104913	chr7	45282854	45283080	227	-1.83052	0.18002	-2.01054	0.0314827	0.0866897	1700039E15Rik	processed_transcript	ENSMUSG00000070568	ENSMUST00000176133	NA	promoter-TSS (NM_001033176)	94	ENSMUSG00000070568	1700039E15Rik
104911	chr7	45280762	45281001	240	-1.8461	0.261299	-2.1074	0.0347979	0.0896948	1700039E15Rik	protein_coding	ENSMUSG00000070568	ENSMUST00000176276	NA	Intergenic	-1991	ENSMUSG00000070568	1700039E15Rik
104912	chr7	45282066	45282572	507	0.125099	1.68871	-1.56362	0.106649	0.157083	1700039E15Rik	processed_transcript	ENSMUSG00000070568	ENSMUST00000176133	NA	promoter-TSS (NM_001033176)	-554	ENSMUSG00000070568	1700039E15Rik
58521	chr19	44832803	44833310	508	-1.8461	1.35771	-3.20381	0.00275506	0.0676651	1700039E22Rik	antisense	ENSMUSG00000092369	ENSMUST00000174082	NA	intron (NR_045315, intron 1 of 2)	2881	ENSMUSG00000092369	1700039E22Rik
58522	chr19	44833623	44833849	227	-2.40205	0.121142	-2.52319	0.012328	0.069035	1700039E22Rik	antisense	ENSMUSG00000092369	ENSMUST00000174082	NA	intron (NM_011037, intron 8 of 9)	2202	ENSMUSG00000092369	1700039E22Rik
58523	chr19	44834025	44838155	4131	1.6182	5.13665	-3.51845	1	1	1700039E22Rik	antisense	ENSMUSG00000092369	ENSMUST00000174082	NA	promoter-TSS (NR_045315)	-152	ENSMUSG00000092369	1700039E22Rik
8909	chr10	68448037	68448271	235	-1.22278	0.888796	-2.11157	0.0425216	0.0976039	1700040L02Rik	protein_coding	ENSMUSG00000019945	ENSMUST00000020103	NA	intron (NM_028491, intron 5 of 7)	93721	ENSMUSG00000019945	1700040L02Rik
8910	chr10	68493948	68494174	227	-1.63211	0.178067	-1.81017	0.0753211	0.128784	1700040L02Rik	protein_coding	ENSMUSG00000019945	ENSMUST00000020103	NA	intron (NM_028491, intron 5 of 7)	47814	ENSMUSG00000019945	1700040L02Rik
68469	chr2	170364579	170364805	227	-0.989848	0.0291421	-1.01899	0.303445	0.332409	1700040N02Rik	antisense	NA	ENSMUST00000131931	NA	intron (NR_040610, intron 2 of 7)	8331	ENSMUSG00000086999	Bcas1os2
112614	chr8	22808007	22808237	231	-1.12481	0.752268	-1.87708	0.0870723	0.139462	1700041G16Rik	protein_coding	ENSMUSG00000054822	ENSMUST00000068068	-37	Intergenic	-2468	ENSMUSG00000031539	Ap3m2
78633	chr4	125234723	125234949	227	-1.83052	0.406114	-2.23663	0.021274	0.0761187	1700041M05Rik	lincRNA	ENSMUSG00000087010	ENSMUST00000130055	NA	Intergenic	-106955	ENSMUSG00000042677	Zc3h12a
78634	chr4	125236414	125236734	321	-1.63211	0.666861	-2.29897	0.0278899	0.0820606	1700041M05Rik	lincRNA	ENSMUSG00000087010	ENSMUST00000130055	NA	Intergenic	-108693	ENSMUSG00000042677	Zc3h12a
78632	chr4	125229506	125229815	310	-0.802941	0.859356	-1.6623	0.0667723	0.121091	1700041M05Rik	lincRNA	ENSMUSG00000087010	ENSMUST00000130055	NA	Intergenic	-101780	ENSMUSG00000042677	Zc3h12a
130356	chrX	155128510	155128808	299	-1.63211	-0.129559	-1.50255	0.156992	0.202069	1700042B14Rik	protein_coding	ENSMUSG00000057402	ENSMUST00000076671	-98	intron (NM_001081671, intron 2 of 2)	19190	ENSMUSG00000057402	1700042B14Rik
75707	chr4	57362595	57362821	227	-2.09746	0.149885	-2.24734	0.024771	0.0798712	1700042G15Rik	lincRNA	ENSMUSG00000087044	ENSMUST00000137606	NA	intron (NR_038178, intron 1 of 2)	1584		1700042G15Rik
82724	chr4	150847801	150848090	290	-0.955643	1.01247	-1.96812	0.0383569	0.0927592	1700045H11Rik	antisense	ENSMUSG00000078492	ENSMUST00000128056	NA	intron (NR_040649, intron 3 of 3)	7003	ENSMUSG00000078492	1700045H11Rik
82723	chr4	150845173	150845530	358	-0.964582	0.551674	-1.51626	0.125694	0.173814	1700045H11Rik	antisense	ENSMUSG00000078492	ENSMUST00000128056	NA	intron (NR_040649, intron 3 of 3)	9597	ENSMUSG00000078492	1700045H11Rik
12848	chr11	14587308	14587536	229	-2.40205	0.0769477	-2.47899	0.0169922	0.0723876	1700046C09Rik	lincRNA	ENSMUSG00000085561	ENSMUST00000139973	NA	intron (NR_045918, intron 1 of 3)	11803	ENSMUSG00000085561	1700046C09Rik
12847	chr11	14576779	14577108	330	-2.40205	-0.977568	-1.42448	0.308899	0.336513	1700046C09Rik	lincRNA	ENSMUSG00000085561	ENSMUST00000139973	NA	intron (NR_045918, intron 3 of 3)	22281	ENSMUSG00000085561	1700046C09Rik
76885	chr4	107693069	107693409	341	-1.8461	1.0467	-2.89281	0.00463275	0.0676651	1700047F07Rik	lincRNA	ENSMUSG00000085549	ENSMUST00000151438	NA	Intergenic	-9077	ENSMUSG00000028610	Dmrtb1
76888	chr4	107744576	107744820	245	-2.04623	0.178067	-2.2243	0.0287032	0.0831086	1700047F07Rik	lincRNA	ENSMUSG00000085549	ENSMUST00000143064	NA	Intergenic	-57561		Lrp8
76890	chr4	107757372	107757598	227	-2.09848	0.0597582	-2.15823	0.0349558	0.0896948	1700047F07Rik	lincRNA	ENSMUSG00000085549	ENSMUST00000143064	NA	Intergenic	-44774		Lrp8
76887	chr4	107722409	107722635	227	-2.40205	-0.210665	-2.19138	0.0380846	0.0924648	1700047F07Rik	lincRNA	ENSMUSG00000085549	ENSMUST00000143064	NA	Intergenic	-38360	ENSMUSG00000028610	Dmrtb1
76886	chr4	107706557	107706833	277	-1.44579	0.390724	-1.83652	0.0565918	0.111169	1700047F07Rik	lincRNA	ENSMUSG00000085549	ENSMUST00000151438	NA	Intergenic	-22533	ENSMUSG00000028610	Dmrtb1
76889	chr4	107746984	107747280	297	-0.998527	0.759021	-1.75755	0.0765261	0.129916	1700047F07Rik	lincRNA	ENSMUSG00000085549	ENSMUST00000143064	NA	Intergenic	-55127		Lrp8
125379	chr9	121938043	121938469	427	-0.0207988	1.43807	-1.45887	0.131087	0.178837	1700048O20Rik	protein_coding	ENSMUSG00000043773	ENSMUST00000063103	NA	intron (NR_033553, intron 2 of 4)	981	ENSMUSG00000043773	1700048O20Rik
115046	chr8	85432423	85433023	601	-1.28081	2.04611	-3.32692	0.00153306	0.0676651	1700051O22Rik	protein_coding	NA	ENSMUST00000180883	NA	exon (NM_025722, exon 1 of 4)	118	ENSMUSG00000036934	4921524J17Rik
6957	chr10	4452384	4452692	309	-2.40205	0.929694	-3.33174	0.00149739	0.0676651	1700052N19Rik	protein_coding	ENSMUSG00000061759	ENSMUST00000095893	NA	intron (NM_024261, intron 4 of 4)	19933	ENSMUSG00000061759	1700052N19Rik
6953	chr10	4432621	4432979	359	-2.09746	0.77751	-2.87497	0.00945166	0.0676651	1700052N19Rik	protein_coding	ENSMUSG00000061759	ENSMUST00000117489	NA	promoter-TSS (NM_025343)	195	ENSMUSG00000061759	1700052N19Rik
6956	chr10	4449313	4449539	227	-1.63211	-0.0691264	-1.56298	0.122332	0.170873	1700052N19Rik	protein_coding	ENSMUSG00000061759	ENSMUST00000095893	NA	intron (NM_024261, intron 3 of 4)	16821	ENSMUSG00000061759	1700052N19Rik
6954	chr10	4441611	4441837	227	-1.42225	-0.102637	-1.31961	0.169718	0.213156	1700052N19Rik	protein_coding	ENSMUSG00000061759	ENSMUST00000095893	NA	intron (NM_024261, intron 3 of 4)	9119	ENSMUSG00000061759	1700052N19Rik
6955	chr10	4443133	4443412	280	-1.8461	-0.977568	-0.868533	0.598532	0.60894	1700052N19Rik	protein_coding	ENSMUSG00000061759	ENSMUST00000095893	NA	intron (NM_024261, intron 3 of 4)	10668	ENSMUSG00000061759	1700052N19Rik
122332	chr9	64040006	64040414	409	-0.442734	0.804911	-1.24765	0.17803	0.21996	1700055C04Rik	processed_transcript	ENSMUSG00000093616	ENSMUST00000176450	NA	intron (NR_040726, intron 1 of 2)	1255	ENSMUSG00000093616	1700055C04Rik
55459	chr19	3958919	3959234	316	-0.98122	0.905808	-1.88703	0.0451618	0.100187	1700055N04Rik	protein_coding	ENSMUSG00000037263	ENSMUST00000179433	NA	intron (NM_028545, intron 1 of 9)	269	ENSMUSG00000037263	1700055N04Rik
55461	chr19	3963017	3963456	440	-0.529985	1.31119	-1.84118	0.0524122	0.106876	1700055N04Rik	protein_coding	ENSMUSG00000037263	ENSMUST00000179433	NA	intron (NM_028545, intron 1 of 9)	4429	ENSMUSG00000037263	1700055N04Rik
55464	chr19	3969364	3969876	513	-0.208629	1.60673	-1.81536	0.0706006	0.124475	1700055N04Rik	protein_coding	ENSMUSG00000037263	ENSMUST00000025794	NA	intron (NM_028545, intron 9 of 9)	-2708	ENSMUSG00000075296	Aldh3b2
55462	chr19	3966462	3966688	227	-0.832096	0.343518	-1.17561	0.19221	0.232413	1700055N04Rik	protein_coding	ENSMUSG00000037263	ENSMUST00000025794	NA	intron (NM_028545, intron 8 of 9)	-5753	ENSMUSG00000075296	Aldh3b2
55460	chr19	3959606	3959995	390	-0.343131	0.520554	-0.863685	0.3527	0.377306	1700055N04Rik	protein_coding	ENSMUSG00000037263	ENSMUST00000179433	NA	intron (NM_028545, intron 1 of 9)	993	ENSMUSG00000037263	1700055N04Rik
55463	chr19	3968946	3969172	227	-0.257062	0.331043	-0.588104	0.533346	0.546358	1700055N04Rik	protein_coding	ENSMUSG00000037263	ENSMUST00000025794	NA	intron (NM_028545, intron 9 of 9)	-3269	ENSMUSG00000075296	Aldh3b2
6285	chr1	184033298	184034003	706	0.764554	2.6522	-1.88765	0.044153	0.0992109	1700056E22Rik	protein_coding	ENSMUSG00000044854	ENSMUST00000050306	NA	promoter-TSS (NM_022019)	347	ENSMUSG00000044854	1700056E22Rik
123354	chr9	92326701	92326983	283	-2.40205	0.483978	-2.88602	0.00828667	0.0676651	1700057G04Rik	protein_coding	ENSMUSG00000074139	ENSMUST00000098477	NA	intron (NM_001033184, intron 1 of 6)	17465	ENSMUSG00000074139	1700057G04Rik
78449	chr4	124439546	124439793	248	-2.40205	0.485558	-2.8876	0.00468962	0.0676651	1700057H15Rik	lincRNA	ENSMUSG00000084757	ENSMUST00000127913	NA	Intergenic	46289		1700057H15Rik
78456	chr4	124479736	124480079	344	-2.40205	0.736235	-3.13828	0.00567296	0.0676651	1700057H15Rik	lincRNA	ENSMUSG00000084757	ENSMUST00000143859	NA	intron (NR_040774, intron 2 of 3)	6051		1700057H15Rik
78455	chr4	124479443	124479669	227	-2.40205	0.249948	-2.65199	0.00829281	0.0676651	1700057H15Rik	lincRNA	ENSMUSG00000084757	ENSMUST00000143859	NA	intron (NR_040774, intron 2 of 3)	6403		1700057H15Rik
78452	chr4	124444415	124444733	319	-2.40205	0.364722	-2.76677	0.00833797	0.0676651	1700057H15Rik	lincRNA	ENSMUSG00000084757	ENSMUST00000127913	NA	Intergenic	41385		1700057H15Rik
78453	chr4	124456978	124457204	227	-2.40205	-0.210665	-2.19138	0.0380846	0.0924648	1700057H15Rik	lincRNA	ENSMUSG00000084757	ENSMUST00000143859	NA	intron (NR_040774, intron 2 of 3)	28868		1700057H15Rik
78451	chr4	124443452	124443678	227	-1.63211	0.314826	-1.94693	0.0435299	0.0985527	1700057H15Rik	lincRNA	ENSMUSG00000084757	ENSMUST00000127913	NA	Intergenic	42394		1700057H15Rik
78454	chr4	124470330	124470611	282	-1.63211	0.3629	-1.99501	0.0538119	0.108433	1700057H15Rik	lincRNA	ENSMUSG00000084757	ENSMUST00000143859	NA	intron (NR_040774, intron 2 of 3)	15488		1700057H15Rik
78450	chr4	124441701	124442147	447	-1.13278	0.747014	-1.87979	0.0822615	0.134882	1700057H15Rik	lincRNA	ENSMUSG00000084757	ENSMUST00000127913	NA	Intergenic	44035		1700057H15Rik
78448	chr4	124437308	124437534	227	-1.13278	0.091814	-1.22459	0.202774	0.241901	1700057H15Rik	lincRNA	ENSMUSG00000084757	ENSMUST00000127913	NA	Intergenic	48538		1700057H15Rik
101256	chr7	19258205	19258684	480	-1.39908	0.776238	-2.17532	0.0294329	0.08407	1700058P15Rik	antisense	ENSMUSG00000089636	ENSMUST00000159981	NA	intron (NM_001282021, intron 11 of 12)	13409	ENSMUSG00000030403	Vasp
50650	chr17	56882347	56882573	227	-2.09848	0.121142	-2.21962	0.0236154	0.0790796	1700061G19Rik	protein_coding	ENSMUSG00000024209	ENSMUST00000025048	NA	intron (NM_030141, intron 6 of 13)	6827	ENSMUSG00000024209	1700061G19Rik
50649	chr17	56880013	56880508	496	-0.468176	1.25184	-1.72002	0.136428	0.183625	1700061G19Rik	protein_coding	ENSMUSG00000024209	ENSMUST00000025048	NA	intron (NM_030141, intron 3 of 13)	4628	ENSMUSG00000024209	1700061G19Rik
50648	chr17	56877327	56877688	362	-0.226556	0.870494	-1.09705	0.229082	0.266083	1700061G19Rik	retained_intron	ENSMUSG00000024209	ENSMUST00000125425	NA	exon (NM_030141, exon 3 of 14)	1875	ENSMUSG00000024209	1700061G19Rik
73098	chr3	117067715	117067941	227	-1.76104	0.261299	-2.02233	0.0388003	0.0932084	1700061I17Rik	protein_coding	ENSMUSG00000028009	ENSMUST00000029642	NA	intron (NR_038029, intron 3 of 8)	9937	ENSMUSG00000028009	1700061I17Rik
47274	chr17	27101261	27101619	359	-0.964118	0.97169	-1.93581	0.0531069	0.107649	1700062I23Rik	antisense	NA	ENSMUST00000143605	NA	intron (NM_080553, intron 23 of 57)	10195		Mir7677
98108	chr6	122392781	122393153	373	-0.0977125	0.936791	-1.0345	0.252492	0.285749	1700063H04Rik	protein_coding	ENSMUSG00000040657	ENSMUST00000043553	94	Intergenic	-52740	ENSMUSG00000040669	Phc1
123394	chr9	95857828	95858345	518	-0.290064	1.76028	-2.05035	0.0653535	0.11973	1700065D16Rik	protein_coding	ENSMUSG00000096655	ENSMUST00000178038	NA	promoter-TSS (NM_001271569)	-205		1700065D16Rik
52987	chr18	35729992	35730239	248	-2.40205	0.387246	-2.78929	0.00975614	0.0676651	1700066B19Rik	protein_coding	ENSMUSG00000073598	ENSMUST00000097617	NA	3' UTR (NM_001033168, exon 2 of 2)	3127	ENSMUSG00000073598	1700066B19Rik
52986	chr18	35728408	35728774	367	-1.83052	0.482301	-2.31282	0.0241916	0.0796568	1700066B19Rik	protein_coding	ENSMUSG00000073598	ENSMUST00000097617	NA	exon (NM_001033168, exon 2 of 2)	1602	ENSMUSG00000073598	1700066B19Rik
52981	chr18	35705965	35706195	231	-1.63211	0.49354	-2.12565	0.0307362	0.0858241	1700066B19Rik	processed_transcript	ENSMUSG00000073598	ENSMUST00000143778	NA	Intergenic	-2936	ENSMUSG00000024350	Dnajc18
52985	chr18	35723020	35723296	277	-0.998527	0.954283	-1.95281	0.0593382	0.113952	1700066B19Rik	processed_transcript	ENSMUSG00000073598	ENSMUST00000143778	NA	Intergenic	-1667	ENSMUSG00000073599	Ecscr
52982	chr18	35713484	35713739	256	-0.726045	0.316643	-1.04269	0.292723	0.323278	1700066B19Rik	processed_transcript	ENSMUSG00000073598	ENSMUST00000143778	NA	intron (NM_001033141, intron 8 of 8)	7879	ENSMUSG00000073599	Ecscr
74815	chr4	41518231	41518510	280	-0.528706	0.00459067	-0.533296	0.624136	0.633504	1700066J24Rik	antisense	NA	ENSMUST00000151164	NA	TTS (NM_027993)	934	ENSMUSG00000036162	Fam219aos
1486	chr1	57377638	57378116	479	0.0449154	1.7801	-1.73519	0.102069	0.15305	1700066M21Rik	protein_coding	ENSMUSG00000038323	ENSMUST00000042734	NA	promoter-TSS (NR_037999)	257	ENSMUSG00000038323	1700066M21Rik
114791	chr8	84001422	84001862	441	-1.28139	1.43228	-2.71367	0.0103476	0.0679174	1700067K01Rik	protein_coding	ENSMUSG00000046408	ENSMUST00000060357	NA	promoter-TSS (NM_183097)	-64	ENSMUSG00000046408	1700067K01Rik
50080	chr17	48091012	48091249	238	-0.706028	0.485558	-1.19159	0.197417	0.237263	1700067P10Rik	protein_coding	ENSMUSG00000021545	ENSMUST00000022028	92	promoter-TSS (NR_110485)	-753		A730006G06Rik
108825	chr7	121706504	121707385	882	0.553094	2.33947	-1.78638	0.0879446	0.140313	1700069B07Rik	protein_coding	ENSMUSG00000053081	ENSMUST00000065310	NA	exon (NM_001033173, exon 1 of 16)	308	ENSMUSG00000063317	Usp31
88582	chr5	113713308	113713718	411	-1.2515	1.78991	-3.04142	0.00402628	0.0676651	1700069L16Rik	protein_coding	ENSMUSG00000042184	ENSMUST00000162388	NA	intron (NR_033216, intron 2 of 2)	11259	ENSMUSG00000042184	1700069L16Rik
88586	chr5	113723311	113723561	251	-2.40205	0.121142	-2.52319	0.012328	0.069035	1700069L16Rik	protein_coding	ENSMUSG00000042184	ENSMUST00000162388	NA	intron (NR_033216, intron 2 of 2)	1336	ENSMUSG00000042184	1700069L16Rik
88581	chr5	113710495	113710907	413	-1.61866	0.777558	-2.39622	0.0138227	0.0692725	1700069L16Rik	protein_coding	ENSMUSG00000042184	ENSMUST00000162388	NA	intron (NR_033216, intron 2 of 2)	14071	ENSMUSG00000042184	1700069L16Rik
88584	chr5	113716011	113716293	283	-1.44579	0.595534	-2.04133	0.0564896	0.111155	1700069L16Rik	protein_coding	ENSMUSG00000042184	ENSMUST00000162388	NA	intron (NR_033216, intron 2 of 2)	8620	ENSMUSG00000042184	1700069L16Rik
88585	chr5	113716683	113716909	227	-1.44839	0.261299	-1.70969	0.0868226	0.139265	1700069L16Rik	protein_coding	ENSMUSG00000042184	ENSMUST00000162388	NA	intron (NR_033216, intron 2 of 2)	7976	ENSMUSG00000042184	1700069L16Rik
88583	chr5	113714305	113714543	239	-0.74093	0.474257	-1.21519	0.205717	0.244587	1700069L16Rik	protein_coding	ENSMUSG00000042184	ENSMUST00000162388	NA	intron (NR_033216, intron 2 of 2)	10348	ENSMUSG00000042184	1700069L16Rik
88580	chr5	113709485	113709736	252	-0.606331	0.193911	-0.800242	0.413239	0.433299	1700069L16Rik	protein_coding	ENSMUSG00000042184	ENSMUST00000162388	NA	intron (NR_033216, intron 2 of 2)	15161	ENSMUSG00000042184	1700069L16Rik
99309	chr6	145401007	145401390	384	-1.09506	1.68451	-2.77956	0.00485052	0.0676651	1700073E17Rik	processed_transcript	ENSMUSG00000087204	ENSMUST00000146858	NA	intron (NM_028742, intron 9 of 9)	13574		1700073E17Rik
105643	chr7	50530763	50530989	227	-0.910797	0.193911	-1.10471	0.244321	0.278718	1700081H22Rik	antisense	NA	ENSMUST00000134584	NA	intron (NR_045928, intron 3 of 3)	45008	ENSMUSG00000085265	Nell1os
105644	chr7	50540898	50541207	310	-0.432455	0.287405	-0.71986	0.487186	0.502575	1700081H22Rik	antisense	NA	ENSMUST00000134584	NA	intron (NR_045928, intron 3 of 3)	34831	ENSMUSG00000085265	Nell1os
115911	chr8	104645575	104645941	367	-2.07893	0.806205	-2.88514	0.00450529	0.0676651	1700082M22Rik	antisense	ENSMUSG00000023737	ENSMUST00000171130	NA	Intergenic	-4030	ENSMUSG00000031879	Fam96b
115913	chr8	104652491	104652757	267	-1.80294	1.0379	-2.84084	0.00738221	0.0676651	1700082M22Rik	antisense	ENSMUSG00000023737	ENSMUST00000067136	NA	Intergenic	-10896	ENSMUSG00000031879	Fam96b
115912	chr8	104646053	104646283	231	-1.44579	0.305721	-1.75151	0.0722907	0.126192	1700082M22Rik	antisense	ENSMUSG00000023737	ENSMUST00000171130	NA	Intergenic	-4440	ENSMUSG00000031879	Fam96b
5624	chr1	169933529	169933818	290	-1.84781	0.719873	-2.56768	0.0104903	0.0681308	1700084C01Rik	protein_coding	ENSMUSG00000070532	ENSMUST00000094348	NA	exon (NM_001033185, exon 4 of 4)	4735	ENSMUSG00000070532	1700084C01Rik
119593	chr9	21095995	21096221	227	-2.40205	0.0597582	-2.4618	0.0188798	0.0723876	1700084C06Rik	antisense	ENSMUSG00000086016	ENSMUST00000135674	NA	Intergenic	-4100		Raver1-fdx1l
119601	chr9	21127827	21128126	300	-0.990793	0.464469	-1.45526	0.116176	0.165441	1700084C06Rik	antisense	ENSMUSG00000086016	ENSMUST00000135674	NA	intron (NM_001205312, intron 2 of 24)	3298	ENSMUSG00000032175	Tyk2
119592	chr9	21095263	21095499	237	-0.113793	0.378652	-0.492444	0.603943	0.614102	1700084C06Rik	antisense	ENSMUSG00000086016	ENSMUST00000135674	NA	Intergenic	-3373		Raver1-fdx1l
61475	chr2	30237675	30238288	614	0.657083	2.41537	-1.75829	0.0786638	0.131929	1700084E18Rik	pseudogene	ENSMUSG00000052222	ENSMUST00000063984	NA	promoter-TSS (NR_028299)	213	ENSMUSG00000007476	Lrrc8a
15393	chr11	65158665	65158910	246	-2.40205	0.287405	-2.68945	0.0116539	0.0689929	1700086D15Rik	protein_coding	ENSMUSG00000020548	ENSMUST00000108696	NA	intron (NM_001099288, intron 1 of 19)	4173	ENSMUSG00000033389	Arhgap44
79134	chr4	129050144	129050387	244	-2.40205	0.461224	-2.86327	0.0070153	0.0676651	1700086P04Rik	lincRNA	ENSMUSG00000085085	ENSMUST00000149472	NA	Intergenic	-8005	ENSMUSG00000028793	Rnf19b
54131	chr18	64236629	64236881	253	-2.40205	0.261299	-2.66334	0.0102055	0.0676651	1700091E21Rik	antisense	NA	ENSMUST00000127716	NA	intron (NR_045366, intron 2 of 5)	-17604	ENSMUSG00000056812	St8sia3
54130	chr18	64181403	64181727	325	-0.98122	1.12213	-2.10335	0.049254	0.103382	1700091E21Rik	antisense	NA	ENSMUST00000127716	NA	intron (NR_045366, intron 2 of 5)	-72794	ENSMUSG00000056812	St8sia3
34864	chr14	69169773	69170108	336	-1.43462	1.15398	-2.58859	0.0162934	0.0721714	1700092C10Rik	antisense	ENSMUSG00000092499	ENSMUST00000172547	NA	intron (NR_045931, intron 1 of 2)	-1861	ENSMUSG00000044186	Nkx2-6
34865	chr14	69171389	69172564	1176	0.137252	2.84379	-2.70654	1	1	1700092C10Rik	antisense	ENSMUSG00000092499	ENSMUST00000172547	NA	promoter-TSS (NR_045931)	-134	ENSMUSG00000092499	1700092C10Rik
56505	chr19	8740955	8741181	227	-1.8151	0.314826	-2.12993	0.0268772	0.0811765	1700092M07Rik	protein_coding	ENSMUSG00000090840	ENSMUST00000163172	NA	promoter-TSS (NM_019829)	350	ENSMUSG00000090840	1700092M07Rik
45112	chr16	96081534	96082713	1180	1.16195	3.31589	-2.15394	0.0215459	0.076554	1700093J21Rik	antisense	ENSMUSG00000022915	ENSMUST00000143671	NA	exon (NM_001103179, exon 2 of 41)	304	ENSMUSG00000022914	Brwd1
72721	chr3	105448566	105448910	345	-2.40205	0.496808	-2.89885	0.00693025	0.0676651	1700095B22Rik	antisense	NA	ENSMUST00000130683	NA	intron (NR_040759, intron 3 of 3)	-3592	ENSMUSG00000040896	Kcnd3
72722	chr3	105451768	105453144	1377	1.31895	3.74271	-2.42376	0.010618	0.0683511	1700095B22Rik	antisense	NA	ENSMUST00000130683	NA	5' UTR (NM_001039347, exon 1 of 7)	126	ENSMUSG00000040896	Kcnd3
108212	chr7	109438644	109439470	827	0.406205	2.19342	-1.78721	0.0803325	0.133148	1700095J03Rik	processed_transcript	ENSMUSG00000085407	ENSMUST00000143715	NA	promoter-TSS (NM_054103)	-4	ENSMUSG00000031027	Stk33
94061	chr6	30315908	30316308	401	-2.40205	0.389037	-2.79108	0.00969953	0.0676651	1700095J07Rik	processed_transcript	ENSMUSG00000084861	ENSMUST00000128017	NA	Intergenic	-11569	ENSMUSG00000039159	Ube2h
61291	chr2	29009969	29011463	1495	-1.63211	3.07752	-4.70963	1.45012e-05	0.0458119	1700101E01Rik	protein_coding	ENSMUSG00000079502	ENSMUST00000157048	NA	intron (NM_001166705, intron 1 of 5)	44350	ENSMUSG00000079502	1700101E01Rik
61305	chr2	29040745	29042104	1360	-1.84696	2.22369	-4.07064	0.000140118	0.0661984	1700101E01Rik	protein_coding	ENSMUSG00000079502	ENSMUST00000157048	NA	intron (NM_001166705, intron 1 of 5)	13641	ENSMUSG00000079502	1700101E01Rik
61310	chr2	29054443	29055307	865	-0.438348	2.75606	-3.19441	0.00246379	0.0676651	1700101E01Rik	protein_coding	ENSMUSG00000079502	ENSMUST00000113843	NA	exon (NM_001166705, exon 1 of 6)	191	ENSMUSG00000079502	1700101E01Rik
61285	chr2	29003695	29004436	742	-0.64392	2.55897	-3.20289	0.00256069	0.0676651	1700101E01Rik	protein_coding	ENSMUSG00000079502	ENSMUST00000157048	NA	intron (NM_001166705, intron 1 of 5)	51000	ENSMUSG00000079502	1700101E01Rik
61309	chr2	29049467	29049744	278	-2.40205	0.760356	-3.1624	0.00272038	0.0676651	1700101E01Rik	protein_coding	ENSMUSG00000079502	ENSMUST00000157048	NA	intron (NM_001166705, intron 1 of 5)	5460	ENSMUSG00000079502	1700101E01Rik
61270	chr2	28974332	28974862	531	-0.98169	2.02197	-3.00366	0.00273539	0.0676651	1700101E01Rik	protein_coding	ENSMUSG00000079502	ENSMUST00000157048	NA	intron (NM_001166705, intron 3 of 5)	-58157	ENSMUSG00000026805	Barhl1
61295	chr2	29016891	29017173	283	-2.40205	0.314826	-2.71687	0.00716315	0.0676651	1700101E01Rik	protein_coding	ENSMUSG00000079502	ENSMUST00000157048	NA	intron (NM_001166705, intron 1 of 5)	38034	ENSMUSG00000079502	1700101E01Rik
61269	chr2	28957238	28957472	235	-1.83052	0.719873	-2.55039	0.0100963	0.0676651	1700101E01Rik	protein_coding	ENSMUSG00000079502	ENSMUST00000157048	NA	intron (NM_001166705, intron 4 of 5)	-40915	ENSMUSG00000026805	Barhl1
61278	chr2	28993524	28993750	227	-2.40205	0.261299	-2.66334	0.0102055	0.0676651	1700101E01Rik	protein_coding	ENSMUSG00000079502	ENSMUST00000157048	NA	intron (NM_001166705, intron 1 of 5)	61429	ENSMUSG00000079502	1700101E01Rik
61306	chr2	29042960	29043439	480	-1.55918	1.03357	-2.59274	0.0104931	0.0681308	1700101E01Rik	protein_coding	ENSMUSG00000079502	ENSMUST00000157048	NA	intron (NM_001166705, intron 1 of 5)	11866	ENSMUSG00000079502	1700101E01Rik
61279	chr2	28997317	28997759	443	-0.974851	1.70128	-2.67613	0.0110925	0.0689929	1700101E01Rik	protein_coding	ENSMUSG00000079502	ENSMUST00000157048	NA	intron (NM_001166705, intron 1 of 5)	57528	ENSMUSG00000079502	1700101E01Rik
61302	chr2	29036458	29036799	342	-2.40205	0.287405	-2.68945	0.0116539	0.0689929	1700101E01Rik	protein_coding	ENSMUSG00000079502	ENSMUST00000157048	NA	intron (NM_001166705, intron 1 of 5)	18437	ENSMUSG00000079502	1700101E01Rik
61294	chr2	29015962	29016243	282	-1.76104	0.789344	-2.55038	0.0133242	0.0692725	1700101E01Rik	protein_coding	ENSMUSG00000079502	ENSMUST00000157048	NA	intron (NM_001166705, intron 1 of 5)	38963	ENSMUSG00000079502	1700101E01Rik
61303	chr2	29037212	29037654	443	-1.42225	1.20962	-2.63187	0.0142561	0.0692725	1700101E01Rik	protein_coding	ENSMUSG00000079502	ENSMUST00000157048	NA	intron (NM_001166705, intron 1 of 5)	17633	ENSMUSG00000079502	1700101E01Rik
61273	chr2	28984080	28984549	470	-0.853955	1.67189	-2.52584	0.0168281	0.0723876	1700101E01Rik	protein_coding	ENSMUSG00000079502	ENSMUST00000157048	NA	exon (NM_001166705, exon 3 of 6)	-67875	ENSMUSG00000026805	Barhl1
61286	chr2	29004858	29005113	256	-2.40205	0.0597582	-2.4618	0.0188798	0.0723876	1700101E01Rik	protein_coding	ENSMUSG00000079502	ENSMUST00000157048	NA	intron (NM_001166705, intron 1 of 5)	50080	ENSMUSG00000079502	1700101E01Rik
61276	chr2	28988085	28988313	229	-1.42225	0.740242	-2.16249	0.020961	0.0756288	1700101E01Rik	protein_coding	ENSMUSG00000079502	ENSMUST00000157048	NA	intron (NM_001166705, intron 1 of 5)	66867	ENSMUSG00000079502	1700101E01Rik
61290	chr2	29009053	29009682	630	-1.23907	1.28	-2.51908	0.023397	0.0787938	1700101E01Rik	protein_coding	ENSMUSG00000079502	ENSMUST00000157048	NA	intron (NM_001166705, intron 1 of 5)	45698	ENSMUSG00000079502	1700101E01Rik
61297	chr2	29021410	29021779	370	-1.59482	0.648331	-2.24315	0.0253218	0.0802089	1700101E01Rik	protein_coding	ENSMUSG00000079502	ENSMUST00000157048	NA	intron (NM_001166705, intron 1 of 5)	33471	ENSMUSG00000079502	1700101E01Rik
61280	chr2	28998396	28998639	244	-1.8461	0.339989	-2.18609	0.0267709	0.0811765	1700101E01Rik	protein_coding	ENSMUSG00000079502	ENSMUST00000157048	NA	intron (NM_001166705, intron 1 of 5)	56548	ENSMUSG00000079502	1700101E01Rik
61301	chr2	29035716	29035961	246	-2.09746	0.178067	-2.27553	0.0271458	0.0811765	1700101E01Rik	protein_coding	ENSMUSG00000079502	ENSMUST00000157048	NA	intron (NM_001166705, intron 1 of 5)	19227	ENSMUSG00000079502	1700101E01Rik
61277	chr2	28992643	28993420	778	-0.137111	2.08922	-2.22633	0.0290818	0.0835173	1700101E01Rik	protein_coding	ENSMUSG00000079502	ENSMUST00000157048	NA	intron (NM_001166705, intron 1 of 5)	62034	ENSMUSG00000079502	1700101E01Rik
61292	chr2	29012239	29012812	574	-0.820805	1.40019	-2.221	0.0367772	0.0914114	1700101E01Rik	protein_coding	ENSMUSG00000079502	ENSMUST00000157048	NA	intron (NM_001166705, intron 1 of 5)	42540	ENSMUSG00000079502	1700101E01Rik
61289	chr2	29008109	29008667	559	-0.52802	1.59411	-2.12213	0.0378124	0.0924648	1700101E01Rik	protein_coding	ENSMUSG00000079502	ENSMUST00000157048	NA	intron (NM_001166705, intron 1 of 5)	46678	ENSMUSG00000079502	1700101E01Rik
61299	chr2	29029581	29030685	1105	0.460177	2.42012	-1.95994	0.0425993	0.0977199	1700101E01Rik	protein_coding	ENSMUSG00000079502	ENSMUST00000157048	NA	intron (NM_001166705, intron 1 of 5)	24933	ENSMUSG00000079502	1700101E01Rik
61293	chr2	29014028	29014879	852	0.249451	2.30895	-2.0595	0.0470938	0.101665	1700101E01Rik	protein_coding	ENSMUSG00000079502	ENSMUST00000157048	NA	intron (NM_001166705, intron 1 of 5)	40612	ENSMUSG00000079502	1700101E01Rik
61271	chr2	28975682	28975908	227	-2.09746	-0.0691264	-2.02833	0.0473962	0.101665	1700101E01Rik	protein_coding	ENSMUSG00000079502	ENSMUST00000157048	NA	intron (NM_001166705, intron 3 of 5)	-59355	ENSMUSG00000026805	Barhl1
61283	chr2	29001463	29002210	748	-0.302852	1.89434	-2.19719	0.047778	0.10198	1700101E01Rik	protein_coding	ENSMUSG00000079502	ENSMUST00000157048	NA	intron (NM_001166705, intron 1 of 5)	53229	ENSMUSG00000079502	1700101E01Rik
61272	chr2	28977363	28977589	227	-1.60534	0.166039	-1.77138	0.0634088	0.117668	1700101E01Rik	protein_coding	ENSMUSG00000079502	ENSMUST00000157048	NA	intron (NM_001166705, intron 3 of 5)	-61036	ENSMUSG00000026805	Barhl1
61274	chr2	28985566	28985923	358	-0.529985	1.12011	-1.65009	0.0666491	0.120949	1700101E01Rik	protein_coding	ENSMUSG00000079502	ENSMUST00000157048	NA	intron (NM_001166705, intron 2 of 5)	-69305	ENSMUSG00000026805	Barhl1
61284	chr2	29002982	29003373	392	-1.08578	0.774947	-1.86072	0.0709484	0.12486	1700101E01Rik	protein_coding	ENSMUSG00000079502	ENSMUST00000157048	NA	intron (NM_001166705, intron 1 of 5)	51888	ENSMUSG00000079502	1700101E01Rik
61287	chr2	29005675	29006064	390	-1.12377	0.679634	-1.80341	0.0739574	0.12779	1700101E01Rik	protein_coding	ENSMUSG00000079502	ENSMUST00000157048	NA	intron (NM_001166705, intron 1 of 5)	49196	ENSMUSG00000079502	1700101E01Rik
61275	chr2	28986961	28987218	258	-1.44579	0.276259	-1.72205	0.0792333	0.132141	1700101E01Rik	protein_coding	ENSMUSG00000079502	ENSMUST00000157048	NA	intron (NM_001166705, intron 1 of 5)	67976	ENSMUSG00000079502	1700101E01Rik
61307	chr2	29043495	29043748	254	-1.22071	0.339989	-1.5607	0.0968977	0.148299	1700101E01Rik	protein_coding	ENSMUSG00000079502	ENSMUST00000157048	NA	intron (NM_001166705, intron 1 of 5)	11444	ENSMUSG00000079502	1700101E01Rik
61300	chr2	29034634	29034891	258	-1.44579	0.178067	-1.62386	0.111986	0.161608	1700101E01Rik	protein_coding	ENSMUSG00000079502	ENSMUST00000157048	NA	intron (NM_001166705, intron 1 of 5)	20303	ENSMUSG00000079502	1700101E01Rik
61296	chr2	29021012	29021238	227	-1.20258	0.261299	-1.46388	0.121261	0.170155	1700101E01Rik	protein_coding	ENSMUSG00000079502	ENSMUST00000157048	NA	intron (NM_001166705, intron 1 of 5)	33941	ENSMUSG00000079502	1700101E01Rik
61281	chr2	28999046	28999300	255	-1.12481	0.364722	-1.48953	0.124186	0.172483	1700101E01Rik	protein_coding	ENSMUSG00000079502	ENSMUST00000157048	NA	intron (NM_001166705, intron 1 of 5)	55893	ENSMUSG00000079502	1700101E01Rik
61298	chr2	29028660	29028949	290	-1.28081	0.287405	-1.56822	0.131204	0.178891	1700101E01Rik	protein_coding	ENSMUSG00000079502	ENSMUST00000157048	NA	intron (NM_001166705, intron 1 of 5)	26261	ENSMUSG00000079502	1700101E01Rik
61288	chr2	29007395	29007625	231	-1.12325	0.143728	-1.26698	0.218777	0.256828	1700101E01Rik	protein_coding	ENSMUSG00000079502	ENSMUST00000157048	NA	intron (NM_001166705, intron 1 of 5)	47556	ENSMUSG00000079502	1700101E01Rik
61308	chr2	29044910	29045543	634	0.284193	1.5919	-1.3077	0.242034	0.276731	1700101E01Rik	protein_coding	ENSMUSG00000079502	ENSMUST00000157048	NA	intron (NM_001166705, intron 1 of 5)	9839	ENSMUSG00000079502	1700101E01Rik
61282	chr2	28999456	29000843	1388	0.882629	2.81684	-1.93421	1	1	1700101E01Rik	protein_coding	ENSMUSG00000079502	ENSMUST00000157048	NA	intron (NM_001166705, intron 1 of 5)	54916	ENSMUSG00000079502	1700101E01Rik
61304	chr2	29038082	29039213	1132	-1.39908	2.37392	-3.773	1	1	1700101E01Rik	protein_coding	ENSMUSG00000079502	ENSMUST00000157048	NA	intron (NM_001166705, intron 1 of 5)	16418	ENSMUSG00000079502	1700101E01Rik
766	chr1	34578771	34579258	488	-1.83052	1.15398	-2.9845	0.0070489	0.0676651	1700101I19Rik	protein_coding	ENSMUSG00000045815	ENSMUST00000062557	NA	promoter-TSS (NM_213727)	-678	ENSMUSG00000045174	Amer3
767	chr1	34579368	34579861	494	-0.345381	1.48553	-1.83091	0.0575164	0.11203	1700101I19Rik	protein_coding	ENSMUSG00000045815	ENSMUST00000062557	NA	promoter-TSS (NM_213727)	-78	ENSMUSG00000045174	Amer3
124224	chr9	108392977	108393297	321	-1.28081	0.96699	-2.2478	0.0422797	0.0973185	1700102P08Rik	protein_coding	ENSMUSG00000032611	ENSMUST00000035234	NA	TTS (NM_011678)	303	ENSMUSG00000032611	1700102P08Rik
121478	chr9	54286132	54287112	981	0.0718806	2.74362	-2.67174	0.0106989	0.0684881	1700104A03Rik	antisense	NA	ENSMUST00000149237	NA	exon (NM_177350, exon 1 of 10)	136	ENSMUSG00000046167	Gldn
121479	chr9	54299910	54300136	227	-2.40205	-0.0691264	-2.33292	0.0259842	0.0802089	1700104A03Rik	antisense	NA	ENSMUST00000149237	NA	intron (NM_177350, intron 1 of 9)	1547	ENSMUSG00000074343	Gldnos
121477	chr9	54285098	54285324	227	-0.948926	-0.0691264	-0.879799	0.372719	0.39532	1700104A03Rik	antisense	NA	ENSMUST00000149237	NA	intron (NR_045805, intron 1 of 2)	-1275	ENSMUSG00000046167	Gldn
17697	chr11	88294185	88294672	488	-2.40205	1.08018	-3.48223	0.00183731	0.0676651	1700106J16Rik	protein_coding	ENSMUSG00000034031	ENSMUST00000037268	NA	exon (NM_028859, exon 1 of 1)	386	ENSMUSG00000034031	1700106J16Rik
65876	chr2	144330466	144332717	2252	0.42382	4.6417	-4.21788	0.000316298	0.0676651	1700108N11Rik	antisense	ENSMUSG00000084837	ENSMUST00000153051	NA	promoter-TSS (NM_152947)	-230	ENSMUSG00000037279	Ovol2
63485	chr2	74713738	74714052	315	-2.40205	0.95088	-3.35293	0.00419082	0.0676651	1700109F18Rik	antisense	NA	ENSMUST00000139005	NA	intron (NM_010468, intron 1 of 2)	1902	ENSMUSG00000079277	Hoxd3
63487	chr2	74714929	74715283	355	-1.78782	1.01587	-2.80369	0.0128936	0.0690671	1700109F18Rik	antisense	NA	ENSMUST00000139005	NA	intron (NR_027899, intron 1 of 2)	1024		Hoxd3os1
63483	chr2	74709471	74709715	245	-2.40205	0.178067	-2.58011	0.0144824	0.0692725	1700109F18Rik	antisense	NA	ENSMUST00000132326	NA	TTS (NR_027899)	-2400	ENSMUSG00000079277	Hoxd3
63486	chr2	74714492	74714718	227	-2.40205	0.0597582	-2.4618	0.0188798	0.0723876	1700109F18Rik	antisense	NA	ENSMUST00000139005	NA	intron (NR_027899, intron 1 of 2)	1525		Hoxd3os1
63481	chr2	74703503	74704389	887	-1.44579	2.22949	-3.67528	1	1	1700109F18Rik	antisense	NA	ENSMUST00000132326	NA	promoter-TSS (NM_001290731)	-669	ENSMUSG00000027102	Hoxd8
63488	chr2	74715686	74716694	1009	-1.52302	2.12535	-3.64837	1	1	1700109F18Rik	antisense	NA	ENSMUST00000139005	NA	promoter-TSS (NR_027899)	-60		Hoxd3os1
17388	chr11	84721469	84721786	318	-0.810146	1.25841	-2.06855	0.0505508	0.104804	1700109G15Rik	lincRNA	ENSMUSG00000085044	ENSMUST00000150735	-1037	Intergenic	-1196	ENSMUSG00000085044	1700109G15Rik
84016	chr5	3582470	3582753	284	-1.38212	0.207625	-1.58975	0.0833352	0.135915	1700109H08Rik	protein_coding	ENSMUSG00000008307	ENSMUST00000125740	NA	intron (NM_029843, intron 5 of 5)	10896	ENSMUSG00000008307	1700109H08Rik
35541	chr14	101198216	101198446	231	-0.109342	0.178067	-0.287409	0.774514	0.779737	1700110M21Rik	protein_coding	NA	ENSMUST00000057718	NA	exon (NM_029680, exon 3 of 3)	1738	ENSMUSG00000042888	Prr30
70119	chr3	28735532	28735758	227	-2.40205	0.316643	-2.71869	0.00915095	0.0676651	1700112D23Rik	processed_transcript	ENSMUSG00000091329	ENSMUST00000167704	NA	Intergenic	37742	ENSMUSG00000027690	Slc2a2
70121	chr3	28756127	28756422	296	-2.07893	0.261299	-2.34023	0.0200178	0.0741619	1700112D23Rik	processed_transcript	ENSMUSG00000091329	ENSMUST00000167704	NA	Intergenic	-25036	ENSMUSG00000050192	Eif5a2
70118	chr3	28734777	28735003	227	-1.08181	-0.0691264	-1.01268	0.300856	0.330335	1700112D23Rik	processed_transcript	ENSMUSG00000091329	ENSMUST00000167704	NA	Intergenic	36987	ENSMUSG00000027690	Slc2a2
32343	chr14	22019467	22020127	661	-1.12325	2.52843	-3.65168	0.00132115	0.0676651	1700112E06Rik	protein_coding	ENSMUSG00000063458	ENSMUST00000075639	NA	promoter-TSS (NM_028275)	85	ENSMUSG00000063458	1700112E06Rik
32358	chr14	22211955	22212330	376	-2.40205	1.07807	-3.48011	0.00349895	0.0676651	1700112E06Rik	protein_coding	ENSMUSG00000063458	ENSMUST00000075639	NA	intron (NM_028275, intron 2 of 6)	192431	ENSMUSG00000063458	1700112E06Rik
32344	chr14	22020299	22020647	349	-2.40205	0.95088	-3.35293	0.00419082	0.0676651	1700112E06Rik	protein_coding	ENSMUSG00000063458	ENSMUST00000075639	NA	intron (NM_028275, intron 1 of 6)	761	ENSMUSG00000063458	1700112E06Rik
32369	chr14	22915135	22915563	429	-0.405695	2.28823	-2.69392	0.00746806	0.0676651	1700112E06Rik	protein_coding	ENSMUSG00000063458	ENSMUST00000075639	NA	intron (NM_028275, intron 6 of 6)	179222	ENSMUSG00000068680	Gm10248
32367	chr14	22724617	22724889	273	-2.40205	0.373399	-2.77544	0.00898824	0.0676651	1700112E06Rik	protein_coding	ENSMUSG00000063458	ENSMUST00000075639	NA	intron (NM_028275, intron 5 of 6)	-181955		4930405A10Rik
32351	chr14	22082443	22082731	289	-2.40205	0.261299	-2.66334	0.0102055	0.0676651	1700112E06Rik	protein_coding	ENSMUSG00000063458	ENSMUST00000075639	NA	intron (NM_028275, intron 2 of 6)	62875	ENSMUSG00000063458	1700112E06Rik
32353	chr14	22103229	22103508	280	-2.09746	0.52213	-2.61959	0.011081	0.0689929	1700112E06Rik	protein_coding	ENSMUSG00000063458	ENSMUST00000075639	NA	intron (NM_028275, intron 2 of 6)	83657	ENSMUSG00000063458	1700112E06Rik
32355	chr14	22159065	22159293	229	-2.40205	0.287405	-2.68945	0.0116539	0.0689929	1700112E06Rik	protein_coding	ENSMUSG00000063458	ENSMUST00000075639	NA	intron (NM_028275, intron 2 of 6)	139467	ENSMUSG00000063458	1700112E06Rik
32342	chr14	22018258	22018501	244	-1.80294	0.726661	-2.5296	0.0122494	0.069035	1700112E06Rik	protein_coding	ENSMUSG00000063458	ENSMUST00000075639	-1210	Intergenic	-1332	ENSMUSG00000063458	1700112E06Rik
32345	chr14	22038173	22038528	356	-2.04623	0.573056	-2.61928	0.0145874	0.0695192	1700112E06Rik	protein_coding	ENSMUSG00000063458	ENSMUST00000075639	NA	intron (NM_028275, intron 2 of 6)	18639	ENSMUSG00000063458	1700112E06Rik
32349	chr14	22075550	22075859	310	-1.60534	0.901026	-2.50637	0.0154233	0.0710855	1700112E06Rik	protein_coding	ENSMUSG00000063458	ENSMUST00000075639	NA	intron (NM_028275, intron 2 of 6)	55993	ENSMUSG00000063458	1700112E06Rik
32361	chr14	22366857	22367141	285	-2.09746	0.693542	-2.791	0.0161472	0.0720244	1700112E06Rik	processed_transcript	ENSMUSG00000063458	ENSMUST00000159107	NA	intron (NM_028275, intron 2 of 6)	175799		4930405A10Rik
32370	chr14	23004976	23005250	275	-1.84781	0.693542	-2.54135	0.0276448	0.0817694	1700112E06Rik	protein_coding	ENSMUSG00000063458	ENSMUST00000075639	NA	intron (NM_028275, intron 6 of 6)	89458	ENSMUSG00000068680	Gm10248
32362	chr14	22452587	22452813	227	-1.8151	0.207625	-2.02273	0.0333908	0.0885054	1700112E06Rik	processed_transcript	ENSMUSG00000063458	ENSMUST00000159107	NA	intron (NM_028275, intron 2 of 6)	90098		4930405A10Rik
32350	chr14	22081940	22082166	227	-2.09848	-0.0691264	-2.02935	0.0473525	0.101665	1700112E06Rik	protein_coding	ENSMUSG00000063458	ENSMUST00000075639	NA	intron (NM_028275, intron 2 of 6)	62341	ENSMUSG00000063458	1700112E06Rik
32368	chr14	22806515	22806756	242	-1.44774	0.540788	-1.98853	0.0508164	0.105083	1700112E06Rik	protein_coding	ENSMUSG00000063458	ENSMUST00000075639	NA	intron (NM_028275, intron 5 of 6)	-263838		4930405A10Rik
32365	chr14	22577792	22578018	227	-1.76104	0.178067	-1.9391	0.0521475	0.106606	1700112E06Rik	processed_transcript	ENSMUSG00000063458	ENSMUST00000162337	NA	exon (NM_028275, exon 3 of 7)	-35107		4930405A10Rik
32357	chr14	22211270	22211517	248	-1.41424	0.402735	-1.81698	0.0651808	0.119546	1700112E06Rik	protein_coding	ENSMUSG00000063458	ENSMUST00000075639	NA	intron (NM_028275, intron 2 of 6)	191682	ENSMUSG00000063458	1700112E06Rik
32363	chr14	22494997	22495322	326	-1.63211	0.149885	-1.78199	0.0705455	0.124417	1700112E06Rik	processed_transcript	ENSMUSG00000063458	ENSMUST00000159107	NA	intron (NM_028275, intron 2 of 6)	47638		4930405A10Rik
32346	chr14	22054962	22055212	251	-1.8461	-0.0691264	-1.77697	0.0792197	0.132141	1700112E06Rik	protein_coding	ENSMUSG00000063458	ENSMUST00000075639	NA	intron (NM_028275, intron 2 of 6)	35375	ENSMUSG00000063458	1700112E06Rik
32354	chr14	22154214	22154458	245	-1.10542	0.507935	-1.61335	0.0872629	0.139611	1700112E06Rik	protein_coding	ENSMUSG00000063458	ENSMUST00000075639	NA	intron (NM_028275, intron 2 of 6)	134624	ENSMUSG00000063458	1700112E06Rik
32364	chr14	22516687	22516913	227	-1.10439	0.52213	-1.62652	0.0995137	0.150637	1700112E06Rik	processed_transcript	ENSMUSG00000063458	ENSMUST00000159107	NA	intron (NR_046307, intron 3 of 3)	25998		4930405A10Rik
32360	chr14	22289556	22289826	271	-1.43397	0.149885	-1.58386	0.102254	0.153201	1700112E06Rik	protein_coding	ENSMUSG00000063458	ENSMUST00000075639	NA	intron (NM_028275, intron 2 of 6)	253107		4930405A10Rik
32366	chr14	22616420	22616725	306	-1.1333	0.518909	-1.65221	0.110366	0.160324	1700112E06Rik	protein_coding	ENSMUSG00000063458	ENSMUST00000075639	NA	intron (NM_028275, intron 5 of 6)	-73775		4930405A10Rik
32348	chr14	22068157	22068385	229	-1.13278	0.414609	-1.54739	0.118218	0.167418	1700112E06Rik	protein_coding	ENSMUSG00000063458	ENSMUST00000075639	NA	intron (NM_028275, intron 2 of 6)	48559	ENSMUSG00000063458	1700112E06Rik
32356	chr14	22202223	22202454	232	-1.18467	0.178067	-1.36274	0.160227	0.204968	1700112E06Rik	protein_coding	ENSMUSG00000063458	ENSMUST00000075639	NA	intron (NM_028275, intron 2 of 6)	182627	ENSMUSG00000063458	1700112E06Rik
32352	chr14	22095868	22096094	227	-1.12377	0.0597582	-1.18353	0.233584	0.269678	1700112E06Rik	protein_coding	ENSMUSG00000063458	ENSMUST00000075639	NA	intron (NM_028275, intron 2 of 6)	76269	ENSMUSG00000063458	1700112E06Rik
32347	chr14	22066809	22067039	231	-0.659103	0.373399	-1.0325	0.316568	0.343334	1700112E06Rik	protein_coding	ENSMUSG00000063458	ENSMUST00000075639	NA	intron (NM_028275, intron 2 of 6)	47212	ENSMUSG00000063458	1700112E06Rik
32359	chr14	22279669	22279913	245	-0.477479	-0.0691264	-0.408352	0.688414	0.696038	1700112E06Rik	protein_coding	ENSMUSG00000063458	ENSMUST00000075639	NA	intron (NM_028275, intron 2 of 6)	260079	ENSMUSG00000063458	1700112E06Rik
10803	chr10	87173967	87174263	297	-0.965848	0.79055	-1.7564	0.119235	0.168403	1700113H08Rik	protein_coding	ENSMUSG00000047129	ENSMUST00000169849	NA	intron (NM_029685, intron 4 of 5)	116069	ENSMUSG00000047129	1700113H08Rik
10804	chr10	87206991	87207257	267	-1.33843	0.0597582	-1.39819	0.149881	0.195704	1700113H08Rik	protein_coding	ENSMUSG00000047129	ENSMUST00000169849	NA	intron (NM_029685, intron 4 of 5)	149078	ENSMUSG00000047129	1700113H08Rik
8799	chr10	63243773	63244503	731	-0.477479	2.69841	-3.17589	0.0024051	0.0676651	1700120B22Rik	protein_coding	ENSMUSG00000045391	ENSMUST00000054837	NA	5' UTR (NM_030114, exon 1 of 26)	341	ENSMUSG00000020064	Herc4
34797	chr14	67325690	67325916	227	-1.28081	0.0291421	-1.30995	0.186311	0.227165	1700120O09Rik	processed_transcript	ENSMUSG00000093386	ENSMUST00000177127	NA	intron (NM_010095, intron 7 of 16)	-11092	ENSMUSG00000075549	Gm6878
78396	chr4	123854608	123854836	229	-1.43397	0.507935	-1.94191	0.0454572	0.100557	1700121C08Rik	antisense	ENSMUSG00000086275	ENSMUST00000137546	NA	Intergenic	-50291	ENSMUSG00000028647	Mycbp
78395	chr4	123841823	123842424	602	-0.101177	1.41881	-1.51998	0.0792273	0.132141	1700121C08Rik	antisense	ENSMUSG00000086275	ENSMUST00000137546	NA	Intergenic	54249	ENSMUSG00000043333	Rhbdl2
78393	chr4	123836150	123836402	253	-1.13278	0.553181	-1.68596	0.0878478	0.140212	1700121C08Rik	antisense	ENSMUSG00000086275	ENSMUST00000137546	NA	Intergenic	48401	ENSMUSG00000043333	Rhbdl2
25780	chr12	106443468	106443803	336	-2.09746	0.768334	-2.86579	0.00701029	0.0676651	1700121N20Rik	lincRNA	ENSMUSG00000092066	ENSMUST00000167922	NA	intron (NR_036593, intron 3 of 3)	4030	ENSMUSG00000092066	1700121N20Rik
56017	chr19	6215613	6215839	227	-2.09746	0.0597582	-2.15722	0.0349928	0.0896948	1700123I01Rik	protein_coding	ENSMUSG00000024786	ENSMUST00000025699	NA	intron (NM_001165919, intron 8 of 10)	-10675	ENSMUSG00000024784	Gpha2
56014	chr19	6184692	6184961	270	-1.21375	0.817752	-2.0315	0.0473576	0.101665	1700123I01Rik	protein_coding	ENSMUSG00000024786	ENSMUST00000025699	NA	intron (NM_001165919, intron 1 of 10)	417	ENSMUSG00000024786	1700123I01Rik
56013	chr19	6184283	6184513	231	-1.12325	0.734796	-1.85805	0.0497687	0.103915	1700123I01Rik	protein_coding	ENSMUSG00000024786	ENSMUST00000025699	NA	promoter-TSS (NM_001165919)	-12	ENSMUSG00000024786	1700123I01Rik
56012	chr19	6183256	6183645	390	-0.828522	0.921396	-1.74992	0.0919476	0.143935	1700123I01Rik	protein_coding	ENSMUSG00000024786	ENSMUST00000025699	-742	promoter-TSS (NM_001165919)	-959	ENSMUSG00000024786	1700123I01Rik
56015	chr19	6213293	6213542	250	-1.08578	0.461224	-1.547	0.12381	0.172143	1700123I01Rik	protein_coding	ENSMUSG00000024786	ENSMUST00000025699	NA	intron (NM_001165919, intron 7 of 10)	-12983	ENSMUSG00000024784	Gpha2
56016	chr19	6215071	6215377	307	-0.803356	0.438105	-1.24146	0.17633	0.218444	1700123I01Rik	protein_coding	ENSMUSG00000024786	ENSMUST00000025699	NA	intron (NM_001165919, intron 8 of 10)	-11177	ENSMUSG00000024784	Gpha2
56019	chr19	6223603	6224072	470	-0.74863	0.483978	-1.23261	0.224164	0.261756	1700123I01Rik	protein_coding	ENSMUSG00000024786	ENSMUST00000025699	NA	3' UTR (NM_001165919, exon 11 of 11)	-2563	ENSMUSG00000024784	Gpha2
56018	chr19	6221302	6221528	227	-1.11379	-0.367614	-0.746179	0.49875	0.513506	1700123I01Rik	protein_coding	ENSMUSG00000024786	ENSMUST00000025699	NA	intron (NM_001165919, intron 8 of 10)	-4986	ENSMUSG00000024784	Gpha2
91774	chr5	138563033	138563314	282	-2.40205	0.474257	-2.8763	0.00586103	0.0676651	1700123K08Rik	protein_coding	ENSMUSG00000029526	ENSMUST00000031501	NA	intron (NM_029693, intron 3 of 5)	1520	ENSMUSG00000029526	1700123K08Rik
91775	chr5	138563699	138563971	273	-0.851925	0.533064	-1.38499	0.137544	0.18456	1700123K08Rik	protein_coding	ENSMUSG00000029526	ENSMUST00000031501	NA	intron (NM_029693, intron 2 of 5)	859	ENSMUSG00000029526	1700123K08Rik
91773	chr5	138562515	138562741	227	-1.12325	-0.0691264	-1.05413	0.301127	0.330505	1700123K08Rik	protein_coding	ENSMUSG00000029526	ENSMUST00000031501	NA	intron (NM_029693, intron 4 of 5)	2066	ENSMUSG00000029526	1700123K08Rik
96962	chr6	96165283	96165856	574	-1.07112	0.811388	-1.8825	0.0749776	0.128666	1700123L14Rik	protein_coding	ENSMUSG00000072878	ENSMUST00000090061	NA	non-coding (NR_003643, exon 1 of 1)	635	ENSMUSG00000072878	1700123L14Rik
74260	chr4	11966613	11966925	313	-2.40205	0.400961	-2.80301	0.0111881	0.0689929	1700123M08Rik	processed_transcript	ENSMUSG00000085614	ENSMUST00000154194	NA	promoter-TSS (NM_001033453)	195		1700123M08Rik
74198	chr4	10605160	10605512	353	-1.52302	1.863	-3.38602	0.00132277	0.0676651	1700123O12Rik	lincRNA	ENSMUSG00000086080	ENSMUST00000146783	NA	intron (NR_045185, intron 4 of 4)	192466	ENSMUSG00000086080	1700123O12Rik
74196	chr4	10586505	10587022	518	-1.13278	2.19728	-3.33005	0.00183174	0.0676651	1700123O12Rik	lincRNA	ENSMUSG00000086080	ENSMUST00000146783	NA	intron (NR_045185, intron 4 of 4)	211038	ENSMUSG00000086080	1700123O12Rik
74199	chr4	10640036	10640401	366	-2.09848	1.17895	-3.27742	0.00568891	0.0676651	1700123O12Rik	lincRNA	ENSMUSG00000086080	ENSMUST00000146783	NA	intron (NR_045185, intron 4 of 4)	157583	ENSMUSG00000086080	1700123O12Rik
74200	chr4	10642127	10642357	231	-2.40205	0.693542	-3.09559	0.00876272	0.0676651	1700123O12Rik	lincRNA	ENSMUSG00000086080	ENSMUST00000146783	NA	intron (NR_045185, intron 4 of 4)	155560	ENSMUSG00000086080	1700123O12Rik
74205	chr4	10720345	10720575	231	-2.40205	0.554656	-2.9567	0.00973525	0.0676651	1700123O12Rik	lincRNA	ENSMUSG00000086080	ENSMUST00000146783	NA	intron (NR_045185, intron 4 of 4)	77342	ENSMUSG00000086080	1700123O12Rik
74195	chr4	10564798	10565043	246	-2.40205	0.400961	-2.80301	0.0111881	0.0689929	1700123O12Rik	lincRNA	ENSMUSG00000086080	ENSMUST00000146783	NA	intron (NR_045185, intron 4 of 4)	232881	ENSMUSG00000086080	1700123O12Rik
74197	chr4	10604268	10604697	430	-1.44579	1.15994	-2.60573	0.0142539	0.0692725	1700123O12Rik	lincRNA	ENSMUSG00000086080	ENSMUST00000146783	NA	intron (NR_045185, intron 4 of 4)	193319	ENSMUSG00000086080	1700123O12Rik
74206	chr4	10734500	10734811	312	-2.09746	0.858014	-2.95547	0.0170117	0.0723876	1700123O12Rik	lincRNA	ENSMUSG00000086080	ENSMUST00000146783	NA	intron (NR_045185, intron 4 of 4)	63146	ENSMUSG00000086080	1700123O12Rik
74208	chr4	10787374	10787600	227	-2.40205	0.0597582	-2.4618	0.0188798	0.0723876	1700123O12Rik	lincRNA	ENSMUSG00000086080	ENSMUST00000146783	NA	intron (NR_045185, intron 1 of 4)	10315	ENSMUSG00000086080	1700123O12Rik
74202	chr4	10653038	10653292	255	-1.60534	0.52997	-2.13531	0.0310635	0.0862526	1700123O12Rik	lincRNA	ENSMUSG00000086080	ENSMUST00000146783	NA	intron (NR_045185, intron 4 of 4)	144637	ENSMUSG00000086080	1700123O12Rik
74201	chr4	10642534	10642764	231	-2.40205	-0.129559	-2.27249	0.0363964	0.0910656	1700123O12Rik	lincRNA	ENSMUSG00000086080	ENSMUST00000146783	NA	intron (NR_045185, intron 4 of 4)	155153	ENSMUSG00000086080	1700123O12Rik
74203	chr4	10659065	10659361	297	-2.09746	0.592479	-2.68994	0.045854	0.100705	1700123O12Rik	lincRNA	ENSMUSG00000086080	ENSMUST00000146783	NA	intron (NR_045185, intron 4 of 4)	138589	ENSMUSG00000086080	1700123O12Rik
74204	chr4	10691542	10691780	239	-1.60534	0.178067	-1.78341	0.0739847	0.12779	1700123O12Rik	lincRNA	ENSMUSG00000086080	ENSMUST00000146783	NA	intron (NR_045185, intron 4 of 4)	106141	ENSMUSG00000086080	1700123O12Rik
74207	chr4	10745329	10745559	231	-1.23907	0.456264	-1.69534	0.0878395	0.140212	1700123O12Rik	lincRNA	ENSMUSG00000086080	ENSMUST00000146783	NA	intron (NR_045185, intron 3 of 4)	52358	ENSMUSG00000086080	1700123O12Rik
74194	chr4	10563435	10563665	231	-0.816246	0.446353	-1.2626	0.183969	0.225202	1700123O12Rik	lincRNA	ENSMUSG00000086080	ENSMUST00000146783	NA	intron (NR_045185, intron 4 of 4)	234252	ENSMUSG00000086080	1700123O12Rik
78530	chr4	124893350	124895505	2156	0.677657	4.25719	-3.57954	0.000407863	0.0676651	1700125G02Rik	antisense	ENSMUSG00000085263	ENSMUST00000154947	NA	intron (NM_001256432, intron 4 of 16)	354	ENSMUSG00000085263	1700125G02Rik
78529	chr4	124891589	124891846	258	-1.39908	0.52997	-1.92905	0.054716	0.109407	1700125G02Rik	antisense	ENSMUSG00000085263	ENSMUST00000154947	NA	intron (NR_040651, intron 1 of 2)	3064	ENSMUSG00000085263	1700125G02Rik
17464	chr11	85178393	85178695	303	-2.07893	0.777558	-2.85649	0.00454545	0.0676651	1700125H20Rik	protein_coding	ENSMUSG00000018479	ENSMUST00000100681	NA	intron (NM_028589, intron 5 of 5)	7448	ENSMUSG00000018479	1700125H20Rik
17463	chr11	85172820	85173267	448	-0.823939	1.35591	-2.17985	0.0214409	0.0764104	1700125H20Rik	protein_coding	ENSMUSG00000018479	ENSMUST00000100681	NA	intron (NM_028589, intron 2 of 5)	1948	ENSMUSG00000018479	1700125H20Rik
111822	chr8	11718432	11718829	398	-2.09746	1.22607	-3.32353	0.0013571	0.0676651	1700128E19Rik	lincRNA	ENSMUSG00000031510	ENSMUST00000134409	NA	Intergenic	-9474	ENSMUSG00000031511	Arhgef7
111824	chr8	11721669	11722016	348	-1.39908	0.833026	-2.2321	0.0228459	0.0781361	1700128E19Rik	lincRNA	ENSMUSG00000031510	ENSMUST00000134409	NA	Intergenic	-6262	ENSMUSG00000031511	Arhgef7
111823	chr8	11720965	11721263	299	-0.903073	0.166039	-1.06911	0.244448	0.278836	1700128E19Rik	lincRNA	ENSMUSG00000031510	ENSMUST00000134409	NA	Intergenic	-6991	ENSMUSG00000031511	Arhgef7
118979	chr9	8238601	8239001	401	-2.40205	0.820224	-3.22227	0.00797016	0.0676651	1700128F08Rik	protein_coding	ENSMUSG00000031998	ENSMUST00000034483	NA	intron (NR_033618, intron 2 of 2)	-7985	miRBase:MI0008318	Mir1899
118980	chr9	8241068	8241418	351	-2.40205	0.507877	-2.90992	0.00931358	0.0676651	1700128F08Rik	protein_coding	ENSMUSG00000031998	ENSMUST00000034483	NA	intron (NR_033618, intron 2 of 2)	-5543	miRBase:MI0008318	Mir1899
118978	chr9	8221691	8222334	644	-0.807043	1.41713	-2.22418	0.0211388	0.0759365	1700128F08Rik	protein_coding	ENSMUSG00000031998	ENSMUST00000034483	NA	non-coding (NR_033618, exon 1 of 3)	124	ENSMUSG00000031998	1700128F08Rik
42359	chr16	13730188	13730636	449	-1.44579	1.06409	-2.50988	0.0177096	0.0723876	1810007I06Rik	antisense	NA	ENSMUST00000141172	NA	non-coding (NR_110990, exon 1 of 5)	571		Pla2g10
42358	chr16	13729219	13729946	728	-0.0586201	1.33733	-1.39595	0.166195	0.209947	1810007I06Rik	antisense	NA	ENSMUST00000141172	NA	promoter-TSS (NR_040574)	-253		Pla2g10os
56525	chr19	8888941	8889220	280	-0.972644	1.00347	-1.97611	0.0487093	0.10289	1810009A15Rik	protein_coding	ENSMUSG00000071653	ENSMUST00000096251	NA	promoter-TSS (NR_027866)	198	ENSMUSG00000071653	1810009A15Rik
20098	chr11	107027811	107028301	491	-1.44579	1.56765	-3.01345	0.00329468	0.0676651	1810010H24Rik	antisense	ENSMUSG00000078607	ENSMUST00000140447	NA	promoter-TSS (NM_001163473)	-167		1810010H24Rik
20099	chr11	107029706	107029932	227	-2.40205	0.261299	-2.66334	0.0102055	0.0676651	1810010H24Rik	antisense	ENSMUSG00000078607	ENSMUST00000140447	NA	3' UTR (NM_001163473, exon 3 of 3)	1596		1810010H24Rik
60138	chr2	19450518	19451018	501	-1.2515	1.43981	-2.69131	0.0187459	0.0723876	1810010K12Rik	processed_transcript	ENSMUSG00000056329	ENSMUST00000070378	-809	Intergenic	5105	ENSMUSG00000026735	Ptf1a
60139	chr2	19451925	19452964	1040	-0.373765	3.22634	-3.6001	1	1	1810010K12Rik	processed_transcript	ENSMUSG00000056329	ENSMUST00000070378	NA	Intergenic	6782	ENSMUSG00000026735	Ptf1a
32965	chr14	32799681	32799907	227	-2.40205	0.632395	-3.03444	0.0044269	0.0676651	1810011H11Rik	protein_coding	ENSMUSG00000041707	ENSMUST00000039191	NA	intron (NM_001163616, intron 1 of 4)	13831	ENSMUSG00000041707	1810011H11Rik
32970	chr14	32813551	32813777	227	-2.40205	0.091814	-2.49386	0.0121058	0.069035	1810011H11Rik	protein_coding	ENSMUSG00000041707	ENSMUST00000039191	NA	intron (NM_001163616, intron 4 of 4)	-20298	ENSMUSG00000078127	Fam170b
32966	chr14	32800809	32801294	486	-0.354228	1.76958	-2.12381	0.0447545	0.0998781	1810011H11Rik	protein_coding	ENSMUSG00000041707	ENSMUST00000039191	NA	intron (NM_001163616, intron 1 of 4)	15089	ENSMUSG00000041707	1810011H11Rik
32964	chr14	32786712	32786938	227	-1.83052	0.0291421	-1.85966	0.0558762	0.110472	1810011H11Rik	protein_coding	ENSMUSG00000041707	ENSMUST00000039191	NA	intron (NM_001163616, intron 1 of 4)	862	ENSMUSG00000041707	1810011H11Rik
32969	chr14	32805711	32805937	227	-1.2494	0.414609	-1.664	0.0790243	0.132141	1810011H11Rik	protein_coding	ENSMUSG00000041707	ENSMUST00000039191	NA	intron (NM_001163616, intron 2 of 4)	19861	ENSMUSG00000041707	1810011H11Rik
32963	chr14	32786135	32786625	491	-1.09506	0.717155	-1.81221	0.0792163	0.132141	1810011H11Rik	protein_coding	ENSMUSG00000041707	ENSMUST00000039191	NA	intron (NM_001163616, intron 1 of 4)	417	ENSMUSG00000041707	1810011H11Rik
32971	chr14	32817364	32817603	240	-1.13382	0.149885	-1.28371	0.186714	0.227549	1810011H11Rik	protein_coding	ENSMUSG00000041707	ENSMUST00000039191	NA	3' UTR (NM_001163616, exon 5 of 5)	-16478	ENSMUSG00000078127	Fam170b
32967	chr14	32801559	32802001	443	-0.0498186	0.98656	-1.03638	0.277661	0.309357	1810011H11Rik	protein_coding	ENSMUSG00000041707	ENSMUST00000039191	NA	intron (NM_001163616, intron 1 of 4)	15817	ENSMUSG00000041707	1810011H11Rik
32968	chr14	32802066	32802310	245	0.0779269	0.0769477	0.000979231	0.991618	0.991795	1810011H11Rik	protein_coding	ENSMUSG00000041707	ENSMUST00000039191	NA	intron (NM_001163616, intron 1 of 4)	16225	ENSMUSG00000041707	1810011H11Rik
42000	chr16	8830105	8831188	1084	1.07786	3.78746	-2.7096	0.00756886	0.0676651	1810013L24Rik	protein_coding	ENSMUSG00000022507	ENSMUST00000023150	NA	exon (NM_001081400, exon 1 of 4)	547	ENSMUSG00000022507	1810013L24Rik
41999	chr16	8829597	8829827	231	-2.40205	-0.129559	-2.27249	0.0363964	0.0910656	1810013L24Rik	protein_coding	ENSMUSG00000022507	ENSMUST00000023150	-272	promoter-TSS (NM_001081400)	-388	ENSMUSG00000022507	1810013L24Rik
41998	chr16	8829311	8829541	231	-1.12325	0.0224461	-1.1457	0.28189	0.31329	1810013L24Rik	protein_coding	ENSMUSG00000022507	ENSMUST00000023150	-558	promoter-TSS (NM_001081400)	-674	ENSMUSG00000022507	1810013L24Rik
116115	chr8	106137982	106138537	556	-1.0803	1.07163	-2.15193	0.0415271	0.0964774	1810019D21Rik	processed_transcript	ENSMUSG00000086390	ENSMUST00000145343	NA	non-coding (NR_040346, exon 4 of 4)	-1286	ENSMUSG00000084128	Esrp2
79746	chr4	133520326	133520552	227	-1.63211	0.0597582	-1.69187	0.0941541	0.145629	1810019J16Rik	protein_coding	NA	ENSMUST00000149807	NA	intron (NM_001083916, intron 1 of 3)	1476	ENSMUSG00000037600	Kdf1
79748	chr4	133530274	133530500	227	-1.11431	0.414609	-1.52892	0.10123	0.152265	1810019J16Rik	protein_coding	NA	ENSMUST00000042919	NA	3' UTR (NM_133707, exon 4 of 4)	11424	ENSMUSG00000037600	Kdf1
79747	chr4	133527910	133528298	389	0.110892	0.920143	-0.809251	0.437991	0.456315	1810019J16Rik	protein_coding	NA	ENSMUST00000149807	NA	exon (NM_133707, exon 2 of 4)	9141	ENSMUSG00000037600	Kdf1
79745	chr4	133518673	133519768	1096	-0.631739	3.9876	-4.61934	1	1	1810019J16Rik	protein_coding	NA	ENSMUST00000149807	NA	intron (NM_001083916, intron 1 of 3)	258	ENSMUSG00000037600	Kdf1
119692	chr9	21593039	21593637	599	0.0386329	1.55086	-1.51223	0.101275	0.152302	1810026J23Rik	protein_coding	ENSMUSG00000048429	ENSMUST00000062125	NA	promoter-TSS (NM_001205158)	-507	ENSMUSG00000032182	Yipf2
126047	chrX	12673179	12673538	360	-0.511817	0.77751	-1.28933	0.221954	0.259795	1810030O07Rik	protein_coding	ENSMUSG00000044148	ENSMUST00000060108	NA	exon (NM_175141, exon 1 of 7)	187	ENSMUSG00000044148	1810030O07Rik
20964	chr11	116673855	116674087	233	-1.83052	0.400961	-2.23148	0.035396	0.0902549	1810032O08Rik	nonsense_mediated_decay	ENSMUSG00000020812	ENSMUST00000139934	NA	promoter-TSS (NR_028570)	-176	ENSMUSG00000077604	Snord1b
111455	chr8	3666991	3667221	231	-1.44579	0.854343	-2.30014	0.0164565	0.0723876	1810033B17Rik	protein_coding	NA	ENSMUST00000014118	NA	exon (NM_026985, exon 3 of 7)	1344	ENSMUSG00000013974	Mcemp1
111454	chr8	3665747	3665973	227	-1.8461	0.339989	-2.18609	0.0267709	0.0811765	1810033B17Rik	protein_coding	NA	ENSMUST00000014118	NA	promoter-TSS (NM_026985)	98	ENSMUSG00000013974	Mcemp1
39612	chr15	84446037	84446597	561	-0.5356	2.4587	-2.9943	0.00164515	0.0676651	1810041L15Rik	protein_coding	ENSMUSG00000062760	ENSMUST00000080751	NA	intron (NM_001163145, intron 1 of 4)	780	ENSMUSG00000062760	1810041L15Rik
39602	chr15	84406409	84406950	542	-1.08131	1.68102	-2.76232	0.00333007	0.0676651	1810041L15Rik	protein_coding	ENSMUSG00000062760	ENSMUST00000080751	NA	exon (NM_001163145, exon 4 of 5)	40417	ENSMUSG00000062760	1810041L15Rik
39615	chr15	84449008	84449248	241	-2.40205	0.339989	-2.74204	0.00758102	0.0676651	1810041L15Rik	protein_coding	ENSMUSG00000062760	ENSMUST00000080751	-1911	Intergenic	-2031	ENSMUSG00000062760	1810041L15Rik
39601	chr15	84395921	84396294	374	-1.22278	1.20763	-2.43041	0.0108226	0.0688897	1810041L15Rik	protein_coding	ENSMUSG00000062760	ENSMUST00000080751	NA	intron (NM_001163145, intron 4 of 4)	50989	ENSMUSG00000062760	1810041L15Rik
39603	chr15	84420411	84420637	227	-2.09746	0.416305	-2.51376	0.0142903	0.0692725	1810041L15Rik	protein_coding	ENSMUSG00000062760	ENSMUST00000080751	NA	intron (NM_001163145, intron 1 of 4)	26573	ENSMUSG00000062760	1810041L15Rik
39607	chr15	84427444	84427670	227	-2.40205	0.0769477	-2.47899	0.0169922	0.0723876	1810041L15Rik	protein_coding	ENSMUSG00000062760	ENSMUST00000080751	NA	intron (NM_001163145, intron 1 of 4)	19540	ENSMUSG00000062760	1810041L15Rik
39608	chr15	84430044	84430281	238	-1.8461	0.507935	-2.35404	0.0179388	0.0723876	1810041L15Rik	protein_coding	ENSMUSG00000062760	ENSMUST00000080751	NA	intron (NM_001163145, intron 1 of 4)	16934	ENSMUSG00000062760	1810041L15Rik
39597	chr15	84382700	84383095	396	-1.25979	1.05868	-2.31847	0.0187048	0.0723876	1810041L15Rik	protein_coding	ENSMUSG00000062760	ENSMUST00000080751	NA	3' UTR (NM_001163145, exon 5 of 5)	56779	ENSMUSG00000022439	Parvg
39609	chr15	84430301	84430566	266	-1.39908	0.935566	-2.33464	0.0213812	0.0762883	1810041L15Rik	protein_coding	ENSMUSG00000062760	ENSMUST00000080751	NA	intron (NM_001163145, intron 1 of 4)	16663	ENSMUSG00000062760	1810041L15Rik
39600	chr15	84395476	84395776	301	-1.09607	1.07157	-2.16764	0.0233996	0.0787955	1810041L15Rik	protein_coding	ENSMUSG00000062760	ENSMUST00000080751	NA	intron (NM_001163145, intron 4 of 4)	51471	ENSMUSG00000062760	1810041L15Rik
39605	chr15	84422525	84423010	486	-1.44579	0.858137	-2.30393	0.0260694	0.0803485	1810041L15Rik	protein_coding	ENSMUSG00000062760	ENSMUST00000080751	NA	intron (NM_001163145, intron 1 of 4)	24329	ENSMUSG00000062760	1810041L15Rik
39613	chr15	84447327	84447553	227	-2.09746	0.0597582	-2.15722	0.0349928	0.0896948	1810041L15Rik	protein_coding	ENSMUSG00000062760	ENSMUST00000080751	-230	promoter-TSS (NM_001163145)	-343	ENSMUSG00000062760	1810041L15Rik
39611	chr15	84444460	84444737	278	-1.8461	0.0597582	-1.90586	0.059759	0.113955	1810041L15Rik	protein_coding	ENSMUSG00000062760	ENSMUST00000080751	NA	intron (NM_001163145, intron 1 of 4)	2498	ENSMUSG00000062760	1810041L15Rik
39614	chr15	84447780	84448097	318	-1.44579	0.389037	-1.83483	0.0789383	0.132141	1810041L15Rik	protein_coding	ENSMUSG00000062760	ENSMUST00000080751	-683	promoter-TSS (NM_001163145)	-842	ENSMUSG00000062760	1810041L15Rik
39599	chr15	84395242	84395468	227	-1.09506	0.406114	-1.50117	0.114508	0.163914	1810041L15Rik	protein_coding	ENSMUSG00000062760	ENSMUST00000080751	NA	intron (NM_001163145, intron 4 of 4)	51742	ENSMUSG00000062760	1810041L15Rik
39610	chr15	84431991	84432264	274	-0.534317	1.07371	-1.60803	0.128383	0.17643	1810041L15Rik	protein_coding	ENSMUSG00000062760	ENSMUST00000080751	NA	intron (NM_001163145, intron 1 of 4)	14969	ENSMUSG00000062760	1810041L15Rik
39604	chr15	84421584	84421816	233	-0.965848	0.316643	-1.28249	0.189494	0.230069	1810041L15Rik	protein_coding	ENSMUSG00000062760	ENSMUST00000080751	NA	intron (NM_001163145, intron 1 of 4)	25397	ENSMUSG00000062760	1810041L15Rik
39606	chr15	84424283	84424870	588	-0.0976428	1.13972	-1.23736	0.246994	0.281008	1810041L15Rik	protein_coding	ENSMUSG00000062760	ENSMUST00000080751	NA	intron (NM_001163145, intron 1 of 4)	22520	ENSMUSG00000062760	1810041L15Rik
39598	chr15	84384069	84384295	227	-0.559782	-0.102637	-0.457145	0.682072	0.689799	1810041L15Rik	protein_coding	ENSMUSG00000062760	ENSMUST00000080751	NA	3' UTR (NM_001163145, exon 5 of 5)	58063	ENSMUSG00000022439	Parvg
9493	chr10	77981571	77981827	257	-2.09746	0.965896	-3.06335	0.00200332	0.0676651	1810043G02Rik	protein_coding	ENSMUSG00000020284	ENSMUST00000105397	NA	exon (NM_026431, exon 4 of 7)	3049	ENSMUSG00000020284	1810043G02Rik
9494	chr10	77982835	77983138	304	-0.982159	0.665436	-1.6476	0.0737559	0.127601	1810043G02Rik	protein_coding	ENSMUSG00000020284	ENSMUST00000105397	NA	exon (NM_026431, exon 5 of 7)	4337	ENSMUSG00000020284	1810043G02Rik
9495	chr10	77983548	77983879	332	-0.338434	1.22408	-1.56251	0.131113	0.178864	1810043G02Rik	protein_coding	ENSMUSG00000020284	ENSMUST00000105397	NA	intron (NM_026431, intron 6 of 6)	5064	ENSMUSG00000020284	1810043G02Rik
121419	chr9	51290239	51290483	245	-0.859377	0.568456	-1.42783	0.179607	0.221285	1810046K07Rik	protein_coding	ENSMUSG00000036027	ENSMUST00000039959	NA	exon (NM_027217, exon 5 of 5)	-11807	ENSMUSG00000079559	Gm684
36252	chr15	12321441	12322231	791	1.02709	3.03567	-2.00858	0.0533332	0.107944	1810049J17Rik	protein_coding	ENSMUSG00000097221	ENSMUST00000180521	NA	exon (NM_025673, exon 1 of 4)	340	ENSMUSG00000022200	Golph3
55418	chr19	3715595	3715888	294	-1.43397	0.851867	-2.28584	0.0157188	0.0715656	1810055G02Rik	protein_coding	ENSMUSG00000035372	ENSMUST00000039048	NA	exon (NM_028077, exon 3 of 4)	7409	ENSMUSG00000035372	1810055G02Rik
55416	chr19	3708255	3708551	297	-0.559782	1.3029	-1.86269	0.126173	0.174294	1810055G02Rik	protein_coding	ENSMUSG00000035372	ENSMUST00000039048	NA	promoter-TSS (NM_028077)	70	ENSMUSG00000035372	1810055G02Rik
55419	chr19	3717316	3717787	472	-0.947216	0.483978	-1.43119	0.172077	0.215013	1810055G02Rik	protein_coding	ENSMUSG00000035372	ENSMUST00000039048	NA	exon (NM_028077, exon 4 of 4)	9219	ENSMUSG00000035372	1810055G02Rik
55417	chr19	3714129	3714644	516	0.423465	1.15392	-0.730452	0.415233	0.43517	1810055G02Rik	protein_coding	ENSMUSG00000035372	ENSMUST00000039048	NA	intron (NM_028077, intron 1 of 3)	6054	ENSMUSG00000035372	1810055G02Rik
80648	chr4	137703112	137703520	409	-2.40205	1.00577	-3.40781	0.00209952	0.0676651	1810058N05Rik	antisense	NA	ENSMUST00000135358	NA	intron (NM_001256218, intron 2 of 24)	21649	ENSMUSG00000041351	Rap1gap
80646	chr4	137698049	137698494	446	-2.40205	0.768334	-3.17038	0.00361197	0.0676651	1810058N05Rik	antisense	NA	ENSMUST00000135358	NA	intron (NM_001256218, intron 2 of 24)	16605	ENSMUSG00000041351	Rap1gap
80647	chr4	137701543	137701867	325	-1.61866	0.556251	-2.17492	0.04263	0.0977438	1810058N05Rik	antisense	NA	ENSMUST00000135358	NA	intron (NM_001256218, intron 2 of 24)	20038	ENSMUSG00000041351	Rap1gap
80645	chr4	137697501	137697727	227	-1.63284	0.178067	-1.81091	0.0713732	0.125254	1810058N05Rik	antisense	NA	ENSMUST00000135358	NA	intron (NM_001256218, intron 2 of 24)	15947	ENSMUSG00000041351	Rap1gap
60086	chr2	18056458	18057341	884	0.761024	2.47984	-1.71882	0.0757867	0.129242	1810059C17Rik	processed_transcript	ENSMUSG00000086340	ENSMUST00000125173	NA	promoter-TSS (NR_106115)	-946	miRBase:MI0024995	Mir7655
93326	chr5	148956183	148956417	235	-2.04623	-0.0691264	-1.9771	0.0494788	0.103569	1810059H22Rik	antisense	ENSMUSG00000085455	ENSMUST00000133693	NA	Intergenic	6050	ENSMUSG00000079069	8430423G03Rik
93327	chr5	148959105	148959730	626	-0.444911	1.52214	-1.96705	0.057493	0.112029	1810059H22Rik	antisense	ENSMUSG00000085455	ENSMUST00000133693	NA	Intergenic	9168	ENSMUSG00000079069	8430423G03Rik
93328	chr5	148969828	148970135	308	-0.851925	0.553181	-1.40511	0.138397	0.185147	1810059H22Rik	antisense	ENSMUSG00000085455	ENSMUST00000130154	NA	Intergenic	19732	ENSMUSG00000079069	8430423G03Rik
32242	chr14	20556100	20556339	240	-2.07893	0.496808	-2.57574	0.0136257	0.0692725	1810062O18Rik	antisense	ENSMUSG00000084925	ENSMUST00000129237	NA	intron (NM_030180, intron 19 of 20)	-9647	ENSMUSG00000021816	Ppp3cb
32243	chr14	20564827	20565053	227	-1.28197	0.0597582	-1.34173	0.178586	0.220423	1810062O18Rik	antisense	ENSMUSG00000084925	ENSMUST00000124940	NA	exon (NM_030180, exon 17 of 21)	-18367	ENSMUSG00000021816	Ppp3cb
14960	chr11	59921945	59922207	263	-0.302559	0.788034	-1.09059	0.229145	0.266142	1810063I02Rik	lincRNA	ENSMUSG00000085551	ENSMUST00000130205	56	Intergenic	26071	ENSMUSG00000085260	Med9os
14700	chr11	58424063	58424370	308	-0.62437	0.52997	-1.15434	0.226919	0.264173	1810065E05Rik	protein_coding	ENSMUSG00000013653	ENSMUST00000013797	NA	intron (NM_027239, intron 5 of 5)	3106	ENSMUSG00000013653	1810065E05Rik
7682	chr10	39919930	39920184	255	-1.28197	0.92492	-2.20689	0.0193905	0.0731399	2010001E11Rik	protein_coding	ENSMUSG00000039339	ENSMUST00000045526	197	TTS (NM_001163503)	6866	ENSMUSG00000039339	2010001E11Rik
7683	chr10	39926597	39927265	669	0.165447	2.19097	-2.02553	0.0437127	0.098747	2010001E11Rik	protein_coding	ENSMUSG00000039339	ENSMUST00000045526	NA	promoter-TSS (NM_001163503)	-8	ENSMUSG00000039339	2010001E11Rik
57624	chr19	34623954	34624184	231	-2.40205	0.091814	-2.49386	0.0121058	0.069035	2010002M12Rik	protein_coding	ENSMUSG00000067297	ENSMUST00000112463	NA	intron (NM_053217, intron 2 of 2)	16112	ENSMUSG00000062488	I830012O16Rik
57626	chr19	34638964	34639190	227	-0.631739	0.451347	-1.08309	0.261736	0.294359	2010002M12Rik	protein_coding	ENSMUSG00000067297	ENSMUST00000087357	NA	intron (NM_053217, intron 1 of 2)	1666	ENSMUSG00000067297	2010002M12Rik
57625	chr19	34624313	34624545	233	-0.0540892	0.888856	-0.942945	0.305637	0.334303	2010002M12Rik	protein_coding	ENSMUSG00000067297	ENSMUST00000112463	NA	intron (NM_053217, intron 2 of 2)	16314	ENSMUSG00000067297	2010002M12Rik
57623	chr19	34623674	34623900	227	-1.08578	-0.136945	-0.948833	0.317292	0.343989	2010002M12Rik	protein_coding	ENSMUSG00000067297	ENSMUST00000112463	NA	intron (NM_053217, intron 2 of 2)	15830	ENSMUSG00000062488	I830012O16Rik
58845	chr19	46689910	46690181	272	-0.950637	0.96934	-1.91998	0.0486348	0.102811	2010012O05Rik	protein_coding	ENSMUSG00000062376	ENSMUST00000074912	NA	exon (NM_025563, exon 1 of 5)	140	ENSMUSG00000062376	2010012O05Rik
83805	chr4	155441385	155441833	449	-1.44579	1.20079	-2.64658	0.0092379	0.0676651	2010015L04Rik	protein_coding	NA	ENSMUST00000164862	NA	intron (NM_177674, intron 19 of 20)	-19905	ENSMUSG00000084803	5830444B04Rik
83801	chr4	155422822	155423052	231	-1.13486	0.848086	-1.98295	0.0378601	0.0924648	2010015L04Rik	protein_coding	NA	ENSMUST00000094408	NA	TTS (NM_001166029)	-1233	ENSMUSG00000084803	5830444B04Rik
83804	chr4	155435762	155436081	320	-0.989848	0.729411	-1.71926	0.0753448	0.128809	2010015L04Rik	protein_coding	NA	ENSMUST00000094408	NA	intron (NM_177674, intron 16 of 20)	-14218	ENSMUSG00000084803	5830444B04Rik
83800	chr4	155422010	155422275	266	-0.747831	0.887662	-1.63549	0.0975721	0.148916	2010015L04Rik	protein_coding	NA	ENSMUST00000094408	NA	promoter-TSS (NR_102287)	-439	ENSMUSG00000084803	5830444B04Rik
83803	chr4	155426374	155426604	231	-0.875714	0.438033	-1.31375	0.255673	0.288659	2010015L04Rik	protein_coding	NA	ENSMUST00000094408	NA	intron (NM_177674, intron 11 of 20)	-4785	ENSMUSG00000084803	5830444B04Rik
83802	chr4	155424102	155424401	300	-0.254585	0.830513	-1.0851	0.261615	0.294246	2010015L04Rik	protein_coding	NA	ENSMUST00000094408	NA	intron (NM_177674, intron 9 of 20)	-2548	ENSMUSG00000084803	5830444B04Rik
72776	chr3	106482345	106482894	550	-0.568383	2.26361	-2.83199	0.00239995	0.0676651	2010016I18Rik	protein_coding	ENSMUSG00000091575	ENSMUST00000164330	NA	non-coding (NR_033207, exon 2 of 2)	170	ENSMUSG00000027901	Dennd2d
129158	chrX	112527632	112527919	288	-2.09746	0.400961	-2.49842	0.0209581	0.0756269	2010106E10Rik	protein_coding	ENSMUSG00000025528	ENSMUST00000026602	NA	intron (NM_001168590, intron 4 of 6)	32502	ENSMUSG00000025528	2010106E10Rik
129157	chrX	112520392	112520815	424	0.0301235	0.562331	-0.532207	0.608543	0.618506	2010106E10Rik	protein_coding	ENSMUSG00000025528	ENSMUST00000026602	NA	intron (NM_001168590, intron 4 of 6)	25330	ENSMUSG00000025528	2010106E10Rik
26496	chr12	111966534	111966799	266	-0.265798	1.00681	-1.27261	0.239001	0.274245	2010107E04Rik	protein_coding	ENSMUSG00000021290	ENSMUST00000021719	NA	intron (NM_027360, intron 1 of 3)	310	ENSMUSG00000021290	2010107E04Rik
94226	chr6	34945888	34946134	247	-2.40205	0.314826	-2.71687	0.00716315	0.0676651	2010107G12Rik	protein_coding	ENSMUSG00000029847	ENSMUST00000044387	NA	3' UTR (NM_001025573, exon 8 of 8)	25051	ENSMUSG00000029848	Stra8
94230	chr6	34977130	34977370	241	-1.44579	0.831755	-2.27755	0.023766	0.0792193	2010107G12Rik	protein_coding	ENSMUSG00000029847	ENSMUST00000044387	NA	intron (NM_001025573, intron 1 of 7)	749	ENSMUSG00000029847	2010107G12Rik
94227	chr6	34948439	34948888	450	-0.998527	1.26503	-2.26356	0.0266978	0.0811765	2010107G12Rik	processed_transcript	ENSMUSG00000029847	ENSMUST00000134874	NA	intron (NM_001025573, intron 7 of 7)	27704	ENSMUSG00000029848	Stra8
94229	chr6	34969142	34969368	227	-1.63284	0.366437	-1.99928	0.0329799	0.0881501	2010107G12Rik	protein_coding	ENSMUSG00000029847	ENSMUST00000044387	NA	intron (NM_001025573, intron 2 of 7)	8744	ENSMUSG00000029847	2010107G12Rik
94228	chr6	34959708	34959938	231	-0.836281	0.397531	-1.23381	0.189816	0.23036	2010107G12Rik	protein_coding	ENSMUSG00000029847	ENSMUST00000044387	NA	intron (NM_001025573, intron 2 of 7)	18176	ENSMUSG00000029847	2010107G12Rik
8675	chr10	62136162	62136388	227	-2.09746	0.121142	-2.2186	0.0236413	0.0790796	2010107G23Rik	processed_transcript	ENSMUSG00000020083	ENSMUST00000138450	NA	Intergenic	3185	ENSMUSG00000044312	Neurog3
8676	chr10	62136674	62137245	572	-1.11431	1.11703	-2.23134	0.0291154	0.0835763	2010107G23Rik	processed_transcript	ENSMUSG00000020083	ENSMUST00000138450	NA	Intergenic	3870	ENSMUSG00000044312	Neurog3
8667	chr10	62110445	62111191	747	0.502549	2.45085	-1.9483	0.0605098	0.114833	2010107G23Rik	protein_coding	ENSMUSG00000020083	ENSMUST00000125704	NA	intron (NM_027251, intron 1 of 3)	195	ENSMUSG00000020083	2010107G23Rik
8673	chr10	62134952	62135200	249	-1.27084	0.389037	-1.65987	0.100034	0.151072	2010107G23Rik	processed_transcript	ENSMUSG00000020083	ENSMUST00000138450	NA	TTS (NM_009719)	1986	ENSMUSG00000044312	Neurog3
8674	chr10	62135669	62135948	280	-1.10491	0.556251	-1.66116	0.116616	0.165891	2010107G23Rik	processed_transcript	ENSMUSG00000020083	ENSMUST00000138450	NA	Intergenic	2719	ENSMUSG00000044312	Neurog3
8668	chr10	62111616	62111867	252	-1.63211	-0.0691264	-1.56298	0.122332	0.170873	2010107G23Rik	protein_coding	ENSMUSG00000020083	ENSMUST00000027719	NA	promoter-TSS (NM_027251)	-729	ENSMUSG00000020083	2010107G23Rik
8669	chr10	62118766	62119010	245	-0.505618	0.451276	-0.956894	0.403979	0.424551	2010107G23Rik	protein_coding	ENSMUSG00000020083	ENSMUST00000027719	NA	Intergenic	-7875	ENSMUSG00000020083	2010107G23Rik
8666	chr10	62107974	62108230	257	-0.543316	0.159951	-0.703267	0.516415	0.53025	2010107G23Rik	protein_coding	ENSMUSG00000020083	ENSMUST00000125704	NA	3' UTR (NM_027251, exon 4 of 4)	2911	ENSMUSG00000020083	2010107G23Rik
8670	chr10	62128756	62130387	1632	1.16574	3.18132	-2.01559	1	1	2010107G23Rik	protein_coding	ENSMUSG00000020083	ENSMUST00000027719	NA	Intergenic	-3518	ENSMUSG00000044312	Neurog3
8671	chr10	62131097	62132530	1434	0.102263	2.82389	-2.72162	1	1	2010107G23Rik	protein_coding	ENSMUSG00000020083	ENSMUST00000027719	NA	Intergenic	-1276	ENSMUSG00000044312	Neurog3
87362	chr5	93205598	93206626	1029	0.812206	3.37009	-2.55789	0.00826987	0.0676651	2010109A12Rik	protein_coding	ENSMUSG00000029384	ENSMUST00000031330	NA	promoter-TSS (NM_029363)	383	ENSMUSG00000063015	Ccni
37845	chr15	74881752	74882124	373	-0.734457	0.451347	-1.1858	0.198318	0.237941	2010109I03Rik	protein_coding	ENSMUSG00000063522	ENSMUST00000077004	-48	promoter-TSS (NM_025929)	-234	ENSMUSG00000063522	2010109I03Rik
29990	chr13	63079393	63079752	360	-1.80294	0.929694	-2.73264	0.00578237	0.0676651	2010111I01Rik	protein_coding	ENSMUSG00000021458	ENSMUST00000091560	NA	intron (NM_001289926, intron 5 of 15)	114680	ENSMUSG00000021458	2010111I01Rik
29993	chr13	63196747	63196974	228	-1.83052	0.770958	-2.60148	0.00936834	0.0676651	2010111I01Rik	protein_coding	ENSMUSG00000021458	ENSMUST00000091560	NA	intron (NM_001289926, intron 9 of 15)	-43168	ENSMUSG00000021458	2010111I01Rik
29996	chr13	63272670	63272971	302	-1.44579	1.15191	-2.5977	0.0101257	0.0676651	2010111I01Rik	protein_coding	ENSMUSG00000021458	ENSMUST00000091560	NA	intron (NR_110520, intron 2 of 5)	24326	ENSMUSG00000097242	Gm16907
29995	chr13	63266146	63266403	258	-1.76104	0.414609	-2.17564	0.0239833	0.0794251	2010111I01Rik	protein_coding	ENSMUSG00000021458	ENSMUST00000091560	NA	intron (NR_110520, intron 2 of 5)	26246	ENSMUSG00000021458	2010111I01Rik
29989	chr13	63031685	63031911	227	-1.8461	0.18002	-2.02612	0.0321306	0.0873418	2010111I01Rik	protein_coding	ENSMUSG00000021458	ENSMUST00000091560	NA	intron (NM_001289926, intron 2 of 15)	66905	ENSMUSG00000021458	2010111I01Rik
29994	chr13	63243194	63243470	277	-0.854385	1.27247	-2.12685	0.0395961	0.0941641	2010111I01Rik	protein_coding	ENSMUSG00000021458	ENSMUST00000091560	NA	intron (NR_110520, intron 2 of 5)	3303	ENSMUSG00000021458	2010111I01Rik
29991	chr13	63169294	63169568	275	-1.10439	0.718499	-1.82289	0.0595849	0.113955	2010111I01Rik	protein_coding	ENSMUSG00000021458	ENSMUST00000091560	NA	intron (NM_001289926, intron 6 of 15)	-70598	ENSMUSG00000021458	2010111I01Rik
29992	chr13	63172018	63172491	474	-0.657602	0.952023	-1.60962	0.137565	0.18456	2010111I01Rik	protein_coding	ENSMUSG00000021458	ENSMUST00000091560	NA	intron (NM_001289926, intron 7 of 15)	-67774	ENSMUSG00000021458	2010111I01Rik
125795	chrX	7433599	7433895	297	-1.8461	0.40602	-2.25212	0.0840206	0.136642	2010204K13Rik	processed_transcript	ENSMUSG00000063018	ENSMUST00000150671	NA	Intergenic	-10759		2010204K13Rik
125793	chrX	7422561	7422968	408	-0.38204	1.86114	-2.24318	0.115406	0.164702	2010204K13Rik	processed_transcript	ENSMUSG00000063018	ENSMUST00000128571	NA	intron (NR_027924, intron 1 of 1)	223		2010204K13Rik
125796	chrX	7440652	7440948	297	-1.8461	0.330943	-2.17704	0.116646	0.165908	2010204K13Rik	processed_transcript	ENSMUSG00000063018	ENSMUST00000150671	NA	Intergenic	-17812		2010204K13Rik
125794	chrX	7428702	7428981	280	-0.998527	0.518909	-1.51744	0.156298	0.201533	2010204K13Rik	processed_transcript	ENSMUSG00000063018	ENSMUST00000150671	NA	Intergenic	-5854		2010204K13Rik
1064	chr1	37719104	37720506	1403	0.100611	3.17182	-3.07121	0.00169535	0.0676651	2010300C02Rik	protein_coding	ENSMUSG00000026090	ENSMUST00000160589	NA	promoter-TSS (NM_028096)	6	ENSMUSG00000026090	2010300C02Rik
1046	chr1	37645884	37646174	291	-2.40205	0.574541	-2.97659	0.00399182	0.0676651	2010300C02Rik	protein_coding	ENSMUSG00000026090	ENSMUST00000160589	NA	intron (NM_028096, intron 1 of 9)	73782	ENSMUSG00000026090	2010300C02Rik
1060	chr1	37709278	37709693	416	-1.8461	0.748331	-2.59443	0.00913818	0.0676651	2010300C02Rik	protein_coding	ENSMUSG00000026090	ENSMUST00000160589	NA	intron (NM_028096, intron 1 of 9)	10325	ENSMUSG00000026090	2010300C02Rik
1044	chr1	37624016	37624242	227	-1.44579	1.03023	-2.47603	0.0110938	0.0689929	2010300C02Rik	protein_coding	ENSMUSG00000026090	ENSMUST00000162875	NA	exon (NM_028096, exon 7 of 10)	-83113	ENSMUSG00000026110	Mgat4a
1062	chr1	37715458	37715711	254	-1.8461	0.638207	-2.48431	0.0124159	0.0690671	2010300C02Rik	protein_coding	ENSMUSG00000026090	ENSMUST00000160589	NA	intron (NM_028096, intron 1 of 9)	4226	ENSMUSG00000026090	2010300C02Rik
1045	chr1	37644432	37644664	233	-1.61866	0.451347	-2.07001	0.0311178	0.0863207	2010300C02Rik	protein_coding	ENSMUSG00000026090	ENSMUST00000160589	NA	intron (NM_028096, intron 2 of 9)	75263	ENSMUSG00000026090	2010300C02Rik
1047	chr1	37646493	37646719	227	-1.83052	0.302098	-2.13262	0.0332736	0.0884708	2010300C02Rik	protein_coding	ENSMUSG00000026090	ENSMUST00000160589	NA	intron (NM_028096, intron 1 of 9)	73205	ENSMUSG00000026090	2010300C02Rik
1053	chr1	37667916	37668144	229	-2.09746	0.0597582	-2.15722	0.0349928	0.0896948	2010300C02Rik	protein_coding	ENSMUSG00000026090	ENSMUST00000160589	NA	intron (NM_028096, intron 1 of 9)	51781	ENSMUSG00000026090	2010300C02Rik
1049	chr1	37650371	37650722	352	-1.28081	0.777558	-2.05837	0.0383915	0.0927592	2010300C02Rik	protein_coding	ENSMUSG00000026090	ENSMUST00000160589	NA	intron (NM_028096, intron 1 of 9)	69264	ENSMUSG00000026090	2010300C02Rik
1048	chr1	37647618	37647844	227	-2.09746	-0.0691264	-2.02833	0.0473962	0.101665	2010300C02Rik	protein_coding	ENSMUSG00000026090	ENSMUST00000160589	NA	intron (NM_028096, intron 1 of 9)	72080	ENSMUSG00000026090	2010300C02Rik
1056	chr1	37674971	37675270	300	-1.26036	0.506285	-1.76665	0.0688986	0.122873	2010300C02Rik	protein_coding	ENSMUSG00000026090	ENSMUST00000160589	NA	intron (NM_028096, intron 1 of 9)	44690	ENSMUSG00000026090	2010300C02Rik
1055	chr1	37669320	37669655	336	-0.0713659	1.54467	-1.61604	0.0852205	0.137643	2010300C02Rik	protein_coding	ENSMUSG00000026090	ENSMUST00000160589	NA	intron (NM_028096, intron 1 of 9)	50323	ENSMUSG00000026090	2010300C02Rik
1043	chr1	37621899	37622173	275	-0.548036	0.897371	-1.44541	0.124526	0.172807	2010300C02Rik	protein_coding	ENSMUSG00000026090	ENSMUST00000162875	NA	intron (NM_028096, intron 7 of 9)	-81020	ENSMUSG00000026110	Mgat4a
1052	chr1	37665679	37665920	242	-1.11431	0.316643	-1.43095	0.138269	0.185012	2010300C02Rik	protein_coding	ENSMUSG00000026090	ENSMUST00000160589	NA	intron (NM_028096, intron 1 of 9)	54011	ENSMUSG00000026090	2010300C02Rik
1063	chr1	37718291	37718517	227	-1.39908	0.0597582	-1.45884	0.146269	0.192387	2010300C02Rik	protein_coding	ENSMUSG00000026090	ENSMUST00000160589	NA	intron (NM_028096, intron 1 of 9)	1407	ENSMUSG00000026090	2010300C02Rik
1042	chr1	37616312	37616550	239	-1.25979	0.0291421	-1.28893	0.179011	0.220794	2010300C02Rik	protein_coding	ENSMUSG00000026090	ENSMUST00000162875	NA	intron (NM_028096, intron 7 of 9)	-75415	ENSMUSG00000026110	Mgat4a
1051	chr1	37663461	37663687	227	-1.19461	-0.0341111	-1.1605	0.195312	0.235242	2010300C02Rik	protein_coding	ENSMUSG00000026090	ENSMUST00000160589	NA	intron (NM_028096, intron 1 of 9)	56237	ENSMUSG00000026090	2010300C02Rik
1059	chr1	37702655	37702910	256	-0.682894	0.509525	-1.19242	0.215613	0.253968	2010300C02Rik	protein_coding	ENSMUSG00000026090	ENSMUST00000160589	NA	intron (NM_028096, intron 1 of 9)	17028	ENSMUSG00000026090	2010300C02Rik
1057	chr1	37677685	37677911	227	-0.927275	0.121142	-1.04842	0.259004	0.291823	2010300C02Rik	protein_coding	ENSMUSG00000026090	ENSMUST00000160589	NA	intron (NM_028096, intron 1 of 9)	42013	ENSMUSG00000026090	2010300C02Rik
1061	chr1	37714734	37715005	272	-0.639247	0.416305	-1.05555	0.288088	0.319109	2010300C02Rik	protein_coding	ENSMUSG00000026090	ENSMUST00000160589	NA	intron (NM_028096, intron 1 of 9)	4941	ENSMUSG00000026090	2010300C02Rik
1058	chr1	37691338	37691564	227	-0.715778	0.234711	-0.950489	0.2916	0.322254	2010300C02Rik	protein_coding	ENSMUSG00000026090	ENSMUST00000160589	NA	intron (NM_028096, intron 1 of 9)	28360	ENSMUSG00000026090	2010300C02Rik
1050	chr1	37662327	37662639	313	-0.452392	0.467707	-0.920098	0.323363	0.349647	2010300C02Rik	protein_coding	ENSMUSG00000026090	ENSMUST00000160589	NA	intron (NM_028096, intron 1 of 9)	57328	ENSMUSG00000026090	2010300C02Rik
1054	chr1	37668578	37668883	306	-0.275032	-0.263854	-0.0111784	0.963711	0.964632	2010300C02Rik	protein_coding	ENSMUSG00000026090	ENSMUST00000160589	NA	intron (NM_028096, intron 1 of 9)	51080	ENSMUSG00000026090	2010300C02Rik
53346	chr18	38223438	38223664	227	-2.40205	0.149885	-2.55193	0.0130266	0.0690671	2010320O07Rik	processed_transcript	ENSMUSG00000089983	ENSMUST00000160935	NA	Intergenic	-13789	ENSMUSG00000051375	Pcdh1
53345	chr18	38213388	38213614	227	-1.43397	0.331043	-1.76502	0.0726719	0.12651	2010320O07Rik	processed_transcript	ENSMUSG00000089983	ENSMUST00000160935	NA	Intergenic	-3739	ENSMUSG00000051375	Pcdh1
102902	chr7	29247687	29248908	1222	-0.0448246	2.83494	-2.87977	0.00567874	0.0676651	2200002D01Rik	protein_coding	ENSMUSG00000030587	ENSMUST00000032808	NA	TTS (NM_029887)	169		2200002D01Rik
102901	chr7	29247326	29247606	281	-2.40205	0.0939347	-2.49598	0.0160136	0.0718568	2200002D01Rik	protein_coding	ENSMUSG00000030587	ENSMUST00000032808	NA	TTS (NM_029887)	1001		2200002D01Rik
114792	chr8	84010379	84013120	2742	0.657837	4.56444	-3.9066	1	1	2210011C24Rik	protein_coding	ENSMUSG00000074217	ENSMUST00000056686	NA	promoter-TSS (NR_035431)	-30		2210011C24Rik
12465	chr11	5782061	5782294	234	-1.55847	0.927274	-2.48575	0.0102793	0.0677689	2210015D19Rik	processed_transcript	ENSMUSG00000083844	ENSMUST00000131130	NA	intron (NR_015577, intron 5 of 6)	-6305	ENSMUSG00000020476	Dbnl
29723	chr13	58385022	58385410	389	-0.94224	1.24515	-2.18739	0.0364978	0.0911863	2210016F16Rik	protein_coding	ENSMUSG00000021550	ENSMUST00000022032	NA	promoter-TSS (NM_027335)	9	ENSMUSG00000021550	2210016F16Rik
88933	chr5	114942223	114942522	300	-1.05476	1.4983	-2.55306	0.0169469	0.0723876	2210016L21Rik	protein_coding	ENSMUSG00000029559	ENSMUST00000031538	NA	intron (NM_028211, intron 1 of 5)	171		2210016L21Rik
88935	chr5	114946292	114946532	241	-1.8461	0.149885	-1.99599	0.0434811	0.0985463	2210016L21Rik	protein_coding	ENSMUSG00000029559	ENSMUST00000031538	NA	intron (NM_028211, intron 4 of 5)	4210		2210016L21Rik
88936	chr5	114946920	114947241	322	-1.22278	0.628044	-1.85082	0.055127	0.109824	2210016L21Rik	protein_coding	ENSMUSG00000029559	ENSMUST00000031538	NA	intron (NM_028211, intron 4 of 5)	4879		2210016L21Rik
88934	chr5	114945971	114946225	255	-1.22389	-0.00213789	-1.22175	0.180214	0.221886	2210016L21Rik	protein_coding	ENSMUSG00000029559	ENSMUST00000031538	NA	exon (NM_028211, exon 3 of 6)	3896		2210016L21Rik
107298	chr7	98655876	98656590	715	0.374681	2.43676	-2.06208	0.062057	0.116142	2210018M11Rik	protein_coding	ENSMUSG00000035401	ENSMUST00000038359	NA	intron (NM_172280, intron 1 of 19)	336	ENSMUSG00000035401	2210018M11Rik
107297	chr7	98590642	98590956	315	-0.611989	0.438105	-1.05009	0.258549	0.291413	2210018M11Rik	protein_coding	ENSMUSG00000035401	ENSMUST00000038359	NA	exon (NM_172280, exon 20 of 20)	65770	ENSMUSG00000035401	2210018M11Rik
93116	chr5	147236758	147237205	448	-1.8151	1.27533	-3.09044	0.002215	0.0676651	2210019I11Rik	antisense	ENSMUSG00000092570	ENSMUST00000174285	NA	intron (NR_038157, intron 3 of 5)	-33149		Pdx1
93120	chr5	147266171	147266584	414	-1.44644	1.20569	-2.65213	0.00762943	0.0676651	2210019I11Rik	antisense	ENSMUSG00000092570	ENSMUST00000174285	NA	intron (NR_038157, intron 1 of 5)	-3753		Pdx1
93122	chr5	147268904	147269262	359	-1.44579	0.84816	-2.29395	0.0307632	0.0858314	2210019I11Rik	antisense	ENSMUSG00000092570	ENSMUST00000174285	NA	intron (NR_038157, intron 1 of 5)	-1048		Pdx1
93121	chr5	147268059	147268621	563	-0.59554	1.65912	-2.25466	0.0396636	0.0942293	2210019I11Rik	antisense	ENSMUSG00000092570	ENSMUST00000174285	NA	intron (NR_038157, intron 1 of 5)	-1791		Pdx1
93119	chr5	147242879	147243270	392	-0.76693	0.850642	-1.61757	0.0845425	0.137104	2210019I11Rik	antisense	ENSMUSG00000092570	ENSMUST00000174285	NA	intron (NR_038157, intron 1 of 5)	-27056		Pdx1
93117	chr5	147237463	147237747	285	-0.875714	0.738918	-1.61463	0.122987	0.171395	2210019I11Rik	antisense	ENSMUSG00000092570	ENSMUST00000174285	NA	intron (NR_038157, intron 3 of 5)	-32526		Pdx1
93113	chr5	147228196	147228471	276	-0.951557	0.461224	-1.41278	0.14372	0.190001	2210019I11Rik	antisense	ENSMUSG00000092570	ENSMUST00000174285	124	TTS (NR_038157)	39638	ENSMUSG00000053129	Gsx1
93114	chr5	147230370	147230596	227	-1.1333	0.276259	-1.40956	0.1475	0.193511	2210019I11Rik	antisense	ENSMUSG00000092570	ENSMUST00000174285	NA	intron (NR_038157, intron 5 of 5)	-39648		Pdx1
93115	chr5	147235840	147236066	227	-1.25979	-0.0341111	-1.22568	0.18171	0.223258	2210019I11Rik	antisense	ENSMUSG00000092570	ENSMUST00000174285	NA	intron (NR_038157, intron 3 of 5)	-34178		Pdx1
93118	chr5	147242593	147242819	227	-0.98122	0.207625	-1.18884	0.204102	0.24313	2210019I11Rik	antisense	ENSMUSG00000092570	ENSMUST00000174285	NA	intron (NR_038157, intron 1 of 5)	-27425		Pdx1
93123	chr5	147269850	147272462	2613	0.407487	4.64441	-4.23692	1	1	2210019I11Rik	antisense	ENSMUSG00000092570	ENSMUST00000174285	NA	intron (NM_008814, intron 1 of 1)	365	ENSMUSG00000092570	2210019I11Rik
10425	chr10	81392953	81393212	260	-0.902628	1.3426	-2.24523	0.0245417	0.0798712	2210404O07Rik	protein_coding	NA	ENSMUST00000105322	NA	promoter-TSS (NM_001099917)	19		Smim24
46262	chr17	21896529	21896972	444	-2.09746	0.850642	-2.9481	0.00385844	0.0676651	2210404O09Rik	protein_coding	ENSMUSG00000078546	ENSMUST00000106026	NA	intron (NM_001256493, intron 2 of 4)	13175		2210404O09Rik
46263	chr17	21897918	21898214	297	-1.83137	0.715643	-2.54701	0.0409541	0.0958098	2210404O09Rik	protein_coding	ENSMUSG00000078546	ENSMUST00000106026	NA	intron (NM_001256493, intron 2 of 4)	11860		2210404O09Rik
46264	chr17	21909586	21909688	103	-0.151294	0.406114	-0.557408	0.592941	0.603811	2210404O09Rik	protein_coding	ENSMUSG00000078546	ENSMUST00000106026	-1494	5' UTR (NM_001256493, exon 1 of 5)	289		2210404O09Rik
85935	chr5	36451176	36451493	318	-2.09746	0.723956	-2.82141	0.00720361	0.0676651	2210406O10Rik	processed_transcript	ENSMUSG00000039563	ENSMUST00000149687	NA	Intergenic	-13850	ENSMUSG00000029198	Grpel1
85937	chr5	36453075	36453301	227	-2.40205	-0.210665	-2.19138	0.0380846	0.0924648	2210406O10Rik	processed_transcript	ENSMUSG00000039563	ENSMUST00000149687	NA	Intergenic	-11997	ENSMUSG00000029198	Grpel1
85939	chr5	36460505	36460856	352	-0.923909	1.06727	-1.99118	0.0668792	0.121204	2210406O10Rik	processed_transcript	ENSMUSG00000039563	ENSMUST00000122882	NA	Intergenic	-4504	ENSMUSG00000029198	Grpel1
85936	chr5	36451746	36451991	246	-0.853525	0.554722	-1.40825	0.148447	0.194399	2210406O10Rik	processed_transcript	ENSMUSG00000039563	ENSMUST00000149687	NA	Intergenic	-13316	ENSMUSG00000029198	Grpel1
85938	chr5	36457060	36457612	553	0.616275	1.90943	-1.29316	0.166594	0.210345	2210406O10Rik	processed_transcript	ENSMUSG00000039563	ENSMUST00000122882	NA	Intergenic	-7849	ENSMUSG00000029198	Grpel1
14713	chr11	58611330	58611662	333	-0.412657	1.44552	-1.85817	0.050436	0.104703	2210407C18Rik	protein_coding	ENSMUSG00000037145	ENSMUST00000108821	NA	intron (NM_144544, intron 4 of 5)	1996	ENSMUSG00000037145	2210407C18Rik
14714	chr11	58617935	58618161	227	-1.63211	-0.0691264	-1.56298	0.122332	0.170873	2210407C18Rik	protein_coding	ENSMUSG00000037145	ENSMUST00000108821	-1860	Intergenic	-4556	ENSMUSG00000037145	2210407C18Rik
94105	chr6	31220019	31221301	1283	-0.334133	2.60084	-2.93497	0.00728569	0.0676651	2210408F21Rik	processed_transcript	ENSMUSG00000087380	ENSMUST00000144612	NA	intron (NR_040260, intron 1 of 5)	309	ENSMUSG00000087380	2210408F21Rik
94106	chr6	31242751	31243200	450	-1.19461	1.28092	-2.47553	0.0119792	0.069035	2210408F21Rik	processed_transcript	ENSMUSG00000087380	ENSMUST00000144612	NA	intron (NR_040260, intron 1 of 5)	22625	ENSMUSG00000087380	2210408F21Rik
94107	chr6	31293104	31293330	227	-1.80294	0.545467	-2.34841	0.0129932	0.0690671	2210408F21Rik	processed_transcript	ENSMUSG00000087380	ENSMUST00000133510	NA	intron (NR_040261, intron 3 of 4)	72866	ENSMUSG00000087380	2210408F21Rik
94108	chr6	31325934	31326160	227	-2.40205	-0.210665	-2.19138	0.0380846	0.0924648	2210408F21Rik	processed_transcript	ENSMUSG00000087380	ENSMUST00000144612	NA	intron (NR_040261, intron 3 of 4)	72726	ENSMUSG00000086212	Mkln1os
30716	chr13	77372872	77373406	535	-1.38088	1.41789	-2.79878	0.0149916	0.0702735	2210408I21Rik	protein_coding	ENSMUSG00000071252	ENSMUST00000168779	NA	intron (NM_001145676, intron 19 of 19)	237603	ENSMUSG00000071252	2210408I21Rik
30717	chr13	77438720	77439279	560	2.34666	4.26943	-1.92277	0.0230779	0.0784399	2210408I21Rik	protein_coding	ENSMUSG00000071252	ENSMUST00000168779	NA	intron (NM_001145676, intron 19 of 19)	-269690	ENSMUSG00000064138	Fam172a
30718	chr13	77552709	77552984	276	-1.12429	0.608951	-1.73324	0.077834	0.131177	2210408I21Rik	protein_coding	ENSMUSG00000071252	ENSMUST00000168779	NA	intron (NM_001145676, intron 19 of 19)	-155843	ENSMUSG00000064138	Fam172a
6103	chr1	180956014	180956473	460	-0.61694	0.756375	-1.37332	0.171234	0.214402	2210411M09Rik	antisense	ENSMUSG00000085563	ENSMUST00000128545	NA	intron (NM_144794, intron 7 of 22)	13726	ENSMUSG00000026519	Tmem63a
48815	chr17	35567936	35568333	398	-2.09746	0.897363	-2.99482	0.00417142	0.0676651	2300002M23Rik	protein_coding	ENSMUSG00000039269	ENSMUST00000044326	NA	exon (NM_175148, exon 2 of 2)	650	ENSMUSG00000039269	2300002M23Rik
48814	chr17	35567501	35567743	243	-1.8461	0.799735	-2.64584	0.0113396	0.0689929	2300002M23Rik	protein_coding	ENSMUSG00000039269	ENSMUST00000044326	NA	intron (NM_175148, intron 1 of 1)	137	ENSMUSG00000039269	2300002M23Rik
19033	chr11	99837451	99838047	597	-0.147516	1.92733	-2.07484	0.0459477	0.100815	2300003K06Rik	protein_coding	ENSMUSG00000078257	ENSMUST00000105054	NA	exon (NM_001195383, exon 1 of 1)	317	ENSMUSG00000078257	2300003K06Rik
37816	chr15	74743752	74744002	251	-1.8461	0.512663	-2.35876	0.0171521	0.0723876	2300005B03Rik	protein_coding	ENSMUSG00000075605	ENSMUST00000057932	NA	intron (NM_001081961, intron 1 of 2)	2810	ENSMUSG00000075605	2300005B03Rik
37817	chr15	74746366	74746848	483	-1.1063	1.02585	-2.13215	0.0351211	0.0898766	2300005B03Rik	protein_coding	ENSMUSG00000075605	ENSMUST00000057932	NA	promoter-TSS (NM_001081961)	80	ENSMUSG00000075605	2300005B03Rik
37815	chr15	74743089	74743570	482	-0.867741	1.05	-1.91774	0.060186	0.114469	2300005B03Rik	protein_coding	ENSMUSG00000075605	ENSMUST00000057932	NA	intron (NM_001081961, intron 2 of 2)	3357	ENSMUSG00000075605	2300005B03Rik
122254	chr9	63398598	63399571	974	0.999127	2.78078	-1.78165	0.0461392	0.100997	2300009A05Rik	protein_coding	ENSMUSG00000032403	ENSMUST00000168665	NA	exon (NM_027090, exon 1 of 2)	159	ENSMUSG00000032403	2300009A05Rik
60402	chr2	25242196	25243174	979	0.675228	2.74087	-2.06565	0.0378911	0.0924648	2310002J15Rik	protein_coding	ENSMUSG00000036731	ENSMUST00000114356	NA	promoter-TSS (NM_176834)	-244	ENSMUSG00000044628	Rnf208
60401	chr2	25238809	25239322	514	-0.193328	1.57304	-1.76637	0.0631009	0.117311	2310002J15Rik	protein_coding	ENSMUSG00000036731	ENSMUST00000043379	NA	3' UTR (NM_026415, exon 2 of 2)	831	ENSMUSG00000036731	Cysrt1
21770	chr11	120377205	120377527	323	-1.60607	1.21634	-2.82241	0.00670388	0.0676651	2310003H01Rik	processed_transcript	ENSMUSG00000025384	ENSMUST00000148520	NA	exon (NM_027980, exon 3 of 10)	1380	ENSMUSG00000025384	2310003H01Rik
21768	chr11	120373094	120373342	249	-1.08578	0.534626	-1.6204	0.104978	0.155561	2310003H01Rik	retained_intron	ENSMUSG00000025384	ENSMUST00000135635	NA	exon (NM_027980, exon 6 of 10)	5528	ENSMUSG00000025384	2310003H01Rik
21769	chr11	120373758	120374098	341	-0.702204	0.789344	-1.49155	0.131907	0.179524	2310003H01Rik	retained_intron	ENSMUSG00000025384	ENSMUST00000135635	NA	exon (NM_027980, exon 5 of 10)	4818	ENSMUSG00000025384	2310003H01Rik
21771	chr11	120378315	120378632	318	-0.226556	1.05427	-1.28082	0.214619	0.253042	2310003H01Rik	processed_transcript	ENSMUSG00000025384	ENSMUST00000148520	NA	intron (NM_027980, intron 1 of 9)	272	ENSMUSG00000025384	2310003H01Rik
44169	chr16	57070063	57070303	241	-2.09746	0.390724	-2.48818	0.0111916	0.0689929	2310005G13Rik	protein_coding	ENSMUSG00000046748	ENSMUST00000067173	NA	intron (NM_183281, intron 2 of 6)	1163	ENSMUSG00000046748	2310005G13Rik
3238	chr1	93159837	93160236	400	-1.28081	0.979705	-2.26052	0.0235463	0.0790473	2310007B03Rik	protein_coding	ENSMUSG00000034159	ENSMUST00000043718	NA	exon (NM_172411, exon 2 of 6)	833	ENSMUSG00000034159	2310007B03Rik
3235	chr1	93152921	93153648	728	-1.28081	0.836772	-2.11759	0.0281852	0.0824333	2310007B03Rik	protein_coding	ENSMUSG00000034159	ENSMUST00000043718	NA	intron (NM_001159940, intron 4 of 5)	7585	ENSMUSG00000034159	2310007B03Rik
3239	chr1	93160369	93161249	881	0.624932	2.23807	-1.61313	0.0746258	0.128439	2310007B03Rik	protein_coding	ENSMUSG00000034159	ENSMUST00000043718	NA	promoter-TSS (NM_001159940)	61	ENSMUSG00000034159	2310007B03Rik
3237	chr1	93157130	93157369	240	-1.2494	0.149885	-1.39928	0.145095	0.191297	2310007B03Rik	protein_coding	ENSMUSG00000034159	ENSMUST00000043718	NA	intron (NM_001159940, intron 2 of 5)	3620	ENSMUSG00000034159	2310007B03Rik
3236	chr1	93155881	93156125	245	-1.25979	0.0597582	-1.31955	0.183406	0.224695	2310007B03Rik	protein_coding	ENSMUSG00000034159	ENSMUST00000043718	NA	exon (NM_172411, exon 3 of 6)	4867	ENSMUSG00000034159	2310007B03Rik
3240	chr1	93162280	93162510	231	-0.989848	0.323807	-1.31366	0.193944	0.233996	2310007B03Rik	protein_coding	ENSMUSG00000034159	ENSMUST00000043718	-1332	Intergenic	-1447	ENSMUSG00000034159	2310007B03Rik
20035	chr11	106373285	106373558	274	-1.59215	1.38466	-2.97681	0.00323496	0.0676651	2310007L24Rik	protein_coding	ENSMUSG00000009210	ENSMUST00000009354	NA	Intergenic	-1404	ENSMUSG00000009210	2310007L24Rik
20034	chr11	106363984	106364376	393	-2.40205	0.52997	-2.93202	0.00535164	0.0676651	2310007L24Rik	protein_coding	ENSMUSG00000009210	ENSMUST00000009354	-1097	Intergenic	-10646	ENSMUSG00000009210	2310007L24Rik
20038	chr11	106376496	106376974	479	-1.44579	1.22412	-2.66992	0.00872314	0.0676651	2310007L24Rik	protein_coding	ENSMUSG00000009210	ENSMUST00000009354	NA	TTS (NM_010494)	1909	ENSMUSG00000009210	2310007L24Rik
20037	chr11	106374945	106375646	702	0.0307582	1.96533	-1.93457	0.0293132	0.083913	2310007L24Rik	protein_coding	ENSMUSG00000009210	ENSMUST00000009354	NA	intron (NM_029345, intron 2 of 5)	470	ENSMUSG00000009210	2310007L24Rik
20036	chr11	106374474	106374719	246	-0.853213	0.93204	-1.78525	0.0503003	0.104539	2310007L24Rik	protein_coding	ENSMUSG00000009210	ENSMUST00000009354	NA	promoter-TSS (NM_029345)	-229	ENSMUSG00000009210	2310007L24Rik
42513	chr16	16102373	16102863	491	-0.747829	2.47698	-3.22481	0.00309361	0.0676651	2310008H04Rik	protein_coding	NA	ENSMUST00000040248	NA	intron (NM_146068, intron 5 of 19)	44233	ENSMUSG00000041974	Spidr
42505	chr16	15951292	15951807	516	-1.61939	1.43641	-3.05581	0.00475899	0.0676651	2310008H04Rik	protein_coding	NA	ENSMUST00000040248	NA	intron (NM_146068, intron 10 of 19)	64264		Cebpd
42509	chr16	16015796	16016119	324	-2.40205	0.798379	-3.20042	0.00485071	0.0676651	2310008H04Rik	protein_coding	NA	ENSMUST00000040248	NA	intron (NM_146068, intron 8 of 19)	128672		Cebpd
42506	chr16	15975483	15975722	240	-2.40205	0.091814	-2.49386	0.0121058	0.069035	2310008H04Rik	protein_coding	NA	ENSMUST00000040248	NA	intron (NM_146068, intron 8 of 19)	88317		Cebpd
42504	chr16	15895354	15895657	304	-1.83052	0.234711	-2.06523	0.0322382	0.0873802	2310008H04Rik	protein_coding	NA	ENSMUST00000040248	NA	intron (NM_146068, intron 18 of 19)	8220		Cebpd
42512	chr16	16095623	16095919	297	-2.40205	0.330943	-2.73299	0.0458586	0.100705	2310008H04Rik	protein_coding	NA	ENSMUST00000040248	NA	intron (NM_146068, intron 5 of 19)	51080	ENSMUSG00000041974	Spidr
42507	chr16	15995558	15995854	297	-1.52302	0.520477	-2.0435	0.059826	0.114032	2310008H04Rik	protein_coding	NA	ENSMUST00000040248	NA	intron (NM_146068, intron 8 of 19)	108420		Cebpd
42515	chr16	16146497	16146728	232	-1.12325	0.727997	-1.85125	0.0661878	0.120498	2310008H04Rik	protein_coding	NA	ENSMUST00000040248	NA	intron (NM_146068, intron 1 of 19)	238	ENSMUSG00000041974	Spidr
42514	chr16	16114093	16114344	252	-1.43462	0.323807	-1.75842	0.0720471	0.125958	2310008H04Rik	protein_coding	NA	ENSMUST00000040248	NA	intron (NM_146068, intron 5 of 19)	32632	ENSMUSG00000041974	Spidr
42508	chr16	16005755	16006034	280	-2.40205	-0.977568	-1.42448	0.308899	0.336513	2310008H04Rik	protein_coding	NA	ENSMUST00000040248	NA	intron (NM_146068, intron 8 of 19)	118609		Cebpd
42511	chr16	16092796	16093075	280	-1.8151	-0.977568	-0.837537	0.603197	0.613401	2310008H04Rik	protein_coding	NA	ENSMUST00000040248	NA	intron (NM_146068, intron 5 of 19)	53915	ENSMUSG00000041974	Spidr
42510	chr16	16068488	16068767	280	-1.80377	-0.977568	-0.826203	0.604069	0.614205	2310008H04Rik	protein_coding	NA	ENSMUST00000040248	NA	intron (NM_146068, intron 5 of 19)	78223	ENSMUSG00000041974	Spidr
9976	chr10	80318628	80318854	227	-2.40205	0.0597582	-2.4618	0.0188798	0.0723876	2310011J03Rik	protein_coding	ENSMUSG00000020133	ENSMUST00000020341	NA	TTS (NM_011789)	1807	ENSMUSG00000020133	2310011J03Rik
9977	chr10	80320126	80320473	348	-0.989848	1.00234	-1.99219	0.0445129	0.0995638	2310011J03Rik	protein_coding	ENSMUSG00000020133	ENSMUST00000020341	NA	TTS (NM_008793)	248	ENSMUSG00000020133	2310011J03Rik
108393	chr7	112679368	112680027	660	0.419906	2.60999	-2.19008	0.0287992	0.083214	2310014F06Rik	processed_transcript	ENSMUSG00000085945	ENSMUST00000146145	NA	5' UTR (NM_001166584, exon 1 of 14)	378	ENSMUSG00000055320	Tead1
100378	chr7	12927910	12928797	888	0.191852	2.70783	-2.51598	0.0092221	0.0676651	2310014L17Rik	protein_coding	ENSMUSG00000033967	ENSMUST00000045870	NA	exon (NM_029809, exon 2 of 2)	938	ENSMUSG00000033967	2310014L17Rik
100379	chr7	12929160	12929386	227	-2.09746	0.121142	-2.2186	0.0236413	0.0790796	2310014L17Rik	protein_coding	ENSMUSG00000033967	ENSMUST00000045870	NA	3' UTR (NM_029809, exon 2 of 2)	1857	ENSMUSG00000033967	2310014L17Rik
8952	chr10	70204050	70204376	327	-0.982629	-0.285658	-0.696971	0.47282	0.488911	2310015B20Rik	protein_coding	ENSMUSG00000019933	ENSMUST00000020090	-307	promoter-TSS (NR_038041)	-454	ENSMUSG00000019933	2310015B20Rik
8953	chr10	70213260	70213544	285	-1.63211	-0.714529	-0.917578	0.499708	0.514419	2310015B20Rik	protein_coding	ENSMUSG00000019933	ENSMUST00000020090	NA	intron (NR_038041, intron 1 of 2)	8735	ENSMUSG00000019933	2310015B20Rik
8954	chr10	70213943	70214169	227	0.122728	0.686605	-0.563877	0.59186	0.602771	2310015B20Rik	protein_coding	ENSMUSG00000019933	ENSMUST00000020090	NA	intron (NR_038041, intron 1 of 2)	9389	ENSMUSG00000019933	2310015B20Rik
104733	chr7	44676578	44677256	679	-1.44579	1.33018	-2.77598	0.0107254	0.0685524	2310016G11Rik	protein_coding	ENSMUSG00000070574	ENSMUST00000094460	NA	Intergenic	-6074	ENSMUSG00000030739	Myh14
102511	chr7	27581116	27581679	564	-1.28139	2.31976	-3.60115	0.000335152	0.0676651	2310022A10Rik	protein_coding	ENSMUSG00000049643	ENSMUST00000067386	NA	exon (NM_001122767, exon 9 of 9)	-10162	ENSMUSG00000004056	Akt2
102506	chr7	27559484	27559710	227	-2.40205	0.588099	-2.99014	0.0040115	0.0676651	2310022A10Rik	protein_coding	ENSMUSG00000049643	ENSMUST00000067386	NA	promoter-TSS (NM_001122767)	-879	ENSMUSG00000049643	2310022A10Rik
102508	chr7	27565391	27565851	461	-0.998527	1.83486	-2.83338	0.00841997	0.0676651	2310022A10Rik	protein_coding	ENSMUSG00000049643	ENSMUST00000067386	NA	intron (NM_175107, intron 5 of 9)	5145	ENSMUSG00000049643	2310022A10Rik
102507	chr7	27564029	27564346	318	-1.12325	1.54467	-2.66792	0.0101499	0.0676651	2310022A10Rik	protein_coding	ENSMUSG00000049643	ENSMUST00000067386	NA	intron (NM_175107, intron 3 of 9)	3712	ENSMUSG00000049643	2310022A10Rik
102509	chr7	27571425	27571749	325	-0.328868	0.225085	-0.553953	0.567766	0.579396	2310022A10Rik	protein_coding	ENSMUSG00000049643	ENSMUST00000067386	NA	exon (NM_001122767, exon 5 of 9)	11111	ENSMUSG00000049643	2310022A10Rik
102510	chr7	27574548	27574955	408	0.133067	0.638207	-0.505139	0.594938	0.605729	2310022A10Rik	protein_coding	ENSMUSG00000049643	ENSMUST00000067386	NA	intron (NM_175107, intron 8 of 9)	14276	ENSMUSG00000049643	2310022A10Rik
118467	chr8	124662698	124663321	624	-0.0717973	2.15183	-2.22363	0.0422407	0.0973185	2310022B05Rik	protein_coding	ENSMUSG00000031983	ENSMUST00000034464	NA	exon (NM_175149, exon 1 of 4)	359	ENSMUSG00000031983	2310022B05Rik
118465	chr8	124636944	124637198	255	-1.27026	0.6104	-1.88066	0.0438457	0.0989148	2310022B05Rik	protein_coding	ENSMUSG00000031983	ENSMUST00000034464	NA	3' UTR (NM_175149, exon 4 of 4)	26298	ENSMUSG00000031983	2310022B05Rik
118466	chr8	124650053	124650382	330	-1.61866	0.11486	-1.73352	0.0832774	0.135865	2310022B05Rik	protein_coding	ENSMUSG00000031983	ENSMUST00000034464	NA	intron (NM_175149, intron 2 of 3)	13151	ENSMUSG00000031983	2310022B05Rik
121384	chr9	50746241	50746471	231	-2.09746	0.517365	-2.61482	0.0148976	0.0700804	2310030G06Rik	protein_coding	ENSMUSG00000032062	ENSMUST00000034564	NA	intron (NM_025865, intron 1 of 3)	165	ENSMUSG00000032062	2310030G06Rik
3515	chr1	105663943	105664748	806	0.402065	2.60889	-2.20682	0.0156591	0.0715129	2310035C23Rik	protein_coding	ENSMUSG00000026319	ENSMUST00000039173	NA	promoter-TSS (NM_013784)	485	ENSMUSG00000026319	2310035C23Rik
3516	chr1	105699099	105699395	297	-2.09746	0.774817	-2.87228	0.022632	0.0778763	2310035C23Rik	protein_coding	ENSMUSG00000026319	ENSMUST00000039173	NA	intron (NM_173187, intron 10 of 28)	35386	ENSMUSG00000026319	2310035C23Rik
115017	chr8	85026632	85027439	808	0.623852	3.11849	-2.49464	0.00587982	0.0676651	2310036O22Rik	protein_coding	ENSMUSG00000041203	ENSMUST00000047281	NA	exon (NM_026760, exon 1 of 3)	203	ENSMUSG00000041203	2310036O22Rik
115018	chr8	85029373	85029603	231	-1.07162	0.515794	-1.58741	0.0850576	0.137481	2310036O22Rik	protein_coding	ENSMUSG00000041203	ENSMUST00000047281	NA	intron (NM_026760, intron 1 of 2)	2655	ENSMUSG00000041203	2310036O22Rik
49843	chr17	46772749	46773163	415	-0.512156	0.970495	-1.48265	0.130166	0.177995	2310039H08Rik	protein_coding	ENSMUSG00000062619	ENSMUST00000071430	NA	TTS (NM_025433)	321	ENSMUSG00000062619	2310039H08Rik
83958	chr4	156217282	156217645	364	-0.517116	0.639659	-1.15677	0.206634	0.24547	2310042D19Rik	protein_coding	NA	ENSMUST00000105572	NA	exon (NM_172417, exon 2 of 4)	1537	ENSMUSG00000078486	Perm1
83959	chr4	156218400	156218744	345	-0.163896	0.758972	-0.922868	0.3635	0.387155	2310042D19Rik	protein_coding	NA	ENSMUST00000105572	NA	exon (NM_172417, exon 2 of 4)	2645	ENSMUSG00000078486	Perm1
24795	chr12	86964499	86964732	234	-2.04623	0.520554	-2.56678	0.00869402	0.0676651	2310044G17Rik	protein_coding	NA	ENSMUST00000038369	NA	3' UTR (NM_001289431, exon 5 of 5)	17273	ENSMUSG00000034157	Cipc
24793	chr12	86946826	86947118	293	-0.190648	1.45458	-1.64523	0.111779	0.161602	2310044G17Rik	protein_coding	NA	ENSMUST00000038369	-224	promoter-TSS (NM_001289431)	-69	ENSMUSG00000034157	Cipc
24794	chr12	86959679	86959934	256	-1.08766	0.287405	-1.37506	0.163483	0.207748	2310044G17Rik	protein_coding	NA	ENSMUST00000038369	NA	5' UTR (NM_001289431, exon 3 of 5)	12464	ENSMUSG00000034157	Cipc
106891	chr7	83660774	83661308	535	-1.44709	1.28092	-2.72801	0.00625326	0.0676651	2310044K18Rik	antisense	ENSMUSG00000085080	ENSMUST00000125131	NA	exon (NM_010551, exon 12 of 19)	29024	ENSMUSG00000046027	Stard5
113777	chr8	70155710	70156115	406	-1.8461	0.97169	-2.81779	0.0068093	0.0676651	2310045N01Rik	protein_coding	ENSMUSG00000002345	ENSMUST00000163756	NA	intron (NM_008578, intron 1 of 8)	3135	ENSMUSG00000002345	Mef2b
113781	chr8	70165283	70166350	1068	-0.203602	2.38559	-2.58919	0.0106225	0.0683603	2310045N01Rik	protein_coding	ENSMUSG00000002345	ENSMUST00000163756	NA	intron (NM_008578, intron 4 of 8)	-6591	ENSMUSG00000002342	Tmem161a
113776	chr8	70150232	70150481	250	-1.83052	0.713002	-2.54352	0.0129478	0.0690671	2310045N01Rik	protein_coding	ENSMUSG00000002345	ENSMUST00000163756	NA	Intergenic	-2421	ENSMUSG00000002345	Mef2b
113779	chr8	70160019	70160249	231	-1.11431	0.801004	-1.91531	0.038089	0.0924653	2310045N01Rik	protein_coding	ENSMUSG00000002345	ENSMUST00000163756	NA	intron (NM_008578, intron 1 of 8)	7356	ENSMUSG00000002345	Mef2b
113775	chr8	70149220	70149524	305	-1.24117	0.659785	-1.90095	0.0498412	0.103975	2310045N01Rik	protein_coding	ENSMUSG00000002345	ENSMUST00000163756	NA	Intergenic	-3406	ENSMUSG00000002345	Mef2b
113780	chr8	70163679	70163976	298	-1.5457	0.240411	-1.78611	0.0861314	0.138496	2310045N01Rik	protein_coding	ENSMUSG00000002345	ENSMUST00000163756	NA	intron (NM_008578, intron 1 of 8)	-8580	ENSMUSG00000002342	Tmem161a
113778	chr8	70158529	70158759	231	-0.844082	0.582047	-1.42613	0.133033	0.180568	2310045N01Rik	protein_coding	ENSMUSG00000002345	ENSMUST00000163756	NA	intron (NM_008578, intron 1 of 8)	5866	ENSMUSG00000002345	Mef2b
15646	chr11	69059720	69060606	887	0.660705	2.8443	-2.18359	0.0239516	0.0794251	2310047M10Rik	protein_coding	ENSMUSG00000045176	ENSMUST00000051888	NA	exon (NM_028005, exon 1 of 1)	388	ENSMUSG00000045176	2310047M10Rik
10330	chr10	81194084	81195981	1898	-0.110741	3.28003	-3.39077	0.00280634	0.0676651	2310050B05Rik	antisense	NA	ENSMUST00000129834	NA	intron (NR_015477, intron 1 of 2)	342		Atcayos
10331	chr10	81196508	81197003	496	-0.802526	1.62221	-2.42473	0.0135565	0.0692725	2310050B05Rik	antisense	NA	ENSMUST00000129834	NA	intron (NR_015477, intron 1 of 2)	2065		Atcayos
10336	chr10	81204607	81204833	227	-1.8461	0.803582	-2.64968	0.0161524	0.0720245	2310050B05Rik	antisense	NA	ENSMUST00000129950	NA	3' UTR (NM_178662, exon 13 of 13)	-2683	ENSMUSG00000004939	Nmrk2
10335	chr10	81201992	81202333	342	-0.989848	1.1294	-2.11925	0.0337108	0.0889296	2310050B05Rik	antisense	NA	ENSMUST00000129950	NA	promoter-TSS (NM_027120)	-126	ENSMUSG00000004939	Nmrk2
10334	chr10	81200894	81201433	540	0.179129	2.16754	-1.98841	0.0530792	0.107642	2310050B05Rik	antisense	NA	ENSMUST00000129950	NA	intron (NM_027120, intron 1 of 6)	873	ENSMUSG00000004939	Nmrk2
10337	chr10	81207705	81207960	256	-1.13434	0.291065	-1.42541	0.134394	0.181632	2310050B05Rik	antisense	NA	ENSMUST00000129950	NA	intron (NM_178662, intron 11 of 12)	-5796	ENSMUSG00000004939	Nmrk2
10332	chr10	81197529	81197781	253	-1.00043	0.429748	-1.43018	0.14785	0.19384	2310050B05Rik	antisense	NA	ENSMUST00000129834	NA	TTS (NM_027120)	2964		Atcayos
10333	chr10	81199774	81200249	476	-0.05593	0.929694	-0.985624	0.322225	0.348539	2310050B05Rik	antisense	NA	ENSMUST00000129950	NA	intron (NM_027120, intron 5 of 6)	2025	ENSMUSG00000004939	Nmrk2
71984	chr3	92869063	92869346	284	-1.61866	0.920201	-2.53887	0.0106203	0.0683603	2310050C09Rik	protein_coding	ENSMUSG00000090314	ENSMUST00000163439	NA	exon (NM_025621, exon 2 of 2)	1000	ENSMUSG00000090314	2310050C09Rik
109639	chr7	131362260	131362651	392	0.332943	2.03292	-1.69998	0.141787	0.188225	2310057M21Rik	protein_coding	ENSMUSG00000040177	ENSMUST00000059438	NA	intron (NM_026655, intron 1 of 5)	242	ENSMUSG00000040177	2310057M21Rik
48895	chr17	35896740	35897488	749	0.385223	3.1574	-2.77218	0.0069119	0.0676651	2310061I04Rik	protein_coding	ENSMUSG00000050705	ENSMUST00000148482	NA	TTS (NM_001142744)	264	ENSMUSG00000050705	2310061I04Rik
20688	chr11	115782107	115782388	282	-2.40205	0.402735	-2.80478	0.0082268	0.0676651	2310067B10Rik	protein_coding	ENSMUSG00000020747	ENSMUST00000093912	NA	intron (NM_028014, intron 2 of 31)	-13576		Mir5621
20689	chr11	115785362	115786099	738	0.220532	2.28967	-2.06914	0.014809	0.0698384	2310067B10Rik	protein_coding	ENSMUSG00000020747	ENSMUST00000093912	NA	intron (NM_028014, intron 3 of 31)	-10093		Mir5621
20697	chr11	115796400	115796669	270	-0.881657	1.43723	-2.31888	0.0156925	0.0715656	2310067B10Rik	protein_coding	ENSMUSG00000020747	ENSMUST00000093912	NA	TTS (NR_049194)	711		Mir5621
20694	chr11	115792429	115792655	227	-1.8461	0.209582	-2.05568	0.0396193	0.0941641	2310067B10Rik	protein_coding	ENSMUSG00000020747	ENSMUST00000093912	NA	intron (NM_028014, intron 16 of 31)	-3282		Mir5621
20690	chr11	115786164	115786394	231	-0.99032	0.968146	-1.95847	0.086002	0.138372	2310067B10Rik	protein_coding	ENSMUSG00000020747	ENSMUST00000093912	NA	exon (NM_028014, exon 5 of 32)	-9545		Mir5621
20696	chr11	115794830	115795060	231	-1.41297	0.499895	-1.91287	0.101285	0.152311	2310067B10Rik	protein_coding	ENSMUSG00000020747	ENSMUST00000093912	NA	promoter-TSS (NR_049194)	-879		Mir5621
20692	chr11	115790224	115790777	554	-1.23907	0.588025	-1.8271	0.108251	0.158457	2310067B10Rik	protein_coding	ENSMUSG00000020747	ENSMUST00000125918	NA	intron (NM_028014, intron 13 of 31)	-5323		Mir5621
20687	chr11	115765491	115766102	612	0.971409	2.40776	-1.43635	0.13683	0.183981	2310067B10Rik	protein_coding	ENSMUSG00000020747	ENSMUST00000093912	NA	intron (NM_028014, intron 1 of 31)	364	ENSMUSG00000020747	2310067B10Rik
20691	chr11	115788964	115789399	436	0.0729507	1.38033	-1.30738	0.199933	0.239423	2310067B10Rik	protein_coding	ENSMUSG00000020747	ENSMUST00000125918	NA	intron (NM_028014, intron 9 of 31)	-6642		Mir5621
20693	chr11	115791961	115792240	280	-0.99032	0.0224461	-1.01277	0.340692	0.366055	2310067B10Rik	protein_coding	ENSMUSG00000020747	ENSMUST00000125918	NA	intron (NM_028014, intron 15 of 31)	-3723		Mir5621
20695	chr11	115793072	115793359	288	-0.733271	0.185952	-0.919223	0.3417	0.366974	2310067B10Rik	protein_coding	ENSMUSG00000020747	ENSMUST00000093912	NA	exon (NM_028014, exon 18 of 32)	-2608		Mir5621
20698	chr11	115796882	115797161	280	-0.87615	-0.400044	-0.476106	0.985159	0.985564	2310067B10Rik	protein_coding	ENSMUSG00000020747	ENSMUST00000093912	NA	intron (NM_028014, intron 27 of 31)	1198		Mir5621
75655	chr4	56222404	56222658	255	-2.40205	0.287405	-2.68945	0.0116539	0.0689929	2310081O03Rik	lincRNA	ENSMUSG00000085020	ENSMUST00000128591	NA	Intergenic	518894	ENSMUSG00000070980	Actl7b
104547	chr7	44254033	44254329	297	-1.63284	1.40178	-3.03463	0.00408758	0.0676651	2410002F23Rik	processed_transcript	ENSMUSG00000045411	ENSMUST00000137742	NA	intron (NM_001195034, intron 7 of 10)	3023	ENSMUSG00000012777	Acpt
104545	chr7	44245995	44246702	708	0.397729	2.12058	-1.72285	0.0824335	0.135063	2410002F23Rik	protein_coding	ENSMUSG00000045411	ENSMUST00000055858	-19	promoter-TSS (NM_025880)	-373	ENSMUSG00000045411	2410002F23Rik
104548	chr7	44256811	44257221	411	-0.271125	1.20959	-1.48071	0.131417	0.179112	2410002F23Rik	processed_transcript	ENSMUSG00000045411	ENSMUST00000137742	NA	exon (NM_001195034, exon 2 of 11)	188	ENSMUSG00000012777	Acpt
104546	chr7	44246757	44247115	359	0.048275	1.25558	-1.20731	0.272254	0.304257	2410002F23Rik	protein_coding	ENSMUSG00000045411	ENSMUST00000055858	NA	intron (NM_025880, intron 1 of 5)	214	ENSMUSG00000045411	2410002F23Rik
18625	chr11	97611805	97612046	242	-1.23907	1.0423	-2.28137	0.0188297	0.0723876	2410003L11Rik	processed_transcript	ENSMUSG00000085860	ENSMUST00000131687	NA	intron (NR_045496, intron 1 of 3)	13415	ENSMUSG00000085860	2410003L11Rik
18624	chr11	97609158	97609457	300	-1.0803	0.880319	-1.96062	0.0390858	0.0934997	2410003L11Rik	processed_transcript	ENSMUSG00000085860	ENSMUST00000131687	NA	intron (NR_045496, intron 1 of 3)	10797	ENSMUSG00000085860	2410003L11Rik
18623	chr11	97608240	97608657	418	-0.626104	1.20667	-1.83278	0.0516536	0.106083	2410003L11Rik	processed_transcript	ENSMUSG00000085860	ENSMUST00000131687	NA	intron (NR_045496, intron 1 of 3)	9938	ENSMUSG00000085860	2410003L11Rik
18627	chr11	97617106	97617722	617	-0.124478	1.66477	-1.78925	0.0697326	0.123798	2410003L11Rik	processed_transcript	ENSMUSG00000085860	ENSMUST00000131687	NA	intron (NR_045496, intron 2 of 3)	12302	ENSMUSG00000043439	E130012A19Rik
18626	chr11	97614908	97615143	236	-1.83052	-0.0691264	-1.76139	0.0785948	0.131868	2410003L11Rik	processed_transcript	ENSMUSG00000085860	ENSMUST00000131687	NA	non-coding (NR_045496, exon 2 of 4)	14690	ENSMUSG00000043439	E130012A19Rik
18628	chr11	97618414	97618645	232	-1.01198	0.0769477	-1.08893	0.256273	0.289219	2410003L11Rik	processed_transcript	ENSMUSG00000085860	ENSMUST00000131687	NA	intron (NR_045496, intron 3 of 3)	11186	ENSMUSG00000043439	E130012A19Rik
73676	chr3	145938071	145938669	599	0.0301235	2.81	-2.77987	0.0101922	0.0676651	2410004B18Rik	protein_coding	ENSMUSG00000036873	ENSMUST00000039571	NA	intron (NM_025555, intron 1 of 2)	338		2410004B18Rik
52872	chr18	33794937	33795258	322	-1.0803	1.3029	-2.3832	0.0356412	0.0903464	2410004N09Rik	lincRNA	ENSMUSG00000087590	ENSMUST00000146010	NA	non-coding (NR_038152, exon 1 of 2)	206	ENSMUSG00000087590	2410004N09Rik
22544	chr12	17005095	17006081	987	0.193044	1.97111	-1.77807	0.055807	0.110417	2410004P03Rik	protein_coding	ENSMUSG00000071398	ENSMUST00000095823	NA	3' UTR (NM_001201333, exon 4 of 4)	-5470	ENSMUSG00000045679	Pqlc3
22545	chr12	17006757	17007072	316	-0.718856	0.882747	-1.6016	0.0934144	0.1453	2410004P03Rik	protein_coding	ENSMUSG00000071398	ENSMUST00000095823	NA	intron (NM_001201332, intron 4 of 4)	4812	ENSMUSG00000071398	2410004P03Rik
22546	chr12	17010624	17010920	297	-0.602139	0.686527	-1.28867	0.361946	0.385704	2410004P03Rik	protein_coding	ENSMUSG00000071398	ENSMUST00000095823	NA	intron (NM_001201332, intron 2 of 4)	955	ENSMUSG00000071398	2410004P03Rik
15273	chr11	62602636	62602947	312	-2.09746	0.504692	-2.60215	0.00914525	0.0676651	2410006H16Rik	processed_transcript	ENSMUSG00000086841	ENSMUST00000131787	NA	promoter-TSS (NR_028550)	-85	ENSMUSG00000086841	2410006H16Rik
123522	chr9	98865199	98865425	227	-2.04623	0.636714	-2.68294	0.0161948	0.0720816	2410012M07Rik	protein_coding	ENSMUSG00000090470	ENSMUST00000167951	NA	exon (NM_028033, exon 1 of 1)	545	ENSMUSG00000090470	2410012M07Rik
50566	chr17	56609950	56610229	280	-1.27026	0.244204	-1.51447	0.135361	0.182648	2410015M20Rik	protein_coding	ENSMUSG00000049760	ENSMUST00000052832	-179	promoter-TSS (NM_153152)	-319	ENSMUSG00000049760	2410015M20Rik
48959	chr17	36162385	36162758	374	-2.40205	1.00353	-3.40558	0.00367425	0.0676651	2410017I17Rik	protein_coding	ENSMUSG00000038311	ENSMUST00000090537	NA	TTS (NR_033517)	5965	ENSMUSG00000073402	Gm8909
48957	chr17	36159302	36159640	339	-2.09746	0.389037	-2.4865	0.0184084	0.0723876	2410017I17Rik	protein_coding	ENSMUSG00000038311	ENSMUST00000173025	NA	intron (NR_033517, intron 2 of 3)	9066	ENSMUSG00000073402	Gm8909
48951	chr17	36147016	36147242	227	-2.40205	0.0597582	-2.4618	0.0188798	0.0723876	2410017I17Rik	protein_coding	ENSMUSG00000038311	ENSMUST00000173025	NA	intron (NR_033517, intron 1 of 3)	2111	ENSMUSG00000038311	2410017I17Rik
48955	chr17	36155853	36156840	988	0.595229	2.40574	-1.81051	0.0607622	0.115026	2410017I17Rik	protein_coding	ENSMUSG00000038311	ENSMUST00000173025	NA	intron (NR_033517, intron 2 of 3)	11329	ENSMUSG00000038311	2410017I17Rik
48952	chr17	36152424	36153078	655	0.153899	1.74228	-1.58839	0.0766613	0.130075	2410017I17Rik	protein_coding	ENSMUSG00000038311	ENSMUST00000173025	NA	intron (NR_033517, intron 1 of 3)	7733	ENSMUSG00000038311	2410017I17Rik
48953	chr17	36154135	36154589	455	-0.64392	1.09502	-1.73894	0.091725	0.143762	2410017I17Rik	protein_coding	ENSMUSG00000038311	ENSMUST00000173025	NA	intron (NR_033517, intron 1 of 3)	9344	ENSMUSG00000038311	2410017I17Rik
48954	chr17	36154775	36155456	682	-0.0636621	1.67543	-1.73909	0.094257	0.145738	2410017I17Rik	protein_coding	ENSMUSG00000038311	ENSMUST00000173025	NA	intron (NR_033517, intron 1 of 3)	10098	ENSMUSG00000038311	2410017I17Rik
48950	chr17	36146565	36146800	236	-0.9322	0.461224	-1.39342	0.157359	0.202398	2410017I17Rik	protein_coding	ENSMUSG00000038311	ENSMUST00000173025	NA	intron (NR_033517, intron 1 of 3)	1665	ENSMUSG00000038311	2410017I17Rik
48958	chr17	36160908	36162326	1419	-0.088348	3.72009	-3.80844	1	1	2410017I17Rik	protein_coding	ENSMUSG00000038311	ENSMUST00000173025	NA	non-coding (NR_033517, exon 4 of 4)	6920	ENSMUSG00000073402	Gm8909
72588	chr3	102734956	102735362	407	-0.742014	1.47417	-2.21618	0.0429529	0.0979827	2410057H14Rik	antisense	NA	ENSMUST00000146624	NA	promoter-TSS (NM_001243132)	-56	ENSMUSG00000027858	Tspan2
95002	chr6	54681799	54682544	746	0.402424	2.61918	-2.21676	0.0266779	0.0811765	2410066E13Rik	protein_coding	NA	ENSMUST00000046276	NA	intron (NM_001289741, intron 1 of 4)	548	ENSMUSG00000038065	Mturn
95003	chr6	54690775	54691107	333	-0.434849	0.82415	-1.259	0.219965	0.257915	2410066E13Rik	protein_coding	NA	ENSMUST00000046276	NA	intron (NM_001289741, intron 2 of 4)	9317	ENSMUSG00000038065	Mturn
95004	chr6	54697191	54697417	227	-1.06926	0.0597582	-1.12901	0.248896	0.282683	2410066E13Rik	protein_coding	NA	ENSMUST00000046276	NA	intron (NM_001289741, intron 2 of 4)	15680	ENSMUSG00000038065	Mturn
121948	chr9	58714173	58714492	320	-2.07893	0.287405	-2.36634	0.0225008	0.0776859	2410076I21Rik	protein_coding	NA	ENSMUST00000098674	NA	intron (NM_028598, intron 1 of 5)	27226	ENSMUSG00000074269	Rec114
121947	chr9	58692244	58692479	236	-1.04391	0.193911	-1.23782	0.202263	0.241484	2410076I21Rik	protein_coding	NA	ENSMUST00000098674	NA	intron (NM_028598, intron 2 of 5)	49197	ENSMUSG00000074269	Rec114
121945	chr9	58659971	58660350	380	-0.64392	0.565412	-1.20933	0.202909	0.242004	2410076I21Rik	protein_coding	NA	ENSMUST00000098674	NA	intron (NM_028598, intron 4 of 5)	77921	ENSMUSG00000032336	Nptn
121946	chr9	58673562	58673788	227	-0.489421	0.0640429	-0.553464	0.546873	0.559353	2410076I21Rik	protein_coding	NA	ENSMUST00000098674	NA	intron (NM_028598, intron 2 of 5)	67884	ENSMUSG00000074269	Rec114
57286	chr19	23134446	23135632	1187	-0.12396	2.93442	-3.05838	0.00252588	0.0676651	2410080I02Rik	lincRNA	ENSMUSG00000044387	ENSMUST00000142712	NA	Intergenic	-6187	ENSMUSG00000033863	Klf9
57285	chr19	23133608	23134393	786	-0.657602	1.9911	-2.64871	0.0128247	0.0690671	2410080I02Rik	lincRNA	ENSMUSG00000044387	ENSMUST00000142712	-506	Intergenic	-7225	ENSMUSG00000033863	Klf9
36144	chr15	8168863	8169518	656	0.279881	2.61734	-2.33746	0.0196976	0.0735339	2410089E03Rik	protein_coding	ENSMUSG00000039801	ENSMUST00000110617	NA	promoter-TSS (NM_001162906)	85	ENSMUSG00000039801	2410089E03Rik
36147	chr15	8222315	8222541	227	-2.40205	-0.0691264	-2.33292	0.0259842	0.0802089	2410089E03Rik	protein_coding	ENSMUSG00000039801	ENSMUST00000110617	NA	intron (NM_001162906, intron 30 of 52)	53322	ENSMUSG00000039801	2410089E03Rik
36146	chr15	8208605	8208854	250	-1.42225	0.178067	-1.60031	0.107567	0.157849	2410089E03Rik	protein_coding	ENSMUSG00000039801	ENSMUST00000110617	NA	intron (NM_001162906, intron 21 of 52)	39624	ENSMUSG00000039801	2410089E03Rik
36145	chr15	8206862	8207088	227	-2.09746	-0.543747	-1.55371	0.163378	0.207663	2410089E03Rik	protein_coding	ENSMUSG00000039801	ENSMUST00000110617	NA	intron (NM_001162906, intron 21 of 52)	37869	ENSMUSG00000039801	2410089E03Rik
74647	chr4	34906881	34907151	271	-1.23202	0.0769477	-1.30897	0.172516	0.215381	2410114N07Rik	processed_transcript	ENSMUSG00000085824	ENSMUST00000149572	NA	intron (NM_009889, intron 3 of 3)	4465	ENSMUSG00000085824	2410114N07Rik
44789	chr16	92478982	92479357	376	-1.8461	1.14782	-2.99392	0.00853638	0.0676651	2410124H12Rik	protein_coding	ENSMUSG00000051297	ENSMUST00000160494	NA	intron (NM_029740, intron 1 of 2)	428	ENSMUSG00000051297	2410124H12Rik
57205	chr19	18670896	18671147	252	-2.40205	0.451276	-2.85332	0.0123454	0.069035	2410127L17Rik	protein_coding	ENSMUSG00000024726	ENSMUST00000025632	NA	exon (NM_026120, exon 1 of 8)	242	ENSMUSG00000024726	2410127L17Rik
89390	chr5	118255681	118256125	445	-0.553722	1.13355	-1.68728	0.0987696	0.149967	2410131K14Rik	protein_coding	ENSMUSG00000032840	ENSMUST00000049138	NA	intron (NM_001081236, intron 2 of 4)	10676		2410131K14Rik
89391	chr5	118259454	118259680	227	-1.24173	0.193911	-1.43564	0.132726	0.180295	2410131K14Rik	protein_coding	ENSMUSG00000032840	ENSMUST00000049138	NA	intron (NM_001081236, intron 4 of 4)	14340		2410131K14Rik
89389	chr5	118253263	118253820	558	-0.282298	0.882819	-1.16512	0.271509	0.303529	2410131K14Rik	protein_coding	ENSMUSG00000032840	ENSMUST00000049138	NA	intron (NM_001081236, intron 1 of 4)	8315		2410131K14Rik
121745	chr9	57131027	57131257	231	-2.40205	0.733467	-3.13551	0.00215104	0.0676651	2410133F24Rik	antisense	NA	ENSMUST00000125333	NA	non-coding (NR_102289, exon 1 of 2)	148	ENSMUSG00000086728	Man2c1os
89177	chr5	116453513	116453744	232	-1.13278	0.579056	-1.71183	0.0816477	0.134314	2410137F16Rik	antisense	NA	ENSMUST00000126959	NA	exon (NM_026886, exon 9 of 13)	14907	ENSMUSG00000086219	Srrm4os
49076	chr17	36981348	36981701	354	-0.964118	1.21932	-2.18344	0.0270407	0.0811765	2410137M14Rik	protein_coding	ENSMUSG00000064308	ENSMUST00000039846	-111	promoter-TSS (NM_029747)	-288	ENSMUSG00000064308	2410137M14Rik
56179	chr19	6652834	6653102	269	-2.09746	0.638207	-2.73566	0.00660224	0.0676651	2410152P15Rik	processed_transcript	ENSMUSG00000084825	ENSMUST00000137405	NA	Intergenic	-109898	ENSMUSG00000061742	Slc22a12
56184	chr19	6675276	6675525	250	-2.40205	0.234711	-2.63676	0.00945004	0.0676651	2410152P15Rik	processed_transcript	ENSMUSG00000084825	ENSMUST00000137405	-728	Intergenic	-132331	ENSMUSG00000061742	Slc22a12
56176	chr19	6644828	6645068	241	-2.07893	0.266895	-2.34582	0.0322415	0.0873802	2410152P15Rik	processed_transcript	ENSMUSG00000084825	ENSMUST00000137405	NA	Intergenic	-101878	ENSMUSG00000061742	Slc22a12
56172	chr19	6625346	6625598	253	-1.44579	0.682423	-2.12822	0.0334795	0.0886223	2410152P15Rik	processed_transcript	ENSMUSG00000084825	ENSMUST00000137405	NA	Intergenic	-82402	ENSMUSG00000061742	Slc22a12
56183	chr19	6671434	6671674	241	-1.44579	0.682423	-2.12822	0.0334795	0.0886223	2410152P15Rik	processed_transcript	ENSMUSG00000084825	ENSMUST00000137405	NA	Intergenic	-128484	ENSMUSG00000061742	Slc22a12
56180	chr19	6662881	6663107	227	-1.8461	0.0597582	-1.90586	0.059759	0.113955	2410152P15Rik	processed_transcript	ENSMUSG00000084825	ENSMUST00000137405	NA	Intergenic	-119924	ENSMUSG00000061742	Slc22a12
56174	chr19	6628197	6628605	409	-0.802526	1.00128	-1.80381	0.0675011	0.121824	2410152P15Rik	processed_transcript	ENSMUSG00000084825	ENSMUST00000137405	NA	Intergenic	-85331	ENSMUSG00000061742	Slc22a12
56181	chr19	6668448	6668674	227	-1.24117	0.121142	-1.36231	0.140926	0.187449	2410152P15Rik	processed_transcript	ENSMUSG00000084825	ENSMUST00000137405	NA	Intergenic	-125491	ENSMUSG00000061742	Slc22a12
56175	chr19	6633367	6633815	449	-0.324216	1.13555	-1.45976	0.148766	0.194697	2410152P15Rik	processed_transcript	ENSMUSG00000084825	ENSMUST00000137405	NA	Intergenic	-90521	ENSMUSG00000061742	Slc22a12
56182	chr19	6669247	6669539	293	-0.360946	0.629474	-0.99042	0.285021	0.316199	2410152P15Rik	processed_transcript	ENSMUSG00000084825	ENSMUST00000137405	NA	Intergenic	-126323	ENSMUSG00000061742	Slc22a12
56173	chr19	6627381	6627708	328	-0.435492	0.261299	-0.69679	0.475772	0.491724	2410152P15Rik	processed_transcript	ENSMUSG00000084825	ENSMUST00000137405	NA	Intergenic	-84475	ENSMUSG00000061742	Slc22a12
56178	chr19	6651152	6651382	231	-0.726439	-0.149412	-0.577027	0.605445	0.615522	2410152P15Rik	processed_transcript	ENSMUSG00000084825	ENSMUST00000137405	NA	Intergenic	-108197	ENSMUSG00000061742	Slc22a12
66441	chr2	153345854	153346909	1056	0.763211	3.16095	-2.39774	0.0153745	0.0710492	2500004C02Rik	processed_transcript	ENSMUSG00000073236	ENSMUST00000139636	NA	promoter-TSS (NR_040318)	243	ENSMUSG00000042548	Asxl1
42868	chr16	18839010	18839335	326	-1.27026	0.815191	-2.08546	0.0287695	0.0831763	2510002D24Rik	protein_coding	ENSMUSG00000071632	ENSMUST00000055413	NA	exon (NM_001033164, exon 3 of 3)	2593	ENSMUSG00000071632	2510002D24Rik
42867	chr16	18836642	18836972	331	-0.44547	1.20462	-1.65009	0.134818	0.182086	2510002D24Rik	protein_coding	ENSMUSG00000071632	ENSMUST00000055413	NA	exon (NM_001033164, exon 2 of 3)	227	ENSMUSG00000071632	2510002D24Rik
8742	chr10	62546417	62546654	238	-2.40205	0.314826	-2.71687	0.00716315	0.0676651	2510003E04Rik	protein_coding	ENSMUSG00000036955	ENSMUST00000159704	NA	Intergenic	31921	ENSMUSG00000036955	2510003E04Rik
8745	chr10	62562656	62563019	364	-2.40205	0.389037	-2.79108	0.00969953	0.0676651	2510003E04Rik	nonsense_mediated_decay	ENSMUSG00000036955	ENSMUST00000162648	NA	intron (NM_028197, intron 6 of 6)	15619	ENSMUSG00000036955	2510003E04Rik
8750	chr10	62577910	62578372	463	-0.241933	1.97907	-2.221	0.0228551	0.0781427	2510003E04Rik	protein_coding	ENSMUSG00000036955	ENSMUST00000159704	NA	exon (NM_028197, exon 1 of 7)	316	ENSMUSG00000036955	2510003E04Rik
8743	chr10	62547855	62548091	237	-2.07893	0.0597582	-2.13869	0.0356545	0.0903464	2510003E04Rik	protein_coding	ENSMUSG00000036955	ENSMUST00000159704	NA	Intergenic	30484	ENSMUSG00000036955	2510003E04Rik
8746	chr10	62563339	62563569	231	-0.965848	0.736155	-1.702	0.0727678	0.126567	2510003E04Rik	nonsense_mediated_decay	ENSMUSG00000036955	ENSMUST00000162648	NA	intron (NM_028197, intron 5 of 6)	15003	ENSMUSG00000036955	2510003E04Rik
8744	chr10	62559391	62559753	363	-0.955643	0.58512	-1.54076	0.132238	0.179809	2510003E04Rik	nonsense_mediated_decay	ENSMUSG00000036955	ENSMUST00000162648	NA	exon (NM_028197, exon 7 of 7)	18885	ENSMUSG00000036955	2510003E04Rik
8749	chr10	62565672	62565927	256	-1.1063	0.323807	-1.43011	0.152099	0.197637	2510003E04Rik	nonsense_mediated_decay	ENSMUSG00000036955	ENSMUST00000162648	NA	intron (NM_028197, intron 5 of 6)	12657	ENSMUSG00000036955	2510003E04Rik
8748	chr10	62565205	62565484	280	-1.40142	-0.151922	-1.2495	0.171613	0.214722	2510003E04Rik	nonsense_mediated_decay	ENSMUSG00000036955	ENSMUST00000162648	NA	intron (NM_028197, intron 5 of 6)	13112	ENSMUSG00000036955	2510003E04Rik
8747	chr10	62564705	62565045	341	0.00164506	0.943783	-0.942138	0.307831	0.336089	2510003E04Rik	nonsense_mediated_decay	ENSMUSG00000036955	ENSMUST00000162648	NA	intron (NM_028197, intron 5 of 6)	13582	ENSMUSG00000036955	2510003E04Rik
8741	chr10	62544500	62544726	227	-1.0808	-0.367614	-0.713189	0.50483	0.51929	2510003E04Rik	protein_coding	ENSMUSG00000036955	ENSMUST00000159704	NA	Intergenic	33844	ENSMUSG00000036955	2510003E04Rik
8740	chr10	62539840	62540119	280	-0.434849	-0.00213789	-0.432711	0.666236	0.674461	2510003E04Rik	protein_coding	ENSMUSG00000036955	ENSMUST00000159704	NA	Intergenic	-32225	ENSMUSG00000020077	Srgn
43108	chr16	21664948	21665179	232	-1.78782	0.438105	-2.22592	0.0230674	0.078421	2510009E07Rik	protein_coding	ENSMUSG00000043391	ENSMUST00000053336	NA	intron (NM_001001881, intron 1 of 1)	29601	ENSMUSG00000043391	2510009E07Rik
43109	chr16	21694082	21694636	555	0.862027	2.09442	-1.2324	0.203525	0.242563	2510009E07Rik	protein_coding	ENSMUSG00000043391	ENSMUST00000053336	NA	exon (NM_001001881, exon 1 of 2)	306	ENSMUSG00000043391	2510009E07Rik
43110	chr16	21694761	21695102	342	0.0208608	1.12212	-1.10126	0.284944	0.316135	2510009E07Rik	protein_coding	ENSMUSG00000043391	ENSMUST00000053336	-96	promoter-TSS (NM_001001881)	-267	ENSMUSG00000043391	2510009E07Rik
82174	chr4	147946446	147946826	381	-0.727905	1.4912	-2.2191	0.0198741	0.0739674	2510039O18Rik	protein_coding	ENSMUSG00000044496	ENSMUST00000103232	NA	3' UTR (NM_029841, exon 3 of 3)	5741	ENSMUSG00000044496	2510039O18Rik
82171	chr4	147940775	147941823	1049	0.893169	3.20242	-2.30925	0.0224376	0.0776859	2510039O18Rik	protein_coding	ENSMUSG00000044496	ENSMUST00000103232	NA	exon (NM_029841, exon 1 of 3)	404	ENSMUSG00000044496	2510039O18Rik
82173	chr4	147945815	147946233	419	-1.41062	0.738918	-2.14953	0.0313586	0.0866182	2510039O18Rik	protein_coding	ENSMUSG00000044496	ENSMUST00000103232	NA	intron (NM_029841, intron 2 of 2)	5129	ENSMUSG00000044496	2510039O18Rik
82172	chr4	147944638	147944977	340	-0.48842	1.35766	-1.84608	0.0457408	0.100705	2510039O18Rik	protein_coding	ENSMUSG00000044496	ENSMUST00000103232	NA	exon (NM_029841, exon 2 of 3)	3913	ENSMUSG00000044496	2510039O18Rik
97502	chr6	115589660	115590028	369	-1.2494	0.509525	-1.75892	0.0766726	0.130075	2510049J12Rik	nonsense_mediated_decay	ENSMUSG00000068011	ENSMUST00000088962	NA	intron (NM_001101431, intron 1 of 3)	2732		Mkrn2os
97504	chr6	115592255	115592481	227	-0.625003	0.956639	-1.58164	0.0874662	0.139841	2510049J12Rik	nonsense_mediated_decay	ENSMUSG00000068011	ENSMUST00000088962	NA	exon (NM_001101431, exon 1 of 4)	208		Mkrn2os
97503	chr6	115590326	115590609	284	-0.693313	0.414609	-1.10792	0.225592	0.263008	2510049J12Rik	nonsense_mediated_decay	ENSMUSG00000068011	ENSMUST00000088962	NA	intron (NM_001101431, intron 1 of 3)	2108		Mkrn2os
97501	chr6	115583079	115583435	357	0.00805706	0.988816	-0.980759	0.273586	0.305555	2510049J12Rik	nonsense_mediated_decay	ENSMUSG00000068011	ENSMUST00000088962	108	TTS (NM_001101431)	9319		Mkrn2os
122342	chr9	64084242	64084518	277	-2.40205	0.178067	-2.58011	0.0144824	0.0692725	2600006L11Rik	processed_transcript	NA	ENSMUST00000176950	NA	intron (NR_040743, intron 1 of 2)	3619		Scarletltr
122343	chr9	64084628	64085264	637	-0.222501	2.13507	-2.35757	0.019974	0.0741389	2600006L11Rik	processed_transcript	NA	ENSMUST00000176950	NA	intron (NR_040743, intron 1 of 2)	4185		Scarletltr
122341	chr9	64080995	64081227	233	-1.83052	0.619186	-2.44971	0.0228429	0.0781321	2600006L11Rik	processed_transcript	NA	ENSMUST00000176950	NA	intron (NR_040743, intron 1 of 2)	350		Scarletltr
122340	chr9	64078255	64078765	511	-0.594462	1.24896	-1.84342	0.0559484	0.110559	2600006L11Rik	processed_transcript	NA	ENSMUST00000176950	-1995	Intergenic	-2251		Scarletltr
83766	chr4	155249738	155250613	876	1.14458	2.32291	-1.17833	0.223255	0.260967	2610002J02Rik	processed_transcript	ENSMUSG00000073684	ENSMUST00000126713	NA	non-coding (NR_033802, exon 1 of 3)	210	ENSMUSG00000073684	2610002J02Rik
129005	chrX	107815826	107816341	516	-0.250166	1.85802	-2.10818	0.0756804	0.129118	2610002M06Rik	protein_coding	ENSMUSG00000031242	ENSMUST00000120722	NA	promoter-TSS (NM_001163104)	250	ENSMUSG00000031242	2610002M06Rik
112459	chr8	20325455	20325748	294	-1.61866	0.507935	-2.1266	0.0289005	0.0832822	2610005L07Rik	unprocessed_pseudogene	ENSMUSG00000071793	ENSMUST00000167037	NA	Intergenic	-28170	ENSMUSG00000071796	6820431F20Rik
112466	chr8	20424635	20425012	378	-0.64392	1.70879	-2.35271	0.035676	0.0903706	2610005L07Rik	processed_transcript	ENSMUSG00000071793	ENSMUST00000140111	NA	promoter-TSS (NR_028428)	-10	ENSMUSG00000071793	2610005L07Rik
112464	chr8	20387564	20387790	227	-1.0803	0.679602	-1.7599	0.0637025	0.11803	2610005L07Rik	processed_transcript	ENSMUSG00000071793	ENSMUST00000140111	NA	non-coding (NR_028428, exon 6 of 6)	-24475	ENSMUSG00000074449	Gm15319
112458	chr8	20323967	20324263	297	-0.989848	0.97503	-1.96488	0.0753419	0.128809	2610005L07Rik	unprocessed_pseudogene	ENSMUSG00000071793	ENSMUST00000167037	NA	Intergenic	-26683	ENSMUSG00000071796	6820431F20Rik
112461	chr8	20330455	20330706	252	-1.10439	0.679634	-1.78403	0.0784284	0.131762	2610005L07Rik	unprocessed_pseudogene	ENSMUSG00000071793	ENSMUST00000167037	NA	Intergenic	32621	ENSMUSG00000074449	Gm15319
112460	chr8	20329842	20330362	521	0.444205	1.76166	-1.31746	0.100906	0.151931	2610005L07Rik	unprocessed_pseudogene	ENSMUSG00000071793	ENSMUST00000167037	NA	Intergenic	-32670	ENSMUSG00000071796	6820431F20Rik
112465	chr8	20424291	20424572	282	-0.98122	0.572966	-1.55419	0.115956	0.165186	2610005L07Rik	processed_transcript	ENSMUSG00000071793	ENSMUST00000140111	NA	intron (NR_028428, intron 1 of 5)	382	ENSMUSG00000071793	2610005L07Rik
112463	chr8	20379293	20379689	397	0.174767	1.63094	-1.45617	0.123596	0.171961	2610005L07Rik	unprocessed_pseudogene	ENSMUSG00000071793	ENSMUST00000167037	NA	Intergenic	-16289	ENSMUSG00000074449	Gm15319
112462	chr8	20334308	20334596	289	-2.09746	-0.638871	-1.45859	0.173077	0.21582	2610005L07Rik	unprocessed_pseudogene	ENSMUSG00000071793	ENSMUST00000167037	NA	Intergenic	28750	ENSMUSG00000074449	Gm15319
9664	chr10	79097198	79097608	411	0.314368	2.40352	-2.08915	0.0461292	0.100997	2610008E11Rik	protein_coding	ENSMUSG00000060301	ENSMUST00000039271	NA	intron (NM_001004362, intron 1 of 5)	197	ENSMUSG00000060301	2610008E11Rik
43979	chr16	43962730	43963042	313	-1.59215	0.651182	-2.24333	0.0213036	0.0761642	2610015P09Rik	protein_coding	ENSMUSG00000022701	ENSMUST00000122440	NA	intron (NM_027801, intron 15 of 15)	16164	ENSMUSG00000036304	Zdhhc23
43978	chr16	43953151	43953377	227	-1.59554	0.466097	-2.06164	0.0515327	0.105926	2610015P09Rik	protein_coding	ENSMUSG00000022701	ENSMUST00000122440	NA	intron (NM_027801, intron 12 of 15)	25786	ENSMUSG00000036304	Zdhhc23
1222	chr1	42694276	42695080	805	-0.151294	2.94581	-3.0971	0.00246976	0.0676651	2610017I09Rik	antisense	NA	ENSMUST00000177136	NA	intron (NR_027826, intron 1 of 3)	147	ENSMUSG00000060424	Pantr1
1218	chr1	42684287	42685113	827	0.950462	2.78275	-1.83229	0.0557558	0.110368	2610017I09Rik	antisense	NA	ENSMUST00000181725	NA	intron (NR_027826, intron 1 of 3)	10125	ENSMUSG00000060424	Pantr1
1219	chr1	42686645	42687166	522	0.716249	2.36726	-1.65101	0.0996713	0.150766	2610017I09Rik	antisense	NA	ENSMUST00000181725	NA	intron (NR_027826, intron 1 of 3)	7919	ENSMUSG00000060424	Pantr1
1221	chr1	42693930	42694156	227	-0.518044	0.579056	-1.0971	0.246301	0.280445	2610017I09Rik	antisense	NA	ENSMUST00000177136	NA	intron (NR_027826, intron 1 of 3)	782	ENSMUSG00000060424	Pantr1
1220	chr1	42692420	42692650	231	-0.965848	0.159951	-1.1258	0.280987	0.312439	2610017I09Rik	antisense	NA	ENSMUST00000181725	NA	intron (NR_027826, intron 1 of 3)	2290	ENSMUSG00000060424	Pantr1
127151	chrX	50841356	50841705	350	-0.747831	1.38805	-2.13588	0.0829765	0.135592	2610018G03Rik	protein_coding	ENSMUSG00000031112	ENSMUST00000033444	NA	promoter-TSS (NM_133729)	95		2610018G03Rik
112182	chr8	13974134	13975043	910	-1.44579	2.85249	-4.29829	1.1637e-05	0.0458119	2610019F03Rik	protein_coding	NA	ENSMUST00000119182	NA	exon (NM_173744, exon 1 of 3)	188	ENSMUSG00000050052	Tdrp
112181	chr8	13964905	13965172	268	-0.859811	0.969382	-1.82919	0.0684558	0.122487	2610019F03Rik	protein_coding	NA	ENSMUST00000062613	NA	intron (NM_173744, intron 1 of 2)	9738	ENSMUSG00000050052	Tdrp
112180	chr8	13959112	13959798	687	0.0275894	1.48073	-1.45314	0.146989	0.193081	2610019F03Rik	protein_coding	NA	ENSMUST00000062613	NA	intron (NM_173744, intron 1 of 2)	15322	ENSMUSG00000050052	Tdrp
112179	chr8	13953658	13953944	287	-0.698937	0.485558	-1.1845	0.203886	0.242926	2610019F03Rik	protein_coding	NA	ENSMUST00000062613	NA	exon (NM_173744, exon 3 of 3)	20976	ENSMUSG00000050052	Tdrp
108715	chr7	119794233	119794604	372	-0.137301	0.183962	-0.321263	0.745392	0.751583	2610020H08Rik	protein_coding	ENSMUSG00000030924	ENSMUST00000033218	NA	promoter-TSS (NM_027698)	232	ENSMUSG00000030924	2610020H08Rik
17494	chr11	85815578	85815873	296	-2.40205	1.20667	-3.60872	0.000897746	0.0676651	2610027K06Rik	processed_transcript	ENSMUSG00000087013	ENSMUST00000140673	NA	intron (NR_077059, intron 1 of 4)	16662	ENSMUSG00000087013	2610027K06Rik
17500	chr11	85828446	85829044	599	-2.09746	1.49923	-3.59668	0.00169124	0.0676651	2610027K06Rik	processed_transcript	ENSMUSG00000087013	ENSMUST00000140673	NA	intron (NR_077059, intron 1 of 4)	3643	ENSMUSG00000087013	2610027K06Rik
17495	chr11	85819703	85819951	249	-2.09746	0.389037	-2.4865	0.0184084	0.0723876	2610027K06Rik	processed_transcript	ENSMUSG00000087013	ENSMUST00000140673	NA	intron (NR_077059, intron 1 of 4)	12561	ENSMUSG00000087013	2610027K06Rik
17491	chr11	85803117	85803343	227	-1.8461	0.390724	-2.23683	0.0207226	0.0753526	2610027K06Rik	processed_transcript	ENSMUSG00000087013	ENSMUST00000140673	NA	intron (NR_077059, intron 2 of 4)	-27550	ENSMUSG00000085514	Bcas3os2
17492	chr11	85805389	85805615	227	-2.04623	0.193911	-2.24014	0.0254924	0.0802089	2610027K06Rik	processed_transcript	ENSMUSG00000087013	ENSMUST00000140673	NA	non-coding (NR_077059, exon 2 of 5)	26886	ENSMUSG00000087013	2610027K06Rik
17490	chr11	85799399	85799625	227	-1.52302	0.149885	-1.67291	0.0809556	0.133746	2610027K06Rik	processed_transcript	ENSMUSG00000087013	ENSMUST00000140673	NA	intron (NR_077059, intron 3 of 4)	-23832	ENSMUSG00000085514	Bcas3os2
17493	chr11	85812764	85812990	227	-0.989848	0.0597582	-1.04961	0.305714	0.334344	2610027K06Rik	processed_transcript	ENSMUSG00000087013	ENSMUST00000140673	NA	intron (NR_077059, intron 1 of 4)	19511	ENSMUSG00000087013	2610027K06Rik
17499	chr11	85826775	85828364	1590	-0.722167	2.7534	-3.47557	1	1	2610027K06Rik	processed_transcript	ENSMUSG00000087013	ENSMUST00000140673	NA	intron (NR_077059, intron 1 of 4)	4818	ENSMUSG00000087013	2610027K06Rik
17501	chr11	85829153	85830650	1498	-0.830097	3.55593	-4.38603	1	1	2610027K06Rik	processed_transcript	ENSMUSG00000087013	ENSMUST00000140673	NA	intron (NR_077059, intron 1 of 4)	2486	ENSMUSG00000087013	2610027K06Rik
17502	chr11	85830844	85834167	3324	0.360171	4.86539	-4.50522	1	1	2610027K06Rik	processed_transcript	ENSMUSG00000087013	ENSMUST00000140673	NA	promoter-TSS (NM_009324)	-109	ENSMUSG00000000093	Tbx2
78781	chr4	125911897	125912553	657	-2.40205	1.56849	-3.97054	0.000497127	0.0676651	2610028E06Rik	lincRNA	ENSMUSG00000085562	ENSMUST00000148534	NA	intron (NR_015560, intron 2 of 5)	10085	ENSMUSG00000085562	2610028E06Rik
78782	chr4	125916196	125916500	305	-2.07893	0.438105	-2.51703	0.0125867	0.0690671	2610028E06Rik	lincRNA	ENSMUSG00000085562	ENSMUST00000148534	NA	intron (NR_015560, intron 2 of 5)	5962	ENSMUSG00000085562	2610028E06Rik
78776	chr4	125895360	125895930	571	-0.998527	1.17707	-2.1756	0.0374973	0.0923492	2610028E06Rik	lincRNA	ENSMUSG00000085562	ENSMUST00000148534	NA	intron (NR_015560, intron 2 of 5)	26665	ENSMUSG00000085562	2610028E06Rik
78778	chr4	125906301	125906527	227	-1.23963	0.649741	-1.88938	0.0451217	0.100165	2610028E06Rik	lincRNA	ENSMUSG00000085562	ENSMUST00000148534	NA	intron (NR_015560, intron 2 of 5)	15896	ENSMUSG00000085562	2610028E06Rik
78784	chr4	125917402	125917741	340	-1.25979	0.639659	-1.89945	0.047309	0.101665	2610028E06Rik	lincRNA	ENSMUSG00000085562	ENSMUST00000148534	NA	intron (NR_015560, intron 2 of 5)	4738	ENSMUSG00000085562	2610028E06Rik
78780	chr4	125911387	125911728	342	-1.5457	0.389037	-1.93473	0.0555661	0.110153	2610028E06Rik	lincRNA	ENSMUSG00000085562	ENSMUST00000148534	NA	intron (NR_015560, intron 2 of 5)	10752	ENSMUSG00000085562	2610028E06Rik
78777	chr4	125897583	125897809	227	-1.8461	0.0597582	-1.90586	0.059759	0.113955	2610028E06Rik	lincRNA	ENSMUSG00000085562	ENSMUST00000148534	NA	intron (NR_015560, intron 2 of 5)	24614	ENSMUSG00000085562	2610028E06Rik
78775	chr4	125894352	125894708	357	-1.05292	0.597085	-1.65001	0.0923835	0.144368	2610028E06Rik	lincRNA	ENSMUSG00000085562	ENSMUST00000148534	NA	intron (NR_015560, intron 2 of 5)	27780	ENSMUSG00000085562	2610028E06Rik
78783	chr4	125916561	125916942	382	-0.844082	0.934452	-1.77853	0.0946448	0.146081	2610028E06Rik	lincRNA	ENSMUSG00000085562	ENSMUST00000148534	NA	intron (NR_015560, intron 2 of 5)	5558	ENSMUSG00000085562	2610028E06Rik
78779	chr4	125909140	125909393	254	-0.998527	0.121142	-1.11967	0.258609	0.291447	2610028E06Rik	lincRNA	ENSMUSG00000085562	ENSMUST00000148534	NA	intron (NR_015560, intron 2 of 5)	13043	ENSMUSG00000085562	2610028E06Rik
9213	chr10	76454521	76454797	277	-1.8151	0.602986	-2.41809	0.0140009	0.0692725	2610028H24Rik	protein_coding	ENSMUSG00000009114	ENSMUST00000092406	NA	intron (NM_029816, intron 4 of 7)	5578	ENSMUSG00000009114	2610028H24Rik
9212	chr10	76452712	76453204	493	-0.701817	1.35416	-2.05598	0.0364609	0.0911244	2610028H24Rik	protein_coding	ENSMUSG00000009114	ENSMUST00000092406	NA	intron (NM_029816, intron 4 of 7)	3877	ENSMUSG00000009114	2610028H24Rik
9214	chr10	76457533	76457959	427	-0.43517	1.43306	-1.86823	0.0567715	0.111367	2610028H24Rik	protein_coding	ENSMUSG00000009114	ENSMUST00000092406	NA	intron (NM_029816, intron 6 of 7)	8665	ENSMUSG00000009114	2610028H24Rik
9215	chr10	76460499	76460725	227	-2.07893	-0.210665	-1.86827	0.0687592	0.122723	2610028H24Rik	protein_coding	ENSMUSG00000009114	ENSMUST00000092406	NA	3' UTR (NM_029816, exon 8 of 8)	-8359	ENSMUSG00000001150	Mcm3ap
9211	chr10	76450594	76450947	354	-0.456168	1.14781	-1.60398	0.0895374	0.141851	2610028H24Rik	protein_coding	ENSMUSG00000009114	ENSMUST00000092406	NA	intron (NM_029816, intron 2 of 7)	1690	ENSMUSG00000009114	2610028H24Rik
106617	chr7	79926934	79927164	231	-1.38088	0.348816	-1.7297	0.0758607	0.129317	2610034B18Rik	protein_coding	ENSMUSG00000039043	ENSMUST00000048731	NA	intron (NM_027420, intron 5 of 5)	-6409	ENSMUSG00000063801	Ap3s2
106618	chr7	79934922	79935346	425	-0.203602	1.34702	-1.55062	0.183735	0.224995	2610034B18Rik	protein_coding	ENSMUSG00000039043	ENSMUST00000048731	NA	intron (NM_027420, intron 1 of 5)	130	ENSMUSG00000039043	2610034B18Rik
20296	chr11	113196662	113196947	286	-2.09746	0.348816	-2.44627	0.0167038	0.0723876	2610035D17Rik	processed_transcript	ENSMUSG00000087259	ENSMUST00000127263	NA	intron (NR_015556, intron 1 of 2)	5033	ENSMUSG00000087259	2610035D17Rik
20291	chr11	113060047	113060299	253	-2.40205	0.0597582	-2.4618	0.0188798	0.0723876	2610035D17Rik	processed_transcript	ENSMUSG00000087259	ENSMUST00000136438	NA	intron (NR_015556, intron 2 of 2)	141665	ENSMUSG00000087259	2610035D17Rik
20294	chr11	113179477	113179707	231	-1.44579	0.586529	-2.03232	0.057132	0.11174	2610035D17Rik	processed_transcript	ENSMUSG00000087259	ENSMUST00000127263	NA	intron (NR_015556, intron 1 of 2)	22246	ENSMUSG00000087259	2610035D17Rik
20297	chr11	113197596	113197947	352	-0.701817	1.24142	-1.94324	0.0662595	0.120548	2610035D17Rik	processed_transcript	ENSMUSG00000087259	ENSMUST00000127263	NA	intron (NR_015556, intron 1 of 2)	4066	ENSMUSG00000087259	2610035D17Rik
20298	chr11	113201389	113201733	345	-0.853525	1.09178	-1.94531	0.0749208	0.128612	2610035D17Rik	processed_transcript	ENSMUSG00000087259	ENSMUST00000127263	NA	non-coding (NR_015556, exon 1 of 3)	277	ENSMUSG00000087259	2610035D17Rik
20292	chr11	113074404	113074630	227	-1.83052	-0.210665	-1.61985	0.109839	0.159917	2610035D17Rik	processed_transcript	ENSMUSG00000087259	ENSMUST00000136438	NA	intron (NR_015556, intron 1 of 2)	127321	ENSMUSG00000087259	2610035D17Rik
20290	chr11	113051703	113051929	227	-1.34949	0.0597582	-1.40925	0.147786	0.193788	2610035D17Rik	processed_transcript	ENSMUSG00000087259	ENSMUST00000136438	NA	intron (NR_015556, intron 2 of 2)	150022	ENSMUSG00000087259	2610035D17Rik
20293	chr11	113155262	113155502	241	-1.25053	0.0597582	-1.31028	0.185467	0.226451	2610035D17Rik	processed_transcript	ENSMUSG00000087259	ENSMUST00000136438	NA	intron (NR_015556, intron 1 of 2)	46456	ENSMUSG00000087259	2610035D17Rik
20295	chr11	113194846	113195197	352	-0.894506	0.287405	-1.18191	0.235319	0.271208	2610035D17Rik	processed_transcript	ENSMUSG00000087259	ENSMUST00000127263	NA	intron (NR_015556, intron 1 of 2)	6816	ENSMUSG00000087259	2610035D17Rik
35915	chr14	122473291	122473922	632	-2.40205	1.69714	-4.09919	0.000583935	0.0676651	2610035F20Rik	retained_intron	ENSMUSG00000085555	ENSMUST00000135485	NA	intron (NR_045046, intron 2 of 4)	1592	ENSMUSG00000085555	2610035F20Rik
35914	chr14	122472746	122473017	272	-2.40205	0.52213	-2.92418	0.0057004	0.0676651	2610035F20Rik	retained_intron	ENSMUSG00000085555	ENSMUST00000135485	NA	intron (NR_045046, intron 3 of 4)	2317	ENSMUSG00000085555	2610035F20Rik
35916	chr14	122474042	122475387	1346	0.629426	3.34711	-2.71769	0.00940313	0.0676651	2610035F20Rik	processed_transcript	ENSMUSG00000085555	ENSMUST00000177306	NA	promoter-TSS (NM_009574)	484	ENSMUSG00000085555	2610035F20Rik
35913	chr14	122471892	122472516	625	-1.13278	1.57076	-2.70353	0.0149666	0.0702178	2610035F20Rik	retained_intron	ENSMUSG00000085555	ENSMUST00000135485	NA	intron (NR_045046, intron 3 of 4)	2995	ENSMUSG00000085555	2610035F20Rik
31756	chr14	4334435	4334933	499	-0.650745	2.05967	-2.71042	0.0104096	0.0680172	2610042L04Rik	protein_coding	ENSMUSG00000079388	ENSMUST00000165466	NA	Intergenic	-96308	ENSMUSG00000094132	Gm3264
120554	chr9	41580656	41581030	375	-0.102638	1.48068	-1.58331	0.0689997	0.123005	2610203C20Rik	lincRNA	ENSMUSG00000074415	ENSMUST00000181214	NA	promoter-TSS (NR_015483)	-496	ENSMUSG00000074415	2610203C20Rik
120553	chr9	41580086	41580316	231	-0.853955	0.506285	-1.36024	0.169848	0.21329	2610203C20Rik	lincRNA	ENSMUSG00000074415	ENSMUST00000181214	-424	Intergenic	-1138	ENSMUSG00000074415	2610203C20Rik
120556	chr9	41584290	41584569	280	-0.802941	0.3629	-1.16584	0.232922	0.269186	2610203C20Rik	lincRNA	ENSMUSG00000074415	ENSMUST00000181214	NA	intron (NR_015483, intron 1 of 1)	2504	miRBase:MI0000725	Mir125b-1
120555	chr9	41581066	41581362	297	0.371265	1.35319	-0.981927	0.366714	0.390152	2610203C20Rik	lincRNA	ENSMUSG00000074415	ENSMUST00000181214	NA	promoter-TSS (NR_015483)	-125	ENSMUSG00000074415	2610203C20Rik
226	chr1	9613686	9613962	277	-2.09746	1.03018	-3.12764	0.00407922	0.0676651	2610203C22Rik	processed_transcript	ENSMUSG00000079671	ENSMUST00000148585	NA	intron (NM_178399, intron 3 of 5)	12557	ENSMUSG00000067879	3110035E14Rik
223	chr1	9610040	9610316	277	-0.98122	0.980795	-1.96202	0.0689219	0.122903	2610203C22Rik	processed_transcript	ENSMUSG00000079671	ENSMUST00000148585	NA	intron (NM_178399, intron 2 of 5)	8911	ENSMUSG00000067879	3110035E14Rik
222	chr1	9601398	9601629	232	-1.2615	0.409486	-1.67099	0.0782178	0.131583	2610203C22Rik	processed_transcript	ENSMUSG00000079671	ENSMUST00000148585	NA	5' UTR (NM_178399, exon 1 of 6)	247	ENSMUSG00000067879	3110035E14Rik
225	chr1	9612944	9613378	435	-0.285905	0.738918	-1.02482	0.286856	0.317941	2610203C22Rik	processed_transcript	ENSMUSG00000079671	ENSMUST00000148585	NA	intron (NM_178399, intron 2 of 5)	11894	ENSMUSG00000067879	3110035E14Rik
224	chr1	9610630	9610856	227	-0.98122	-0.102637	-0.878583	0.372879	0.395467	2610203C22Rik	processed_transcript	ENSMUSG00000079671	ENSMUST00000148585	NA	intron (NM_178399, intron 2 of 5)	9476	ENSMUSG00000067879	3110035E14Rik
106938	chr7	84693168	84693471	304	-2.40205	0.334594	-2.73664	0.00805307	0.0676651	2610206C17Rik	processed_transcript	ENSMUSG00000085236	ENSMUST00000129059	NA	intron (NR_038175, intron 1 of 4)	3680		2610206C17Rik
106940	chr7	84746455	84746681	227	-2.40205	0.261299	-2.66334	0.0102055	0.0676651	2610206C17Rik	processed_transcript	ENSMUSG00000085236	ENSMUST00000129059	NA	intron (NR_038175, intron 2 of 4)	56928		2610206C17Rik
106939	chr7	84728247	84728475	229	-1.8461	0.364722	-2.21082	0.0287072	0.0831086	2610206C17Rik	processed_transcript	ENSMUSG00000085236	ENSMUST00000129059	NA	intron (NR_038175, intron 1 of 4)	38721		2610206C17Rik
106937	chr7	84689489	84689766	278	-1.12325	1.09074	-2.21399	0.0391197	0.0935461	2610206C17Rik	processed_transcript	ENSMUSG00000085236	ENSMUST00000129059	NA	promoter-TSS (NR_038175)	-12		2610206C17Rik
74209	chr4	10874210	10875015	806	0.614009	2.49994	-1.88593	0.0398638	0.0944437	2610301B20Rik	protein_coding	ENSMUSG00000059482	ENSMUST00000080517	NA	5' UTR (NM_026005, exon 1 of 6)	115	ENSMUSG00000059482	2610301B20Rik
34962	chr14	70139038	70139339	302	-2.40205	1.02915	-3.43119	0.00127361	0.0676651	2610301G19Rik	protein_coding	NA	ENSMUST00000035612	NA	TTS (NM_021328)	14602	ENSMUSG00000033712	Ccar2
34963	chr14	70142664	70143375	712	-2.07893	1.21837	-3.2973	0.00340768	0.0676651	2610301G19Rik	protein_coding	NA	ENSMUST00000035612	NA	exon (NM_146055, exon 11 of 21)	10771	ENSMUSG00000033712	Ccar2
34964	chr14	70153146	70153673	528	0.490654	2.73037	-2.23971	0.0310787	0.0862769	2610301G19Rik	protein_coding	NA	ENSMUST00000035612	NA	TTS (NM_001112735)	381	ENSMUSG00000033712	Ccar2
123480	chr9	98187049	98187309	261	-0.318772	0.616334	-0.935106	0.331623	0.357447	2610303G11Rik	protein_coding	ENSMUSG00000046995	ENSMUST00000061643	NA	Intergenic	-109404	ENSMUSG00000032456	Nmnat3
28003	chr13	28872746	28873157	412	-1.80294	1.09284	-2.89578	0.0077808	0.0676651	2610307P16Rik	processed_transcript	ENSMUSG00000085936	ENSMUST00000148885	NA	intron (NR_045053, intron 2 of 8)	12470		2610307P16Rik
28000	chr13	28516856	28517094	239	-2.40205	0.0224461	-2.42449	0.024756	0.0798712	2610307P16Rik	processed_transcript	ENSMUSG00000085936	ENSMUST00000134787	NA	intron (NR_045053, intron 7 of 8)	193898	miRBase:MI0021897	Mir6368
28001	chr13	28695259	28695489	231	-1.41297	0.0224461	-1.43542	0.164656	0.208828	2610307P16Rik	processed_transcript	ENSMUSG00000085936	ENSMUST00000148885	NA	intron (NR_045054, intron 3 of 7)	15499	miRBase:MI0021897	Mir6368
28002	chr13	28806376	28806602	227	-1.27026	0.0597582	-1.33002	0.184785	0.225905	2610307P16Rik	processed_transcript	ENSMUSG00000085936	ENSMUST00000148885	NA	intron (NR_045053, intron 2 of 8)	78933		2610307P16Rik
28004	chr13	28885237	28885639	403	-0.335769	0.946106	-1.28187	0.196672	0.236568	2610307P16Rik	processed_transcript	ENSMUSG00000085936	ENSMUST00000148885	NA	promoter-TSS (NR_045054)	-16		2610307P16Rik
28005	chr13	28887131	28887357	227	-1.12325	-0.210665	-0.912589	0.383049	0.404677	2610307P16Rik	processed_transcript	ENSMUSG00000085936	ENSMUST00000148885	-1511	Intergenic	-1822		2610307P16Rik
42571	chr16	17118310	17118536	227	-1.28081	0.234711	-1.51552	0.121744	0.170531	2610318N02Rik	protein_coding	ENSMUSG00000049916	ENSMUST00000093336	NA	exon (NM_183287, exon 5 of 8)	5719	miRBase:MI0000408	Mir130b
16818	chr11	78261735	78262240	506	-0.0600388	2.49432	-2.55436	0.00784012	0.0676651	2610507B11Rik	processed_transcript	ENSMUSG00000010277	ENSMUST00000125459	NA	intron (NM_001002004, intron 1 of 38)	234	ENSMUSG00000010277	2610507B11Rik
16820	chr11	78272973	78273305	333	-1.13278	0.461224	-1.594	0.123647	0.171983	2610507B11Rik	retained_intron	ENSMUSG00000010277	ENSMUST00000132756	NA	exon (NM_001002004, exon 18 of 39)	11385	ENSMUSG00000010277	2610507B11Rik
16819	chr11	78268392	78268618	227	-1.07656	-0.0691264	-1.00743	0.326314	0.352453	2610507B11Rik	protein_coding	ENSMUSG00000010277	ENSMUST00000010421	NA	intron (NM_001002004, intron 13 of 38)	6751	ENSMUSG00000010277	2610507B11Rik
88919	chr5	114823181	114823462	282	-0.875714	0.905756	-1.78147	0.106218	0.156733	2610524H06Rik	protein_coding	ENSMUSG00000092486	ENSMUST00000100850	NA	exon (NM_181075, exon 1 of 2)	146	ENSMUSG00000092486	2610524H06Rik
77883	chr4	118527786	118528058	273	-1.2494	0.598546	-1.84794	0.0456252	0.100705	2610528J11Rik	protein_coding	ENSMUSG00000028536	ENSMUST00000106367	NA	intron (NM_025572, intron 1 of 2)	647	ENSMUSG00000028536	2610528J11Rik
77884	chr4	118528457	118528749	293	-0.296861	0.937945	-1.23481	0.186041	0.226938	2610528J11Rik	protein_coding	ENSMUSG00000028536	ENSMUST00000106367	NA	intron (NM_025572, intron 1 of 2)	1328	ENSMUSG00000028536	2610528J11Rik
77885	chr4	118529404	118529683	280	-0.540641	0.45952	-1.00016	0.331079	0.356984	2610528J11Rik	protein_coding	ENSMUSG00000028536	ENSMUST00000106367	NA	exon (NM_025572, exon 3 of 3)	2269	ENSMUSG00000028536	2610528J11Rik
64670	chr2	116066616	116066969	354	-1.25207	1.43968	-2.69175	0.0143194	0.0692725	2700033N17Rik	lincRNA	ENSMUSG00000086328	ENSMUST00000140185	NA	Intergenic	-1735	ENSMUSG00000027210	Meis2
54085	chr18	62752279	62752505	227	-2.40205	0.0291421	-2.43119	0.017479	0.0723876	2700046A07Rik	protein_coding	ENSMUSG00000041789	ENSMUST00000067450	NA	non-coding (NR_037693, exon 3 of 3)	3955	ENSMUSG00000041789	2700046A07Rik
23882	chr12	71145901	71146220	320	-2.07893	1.11898	-3.19791	0.00680029	0.0676651	2700049A03Rik	protein_coding	ENSMUSG00000034601	ENSMUST00000149564	NA	intron (NM_029818, intron 4 of 27)	9213	ENSMUSG00000034601	2700049A03Rik
23883	chr12	71187906	71188142	237	-2.07893	0.560798	-2.63973	0.00795529	0.0676651	2700049A03Rik	protein_coding	ENSMUSG00000034601	ENSMUST00000149564	NA	intron (NM_029818, intron 22 of 27)	51176	ENSMUSG00000034601	2700049A03Rik
23884	chr12	71231528	71231797	270	-1.41297	0.788034	-2.20101	0.0215882	0.0766448	2700049A03Rik	protein_coding	ENSMUSG00000034601	ENSMUST00000149564	NA	intron (NM_001163378, intron 29 of 29)	-78221	ENSMUSG00000044548	Dact1
23881	chr12	71145209	71145435	227	-0.957362	0.207625	-1.16499	0.20037	0.239793	2700049A03Rik	protein_coding	ENSMUSG00000034601	ENSMUST00000149564	NA	intron (NM_029818, intron 4 of 27)	8474	ENSMUSG00000034601	2700049A03Rik
109853	chr7	133637634	133638205	572	0.126348	2.33858	-2.21223	0.0326044	0.087784	2700050L05Rik	retained_intron	NA	ENSMUST00000154795	NA	exon (NM_178115, exon 1 of 25)	245	ENSMUSG00000039990	Edrf1
32190	chr14	19823382	19823693	312	0.162348	1.56156	-1.39922	0.150861	0.196494	2700060E02Rik	protein_coding	ENSMUSG00000021807	ENSMUST00000022341	NA	intron (NM_026528, intron 1 of 7)	285	ENSMUSG00000021807	2700060E02Rik
69605	chr3	5218973	5219963	991	-0.138347	2.93645	-3.07479	0.00153693	0.0676651	2700069I18Rik	antisense	ENSMUSG00000086224	ENSMUST00000128815	NA	intron (NM_030708, intron 1 of 10)	914	ENSMUSG00000025255	Zfhx4
69600	chr3	5182761	5183207	447	-0.851925	1.3568	-2.20872	0.0284148	0.0828483	2700069I18Rik	antisense	ENSMUSG00000086224	ENSMUST00000128815	NA	intron (NR_045905, intron 1 of 2)	-35570	ENSMUSG00000025255	Zfhx4
69602	chr3	5210918	5211728	811	-0.468176	1.91187	-2.38005	0.0395771	0.0941454	2700069I18Rik	antisense	ENSMUSG00000086224	ENSMUST00000128815	NA	intron (NR_045905, intron 1 of 2)	-7231	ENSMUSG00000025255	Zfhx4
69604	chr3	5215288	5215649	362	-1.09695	0.960174	-2.05712	0.052985	0.107499	2700069I18Rik	antisense	ENSMUSG00000086224	ENSMUST00000128815	NA	intron (NR_045905, intron 1 of 2)	-3085	ENSMUSG00000025255	Zfhx4
69601	chr3	5210234	5210535	302	-0.964118	0.678221	-1.64234	0.0954515	0.146865	2700069I18Rik	antisense	ENSMUSG00000086224	ENSMUST00000128815	NA	intron (NR_045905, intron 1 of 2)	-8169	ENSMUSG00000025255	Zfhx4
75580	chr4	52438749	52439094	346	-0.966312	0.948452	-1.91476	0.0797021	0.132495	2700081L22Rik	antisense	NA	ENSMUST00000141473	NA	promoter-TSS (NM_008017)	42	ENSMUSG00000085763	Smc2os
56318	chr19	7421172	7421658	487	-0.957362	2.2896	-3.24696	0.00214774	0.0676651	2700081O15Rik	protein_coding	ENSMUSG00000053080	ENSMUST00000159348	NA	exon (NM_175381, exon 3 of 5)	-1158		Mir6991
56317	chr19	7416637	7418312	1676	1.71835	4.32132	-2.60297	0.0127592	0.0690671	2700081O15Rik	protein_coding	ENSMUSG00000053080	ENSMUST00000159348	NA	promoter-TSS (NM_175381)	-150	ENSMUSG00000053080	2700081O15Rik
56320	chr19	7422297	7423753	1457	1.07828	3.13758	-2.0593	0.0351619	0.08993	2700081O15Rik	protein_coding	ENSMUSG00000053080	ENSMUST00000159348	NA	TTS (NR_105957)	452		Mir6991
56319	chr19	7421946	7422213	268	-0.831673	0.769575	-1.60125	0.133516	0.180983	2700081O15Rik	protein_coding	ENSMUSG00000053080	ENSMUST00000159348	NA	promoter-TSS (NR_105957)	-493		Mir6991
94852	chr6	52209592	52209900	309	-1.8461	0.483978	-2.33008	0.0275554	0.0817505	2700086A05Rik	antisense	NA	ENSMUST00000131502	NA	intron (NR_015611, intron 1 of 2)	-1122		Hoxa6
94855	chr6	52214411	52214705	295	-1.52302	0.573056	-2.09608	0.0462958	0.10107	2700086A05Rik	antisense	NA	ENSMUST00000136806	NA	TTS (NR_015611)	730		Mira
94847	chr6	52202397	52204290	1894	-1.63211	3.78058	-5.41269	1	1	2700086A05Rik	antisense	NA	ENSMUST00000131502	NA	intron (NM_010453, intron 1 of 1)	1243	ENSMUSG00000038253	Hoxa5
94848	chr6	52204454	52204828	375	-1.63284	1.5919	-3.22474	1	1	2700086A05Rik	antisense	NA	ENSMUST00000131502	NA	promoter-TSS (NM_010453)	-54	ENSMUSG00000038253	Hoxa5
94849	chr6	52205237	52206708	1472	-2.09746	3.45635	-5.55381	1	1	2700086A05Rik	antisense	NA	ENSMUST00000131502	NA	TTS (NM_010454)	-1386	ENSMUSG00000038253	Hoxa5
94850	chr6	52207183	52207906	724	-0.851925	2.03417	-2.88609	1	1	2700086A05Rik	antisense	NA	ENSMUST00000131502	NA	intron (NM_010454, intron 1 of 1)	1079		Hoxa6
94851	chr6	52208159	52209392	1234	-0.374913	3.27819	-3.6531	1	1	2700086A05Rik	antisense	NA	ENSMUST00000131502	NA	promoter-TSS (NM_010454)	-152		Hoxa6
94853	chr6	52211020	52213376	2357	-0.875714	4.00624	-4.88196	1	1	2700086A05Rik	antisense	NA	ENSMUST00000131502	NA	intron (NR_015611, intron 1 of 2)	869	ENSMUSG00000079560	Hoxa3
94854	chr6	52213551	52214019	469	-1.8461	1.70893	-3.55503	1	1	2700086A05Rik	antisense	NA	ENSMUST00000131502	NA	promoter-TSS (NM_010452)	-718	ENSMUSG00000079560	Hoxa3
98905	chr6	133105164	133105673	510	0.00605565	2.3314	-2.32535	0.0352768	0.0900857	2700089E24Rik	protein_coding	ENSMUSG00000072704	ENSMUST00000100864	NA	exon (NM_001271583, exon 1 of 3)	180	ENSMUSG00000072704	2700089E24Rik
63680	chr2	84670145	84670588	444	0.261571	1.09178	-0.830211	0.399529	0.420312	2700094K13Rik	protein_coding	ENSMUSG00000076437	ENSMUST00000117299	NA	TTS (NM_001290751)	341	ENSMUSG00000076437	2700094K13Rik
64289	chr2	94406174	94406619	446	0.381203	2.20905	-1.82784	0.0659079	0.120246	2810002D19Rik	processed_transcript	ENSMUSG00000045464	ENSMUST00000152313	NA	promoter-TSS (NR_027831)	292	ENSMUSG00000027194	Ttc17
90350	chr5	124339243	124339496	254	-2.40205	0.287405	-2.68945	0.0116539	0.0689929	2810006K23Rik	protein_coding	ENSMUSG00000047635	ENSMUST00000111477	NA	3' UTR (NM_028310, exon 2 of 2)	11281	ENSMUSG00000047635	2810006K23Rik
100542	chr7	14421336	14421562	227	-1.28081	0.712971	-1.99378	0.0363558	0.0910656	2810007J24Rik	protein_coding	ENSMUSG00000030378	ENSMUST00000168252	NA	intron (NM_001199306, intron 4 of 6)	17102	ENSMUSG00000030378	2810007J24Rik
100541	chr7	14420709	14421024	316	-1.12429	1.03128	-2.15557	0.0381837	0.0925919	2810007J24Rik	protein_coding	ENSMUSG00000030378	ENSMUST00000168252	NA	intron (NM_001199306, intron 4 of 6)	17684	ENSMUSG00000030378	2810007J24Rik
100540	chr7	14419791	14420095	305	-1.00138	1.24609	-2.24747	0.0479265	0.102173	2810007J24Rik	protein_coding	ENSMUSG00000030378	ENSMUST00000168252	NA	intron (NM_001199306, intron 4 of 6)	18608	ENSMUSG00000030378	2810007J24Rik
100538	chr7	14415281	14415833	553	0.0691922	1.92316	-1.85397	0.0617598	0.116043	2810007J24Rik	protein_coding	ENSMUSG00000030378	ENSMUST00000168252	NA	intron (NM_001199306, intron 5 of 6)	22994	ENSMUSG00000030378	2810007J24Rik
100539	chr7	14418315	14418989	675	-0.998527	0.574485	-1.57301	0.147507	0.193516	2810007J24Rik	protein_coding	ENSMUSG00000030378	ENSMUST00000168252	NA	intron (NM_001199306, intron 4 of 6)	19899	ENSMUSG00000030378	2810007J24Rik
100543	chr7	14441607	14441892	286	-2.09746	-0.714529	-1.38293	0.266363	0.298662	2810007J24Rik	protein_coding	ENSMUSG00000030378	ENSMUST00000063509	NA	intron (NM_175250, intron 1 of 6)	-3199	ENSMUSG00000030378	2810007J24Rik
100544	chr7	14443848	14444078	231	-0.469492	0.719806	-1.1893	0.294911	0.325223	2810007J24Rik	protein_coding	ENSMUSG00000030378	ENSMUST00000063509	NA	intron (NM_175250, intron 1 of 6)	2624	ENSMUSG00000030378	2810007J24Rik
21022	chr11	117076763	117077039	277	-0.927275	0.869204	-1.79648	0.0712389	0.125161	2810008D09Rik	lincRNA	ENSMUSG00000086859	ENSMUST00000145438	NA	promoter-TSS (NR_105853)	118	ENSMUSG00000086859	2810008D09Rik
5290	chr1	157411663	157412598	936	0.820998	3.01632	-2.19532	0.0358981	0.0906783	2810025M15Rik	protein_coding	ENSMUSG00000049881	ENSMUST00000061537	NA	promoter-TSS (NR_027984)	-221	ENSMUSG00000049881	2810025M15Rik
44379	chr16	77310891	77311242	352	-0.801811	1.98533	-2.78714	0.0123757	0.0690671	2810055G20Rik	lincRNA	ENSMUSG00000090386	ENSMUST00000183333	NA	Intergenic	-18261	ENSMUSG00000090386	2810055G20Rik
44380	chr16	77338064	77338294	231	-2.09746	0.376836	-2.47429	0.0210004	0.0756977	2810055G20Rik	lincRNA	ENSMUSG00000090386	ENSMUST00000183333	NA	intron (NR_015543, intron 1 of 4)	8851	ENSMUSG00000090386	2810055G20Rik
44381	chr16	77631818	77632048	231	-1.44644	0.00459067	-1.45103	0.154691	0.20008	2810055G20Rik	lincRNA	ENSMUSG00000090386	ENSMUST00000183099	NA	Intergenic	-14340	miRBase:MI0000152	Mir125b-2
71578	chr3	88685747	88686169	423	0.532602	1.95658	-1.42398	0.143518	0.189794	2810403A07Rik	protein_coding	ENSMUSG00000028060	ENSMUST00000029696	NA	intron (NM_028814, intron 1 of 13)	164	ENSMUSG00000028060	2810403A07Rik
71579	chr3	88686244	88686558	315	-0.042405	1.06832	-1.11073	0.274656	0.306542	2810403A07Rik	protein_coding	ENSMUSG00000028060	ENSMUST00000029696	NA	exon (NM_028814, exon 2 of 14)	607	ENSMUSG00000028060	2810403A07Rik
129053	chrX	108913731	108914096	366	-2.40205	-0.0574321	-2.34461	0.0538203	0.108433	2810403D21Rik	processed_transcript	ENSMUSG00000086629	ENSMUST00000123040	NA	Intergenic	79436	ENSMUSG00000086629	2810403D21Rik
129052	chrX	108877607	108877878	272	-1.84696	0.159951	-2.00691	0.0544495	0.109185	2810403D21Rik	processed_transcript	ENSMUSG00000086629	ENSMUST00000153212	NA	intron (NR_015493, intron 4 of 4)	43265	ENSMUSG00000086629	2810403D21Rik
45095	chr16	95809007	95809258	252	-0.957824	0.178067	-1.13589	0.240097	0.275207	2810404F17Rik	lincRNA	ENSMUSG00000085329	ENSMUST00000156615	-690	Intergenic	89580	ENSMUSG00000086899	1600002D24Rik
70775	chr3	58576776	58577271	496	0.551236	2.38506	-1.83382	0.0801187	0.132931	2810407C02Rik	retained_intron	NA	ENSMUST00000125815	NA	intron (NM_001040396, intron 1 of 5)	366	ENSMUSG00000075700	Selt
15803	chr11	69897410	69897767	358	-1.23963	0.979705	-2.21934	0.0222519	0.0775043	2810408A11Rik	protein_coding	ENSMUSG00000018570	ENSMUST00000100969	NA	intron (NM_027419, intron 8 of 8)	-2050	ENSMUSG00000001588	Acap1
15804	chr11	69900526	69900964	439	0.525101	2.14471	-1.61961	0.135153	0.182434	2810408A11Rik	protein_coding	ENSMUSG00000018570	ENSMUST00000100969	NA	exon (NM_027419, exon 1 of 9)	241	ENSMUSG00000018570	2810408A11Rik
67718	chr2	165492918	165493378	461	-0.54193	0.65112	-1.19305	0.310973	0.338345	2810408M09Rik	protein_coding	ENSMUSG00000039725	ENSMUST00000039007	NA	exon (NM_001007581, exon 1 of 2)	166	ENSMUSG00000039725	2810408M09Rik
21723	chr11	120189371	120190148	778	0.361124	2.83076	-2.46964	0.00978033	0.0676651	2810410L24Rik	processed_transcript	ENSMUSG00000075389	ENSMUST00000145437	NA	promoter-TSS (NR_030682)	96		2810410L24Rik
21721	chr11	120185478	120186058	581	-0.76254	1.41793	-2.18047	0.0446376	0.0997251	2810410L24Rik	processed_transcript	ENSMUSG00000075389	ENSMUST00000155681	NA	TTS (NR_030682)	4088		2810410L24Rik
21722	chr11	120187409	120187818	410	0.618383	1.46767	-0.849289	0.412223	0.432322	2810410L24Rik	processed_transcript	ENSMUSG00000075389	ENSMUST00000155681	NA	non-coding (NR_030682, exon 3 of 3)	2242		2810410L24Rik
113892	chr8	70506361	70506779	419	-1.59482	1.40355	-2.99837	0.00520661	0.0676651	2810428I15Rik	retained_intron	ENSMUSG00000058833	ENSMUST00000135773	NA	exon (NM_025577, exon 2 of 5)	169	ENSMUSG00000058833	2810428I15Rik
61040	chr2	27886231	27886963	733	0.235469	2.82788	-2.59242	0.00380071	0.0676651	2810430I11Rik	processed_transcript	ENSMUSG00000085766	ENSMUST00000154246	NA	5' UTR (NM_015734, exon 1 of 66)	172	ENSMUSG00000026837	Col5a1
61038	chr2	27882958	27883335	378	-1.28081	0.638207	-1.91902	0.0535302	0.10816	2810430I11Rik	processed_transcript	ENSMUSG00000085766	ENSMUST00000154246	NA	Intergenic	-3278	ENSMUSG00000026837	Col5a1
61039	chr2	27885197	27885433	237	-0.61694	0.178067	-0.795007	0.436474	0.454973	2810430I11Rik	processed_transcript	ENSMUSG00000085766	ENSMUST00000154246	NA	Intergenic	-1110	ENSMUSG00000026837	Col5a1
19539	chr11	102621866	102622092	227	-2.40205	-0.102637	-2.29941	0.0248201	0.0798712	2810433D01Rik	lincRNA	ENSMUSG00000086283	ENSMUST00000154798	NA	intron (NR_033474, intron 2 of 3)	2437		2810433D01Rik
2417	chr1	86045798	86047134	1337	0.591846	3.49481	-2.90296	0.00170413	0.0676651	2810459M11Rik	protein_coding	ENSMUSG00000026227	ENSMUST00000165824	NA	exon (NM_001144993, exon 1 of 3)	603	ENSMUSG00000026227	2810459M11Rik
2416	chr1	86043607	86043954	348	-2.40205	0.0597582	-2.4618	0.0188798	0.0723876	2810459M11Rik	protein_coding	ENSMUSG00000026227	ENSMUST00000165824	-1908	Intergenic	-2082	ENSMUSG00000026227	2810459M11Rik
99462	chr6	149309255	149309906	652	0.608616	2.19333	-1.58471	0.177605	0.219549	2810474O19Rik	retained_intron	ENSMUSG00000032712	ENSMUST00000137983	NA	5' UTR (NM_001289662, exon 1 of 5)	167	ENSMUSG00000032712	2810474O19Rik
84670	chr5	25099115	25102092	2978	0.809179	4.20644	-3.39726	1	1	2900005J15Rik	processed_transcript	ENSMUSG00000043833	ENSMUST00000171190	NA	promoter-TSS (NR_027851)	38	ENSMUSG00000028944	Prkag2
126027	chrX	12152023	12152412	390	-1.8461	0.730717	-2.57682	0.019027	0.072706	2900008C10Rik	processed_transcript	NA	ENSMUST00000123295	NA	intron (NR_045434, intron 1 of 3)	8128	ENSMUSG00000087271	2900008C10Rik
126021	chrX	12135181	12136025	845	0.00950829	2.37162	-2.36211	0.0352145	0.0900034	2900008C10Rik	processed_transcript	NA	ENSMUST00000123295	NA	intron (NR_045434, intron 3 of 3)	24743	ENSMUSG00000087271	2900008C10Rik
126031	chrX	12159737	12160381	645	0.00950829	2.25274	-2.24323	0.0482419	0.102326	2900008C10Rik	processed_transcript	NA	ENSMUST00000123295	NA	intron (NR_045434, intron 1 of 3)	287	ENSMUSG00000087271	2900008C10Rik
126023	chrX	12136784	12137086	303	-1.28081	0.951915	-2.23273	0.0553758	0.110084	2900008C10Rik	processed_transcript	NA	ENSMUST00000123295	NA	non-coding (NR_045434, exon 3 of 4)	23411	ENSMUSG00000087271	2900008C10Rik
126029	chrX	12155836	12156147	312	-0.989848	1.22211	-2.21195	0.0656709	0.119979	2900008C10Rik	processed_transcript	NA	ENSMUST00000123295	NA	intron (NR_045434, intron 1 of 3)	4354	ENSMUSG00000087271	2900008C10Rik
126022	chrX	12136271	12136636	366	-0.99032	0.870449	-1.86077	0.0926769	0.144637	2900008C10Rik	processed_transcript	NA	ENSMUST00000123295	NA	non-coding (NR_045434, exon 3 of 4)	23892	ENSMUSG00000087271	2900008C10Rik
126030	chrX	12158289	12158834	546	-0.300759	1.69423	-1.99499	0.106043	0.156585	2900008C10Rik	processed_transcript	NA	ENSMUST00000123295	NA	intron (NR_045434, intron 1 of 3)	1784	ENSMUSG00000087271	2900008C10Rik
126024	chrX	12137926	12138227	302	-1.13278	0.97157	-2.10435	0.106494	0.156951	2900008C10Rik	processed_transcript	NA	ENSMUST00000123295	NA	intron (NR_045434, intron 1 of 3)	22269	ENSMUSG00000087271	2900008C10Rik
126026	chrX	12140208	12140775	568	-0.150766	1.67248	-1.82325	0.122554	0.171026	2900008C10Rik	processed_transcript	NA	ENSMUST00000123295	NA	intron (NR_045434, intron 1 of 3)	19854	ENSMUSG00000087271	2900008C10Rik
126025	chrX	12139294	12139739	446	-0.650745	0.766957	-1.4177	0.193382	0.233508	2900008C10Rik	processed_transcript	NA	ENSMUST00000123295	NA	intron (NR_045434, intron 1 of 3)	20829	ENSMUSG00000087271	2900008C10Rik
126028	chrX	12153645	12153939	295	-0.76254	-0.977568	0.215028	0.621761	0.631263	2900008C10Rik	processed_transcript	NA	ENSMUST00000123295	NA	intron (NR_045434, intron 1 of 3)	6554	ENSMUSG00000087271	2900008C10Rik
42375	chr16	14013788	14014151	364	-2.40205	1.46029	-3.86233	0.00150396	0.0676651	2900011O08Rik	protein_coding	ENSMUSG00000044117	ENSMUST00000056521	NA	intron (NM_144518, intron 1 of 5)	-27103	ENSMUSG00000065968	Ifitm7
42377	chr16	14068722	14068948	227	-2.09746	0.378652	-2.47611	0.013822	0.0692725	2900011O08Rik	protein_coding	ENSMUSG00000044117	ENSMUST00000056521	NA	intron (NM_144518, intron 2 of 5)	-81968	ENSMUSG00000065968	Ifitm7
42379	chr16	14072768	14073126	359	-1.8461	0.626526	-2.47263	0.0155647	0.0713809	2900011O08Rik	protein_coding	ENSMUSG00000044117	ENSMUST00000056521	NA	intron (NM_144518, intron 2 of 5)	-86080	ENSMUSG00000065968	Ifitm7
42378	chr16	14069013	14069239	227	-1.8461	0.557754	-2.40385	0.018438	0.0723876	2900011O08Rik	protein_coding	ENSMUSG00000044117	ENSMUST00000056521	NA	intron (NM_144518, intron 2 of 5)	-82259	ENSMUSG00000065968	Ifitm7
42380	chr16	14082286	14082540	255	-2.07893	0.261299	-2.34023	0.0200178	0.0741619	2900011O08Rik	protein_coding	ENSMUSG00000044117	ENSMUST00000056521	NA	intron (NM_144518, intron 2 of 5)	76861	ENSMUSG00000060657	Marf1
42381	chr16	14095594	14095993	400	-0.189364	1.66537	-1.85474	0.11944	0.168588	2900011O08Rik	protein_coding	ENSMUSG00000044117	ENSMUST00000056521	NA	intron (NM_144518, intron 4 of 5)	63480	ENSMUSG00000060657	Marf1
88447	chr5	113156516	113156862	347	-2.40205	0.607467	-3.00951	0.00343751	0.0676651	2900026A02Rik	protein_coding	ENSMUSG00000051339	ENSMUST00000050125	NA	intron (NM_172884, intron 1 of 7)	6624	ENSMUSG00000051339	2900026A02Rik
88445	chr5	113153299	113153613	315	-2.40205	0.528346	-2.93039	0.00520045	0.0676651	2900026A02Rik	protein_coding	ENSMUSG00000051339	ENSMUST00000050125	NA	intron (NM_172884, intron 1 of 7)	9857	ENSMUSG00000051339	2900026A02Rik
88434	chr5	113092806	113093036	231	-2.40205	0.469341	-2.87139	0.00684974	0.0676651	2900026A02Rik	protein_coding	ENSMUSG00000051339	ENSMUST00000050125	NA	intron (NM_172884, intron 6 of 7)	-11337	ENSMUSG00000029352	Crybb3
88444	chr5	113138107	113139132	1026	0.447452	2.78079	-2.33334	0.00782997	0.0676651	2900026A02Rik	protein_coding	ENSMUSG00000051339	ENSMUST00000050125	NA	intron (NM_172884, intron 1 of 7)	24693	ENSMUSG00000051339	2900026A02Rik
88439	chr5	113097742	113098251	510	-0.701817	1.6483	-2.35012	0.0227358	0.0779916	2900026A02Rik	protein_coding	ENSMUSG00000051339	ENSMUST00000050125	NA	intron (NM_172884, intron 2 of 7)	-16413	ENSMUSG00000029352	Crybb3
88443	chr5	113137715	113137941	227	-1.38088	0.166039	-1.54692	0.0990561	0.150188	2900026A02Rik	protein_coding	ENSMUSG00000051339	ENSMUST00000050125	NA	intron (NM_172884, intron 1 of 7)	25485	ENSMUSG00000051339	2900026A02Rik
88441	chr5	113115861	113116087	227	-1.10439	0.406114	-1.51051	0.111507	0.161357	2900026A02Rik	protein_coding	ENSMUSG00000051339	ENSMUST00000050125	NA	intron (NM_172884, intron 1 of 7)	-34390	ENSMUSG00000029352	Crybb3
88433	chr5	113087084	113087321	238	-1.59554	-0.0691264	-1.52641	0.120086	0.169036	2900026A02Rik	protein_coding	ENSMUSG00000051339	ENSMUST00000050125	NA	3' UTR (NM_172884, exon 8 of 8)	-5619	ENSMUSG00000029352	Crybb3
88438	chr5	113096847	113097378	532	0.125536	1.60229	-1.47675	0.132201	0.179778	2900026A02Rik	protein_coding	ENSMUSG00000051339	ENSMUST00000050125	NA	intron (NM_172884, intron 3 of 7)	-15529	ENSMUSG00000029352	Crybb3
88435	chr5	113093050	113093329	280	-0.702204	0.613327	-1.31553	0.146877	0.192972	2900026A02Rik	protein_coding	ENSMUSG00000051339	ENSMUST00000050125	NA	exon (NM_172884, exon 6 of 8)	-11606	ENSMUSG00000029352	Crybb3
88446	chr5	113156074	113156300	227	-1.10439	0.276259	-1.38065	0.147321	0.193372	2900026A02Rik	protein_coding	ENSMUSG00000051339	ENSMUST00000050125	NA	intron (NM_172884, intron 1 of 7)	7126	ENSMUSG00000051339	2900026A02Rik
88442	chr5	113137296	113137653	358	-0.599713	0.734827	-1.33454	0.174607	0.217193	2900026A02Rik	protein_coding	ENSMUSG00000051339	ENSMUST00000050125	NA	intron (NM_172884, intron 1 of 7)	25838	ENSMUSG00000051339	2900026A02Rik
88440	chr5	113115321	113115649	329	-0.75597	0.461224	-1.21719	0.219906	0.25786	2900026A02Rik	protein_coding	ENSMUSG00000051339	ENSMUST00000050125	NA	intron (NM_172884, intron 1 of 7)	-33901	ENSMUSG00000029352	Crybb3
88437	chr5	113095537	113095825	289	-0.0789303	0.96821	-1.04714	0.272806	0.304802	2900026A02Rik	protein_coding	ENSMUSG00000051339	ENSMUST00000050125	NA	exon (NM_172884, exon 4 of 8)	-14097	ENSMUSG00000029352	Crybb3
88436	chr5	113093890	113094216	327	-0.0910992	1.03455	-1.12565	0.386889	0.40831	2900026A02Rik	protein_coding	ENSMUSG00000051339	ENSMUST00000050125	NA	exon (NM_172884, exon 5 of 8)	-12469	ENSMUSG00000029352	Crybb3
21734	chr11	120230008	120230303	296	-1.43397	0.707453	-2.14143	0.0307355	0.0858241	2900052L18Rik	processed_transcript	ENSMUSG00000043993	ENSMUST00000139014	NA	Intergenic	-2791	ENSMUSG00000039741	Bahcc1
21735	chr11	120230873	120231627	755	0.862514	2.67884	-1.81632	0.0762597	0.129745	2900052L18Rik	processed_transcript	ENSMUSG00000043993	ENSMUST00000139014	NA	Intergenic	-1697	ENSMUSG00000039741	Bahcc1
53457	chr18	40256878	40257164	287	-0.816246	1.1366	-1.95284	0.0314809	0.0866867	2900055J20Rik	protein_coding	ENSMUSG00000071860	ENSMUST00000096572	NA	promoter-TSS (NR_045177)	59		2900055J20Rik
130240	chrX	152327211	152327448	238	-1.44579	0.11486	-1.56065	0.126431	0.174548	2900056M20Rik	lincRNA	NA	ENSMUST00000141922	NA	intron (NR_040270, intron 1 of 2)	163		Kantr
64032	chr2	92055530	92055756	227	-2.09746	0.209582	-2.30704	0.0224921	0.0776859	2900072N19Rik	lincRNA	ENSMUSG00000087018	ENSMUST00000123840	NA	Intergenic	-31473	ENSMUSG00000027230	Creb3l1
124607	chr9	112234445	112235954	1510	1.33579	3.79419	-2.4584	0.00564387	0.0676651	2900079G21Rik	lincRNA	ENSMUSG00000087038	ENSMUST00000149308	NA	promoter-TSS (NM_001177619)	-359	ENSMUSG00000032503	Arpp21
92716	chr5	144255220	144256194	975	0.512891	3.22793	-2.71503	0.0045258	0.0676651	2900089D17Rik	processed_transcript	ENSMUSG00000087484	ENSMUST00000153130	NA	intron (NM_018772, intron 1 of 2)	482	ENSMUSG00000047843	Bri3
92715	chr5	144252314	144252650	337	-1.80294	0.964757	-2.7677	0.00680376	0.0676651	2900089D17Rik	processed_transcript	ENSMUSG00000087484	ENSMUST00000153130	NA	intron (NM_001163709, intron 1 of 2)	-2743	ENSMUSG00000047843	Bri3
100336	chr7	12549430	12549749	320	-1.11379	0.843108	-1.9569	0.0386516	0.0930296	2900092C05Rik	protein_coding	ENSMUSG00000030385	ENSMUST00000032541	NA	intron (NM_028434, intron 3 of 5)	37039	ENSMUSG00000030385	2900092C05Rik
100334	chr7	12522604	12522834	231	-1.83052	0.0224461	-1.85297	0.0741663	0.127961	2900092C05Rik	protein_coding	ENSMUSG00000030385	ENSMUST00000032541	NA	intron (NM_028434, intron 3 of 5)	10168	ENSMUSG00000030385	2900092C05Rik
100335	chr7	12548484	12548793	310	-0.189711	0.764244	-0.953956	0.520672	0.534288	2900092C05Rik	protein_coding	ENSMUSG00000030385	ENSMUST00000032541	NA	intron (NM_028434, intron 3 of 5)	36088	ENSMUSG00000030385	2900092C05Rik
100333	chr7	12520880	12521359	480	-0.764558	-0.132035	-0.632523	0.525683	0.539048	2900092C05Rik	protein_coding	ENSMUSG00000030385	ENSMUST00000032541	NA	intron (NM_028434, intron 3 of 5)	8569	ENSMUSG00000030385	2900092C05Rik
130245	chrX	152375157	152375491	335	-0.965848	1.08646	-2.05231	0.0541445	0.108825	3010001F23Rik	processed_transcript	ENSMUSG00000084885	ENSMUST00000130625	NA	intron (NR_045451, intron 2 of 3)	6296	ENSMUSG00000084885	3010001F23Rik
130246	chrX	152408766	152409043	278	-1.13278	-0.184864	-0.947913	0.377593	0.399746	3010001F23Rik	processed_transcript	ENSMUSG00000084885	ENSMUST00000130625	NA	intron (NR_045451, intron 3 of 3)	39877	ENSMUSG00000084885	3010001F23Rik
77007	chr4	109976904	109978746	1843	1.18815	3.64616	-2.45801	0.0179372	0.0723876	3010003L10Rik	antisense	NA	ENSMUST00000141893	NA	promoter-TSS (NM_172296)	-200	ENSMUSG00000047143	Dmrta2
77006	chr4	109976114	109976751	638	-0.54193	1.75373	-2.29566	0.0403335	0.0950223	3010003L10Rik	antisense	NA	ENSMUST00000141893	NA	Intergenic	-1592	ENSMUSG00000047143	Dmrta2
99456	chr6	148946485	148946757	273	0.1396	0.400961	-0.261361	0.826181	0.830306	3010003L21Rik	lincRNA	ENSMUSG00000085355	ENSMUST00000154673	NA	promoter-TSS (NM_019643)	-189	ENSMUSG00000039985	Fam60a
108975	chr7	124696369	124696595	227	-2.40205	0.316643	-2.71869	0.00915095	0.0676651	3100003L05Rik	processed_transcript	ENSMUSG00000086254	ENSMUST00000130240	NA	intron (NR_045907, intron 1 of 3)	12453	ENSMUSG00000086254	3100003L05Rik
76133	chr4	75277934	75278290	357	-0.755167	0.994452	-1.74962	0.0865148	0.138944	3110001D03Rik	protein_coding	NA	ENSMUST00000030103	NA	exon (NM_025849, exon 1 of 2)	174	ENSMUSG00000028398	Tmem261
42357	chr16	13671980	13672384	405	0.443602	1.71705	-1.27345	0.243167	0.27775	3110001I22Rik	protein_coding	ENSMUSG00000079737	ENSMUST00000035426	NA	intron (NM_001177552, intron 1 of 5)	162	ENSMUSG00000079737	3110001I22Rik
52375	chr18	12172507	12173409	903	0.518986	2.63816	-2.11917	0.0229781	0.0782811	3110002H16Rik	retained_intron	ENSMUSG00000024410	ENSMUST00000126523	NA	intron (NM_029623, intron 3 of 19)	4228	ENSMUSG00000024410	3110002H16Rik
129531	chrX	123103204	123103947	744	0.284861	2.22262	-1.93775	0.0894873	0.141809	3110007F17Rik	protein_coding	ENSMUSG00000079450	ENSMUST00000113343	NA	promoter-TSS (NM_028426)	17	ENSMUSG00000079450	3110007F17Rik
3884	chr1	120187477	120187821	345	-2.09746	1.43634	-3.53379	0.00359994	0.0676651	3110009E18Rik	protein_coding	ENSMUSG00000026388	ENSMUST00000027637	NA	intron (NM_028439, intron 5 of 5)	66462	ENSMUSG00000026388	3110009E18Rik
3882	chr1	120126854	120127085	232	-1.63211	0.0597582	-1.69187	0.0941541	0.145629	3110009E18Rik	protein_coding	ENSMUSG00000026388	ENSMUST00000027637	NA	intron (NM_001172074, intron 1 of 4)	5783	ENSMUSG00000026388	3110009E18Rik
3883	chr1	120166472	120166747	276	-1.1333	0.287405	-1.4207	0.165801	0.20958	3110009E18Rik	processed_transcript	ENSMUSG00000026388	ENSMUST00000128578	NA	intron (NM_001172074, intron 4 of 4)	45423	ENSMUSG00000026388	3110009E18Rik
97827	chr6	119847696	119848640	945	0.672497	3.17124	-2.49875	0.0100051	0.0676651	3110021A11Rik	protein_coding	ENSMUSG00000050604	ENSMUST00000062454	NA	promoter-TSS (NM_053204)	-18	ENSMUSG00000030172	Erc1
76960	chr4	108779990	108781067	1078	1.49825	3.45065	-1.9524	0.0663703	0.120616	3110021N24Rik	protein_coding	ENSMUSG00000094958	ENSMUST00000178992	NA	exon (NM_001254730, exon 4 of 4)	53055	ENSMUSG00000028568	Btf3l4
23396	chr12	49391251	49391752	502	1.41422	1.94611	-0.531888	0.622586	0.632045	3110039M20Rik	protein_coding	ENSMUSG00000089922	ENSMUST00000110746	NA	intron (NR_026733, intron 2 of 2)	1850	ENSMUSG00000089922	3110039M20Rik
106820	chr7	81782365	81782665	301	-0.302852	0.178067	-0.480919	0.618233	0.627928	3110040N11Rik	protein_coding	ENSMUSG00000025102	ENSMUST00000026092	NA	3' UTR (NM_026077, exon 5 of 5)	6938	ENSMUSG00000025102	3110040N11Rik
74657	chr4	35225203	35225822	620	0.112843	2.19825	-2.08541	0.0595771	0.113955	3110043O21Rik	protein_coding	ENSMUSG00000028300	ENSMUST00000084724	NA	intron (NM_001081343, intron 1 of 10)	367	ENSMUSG00000028300	3110043O21Rik
86612	chr5	63650651	63650899	249	-2.40205	0.389037	-2.79108	0.00969953	0.0676651	3110047P20Rik	retained_intron	NA	ENSMUST00000160066	NA	intron (NM_177006, intron 1 of 6)	1672	ENSMUSG00000090061	Nwd2
86613	chr5	63721735	63722010	276	-1.55847	0.323807	-1.88228	0.0542228	0.10893	3110047P20Rik	retained_intron	NA	ENSMUST00000160066	NA	intron (NM_177006, intron 1 of 6)	72770	ENSMUSG00000090061	Nwd2
22814	chr12	20915110	20915566	457	-2.40205	0.98656	-3.38861	0.00151616	0.0676651	3110053B16Rik	processed_transcript	ENSMUSG00000085642	ENSMUST00000140360	NA	Intergenic	-99559		1700030C10Rik
22809	chr12	20883097	20883323	227	-2.40205	0.234711	-2.63676	0.00945004	0.0676651	3110053B16Rik	processed_transcript	ENSMUSG00000085642	ENSMUST00000140360	NA	Intergenic	-67431		1700030C10Rik
22808	chr12	20880233	20880762	530	-1.13278	1.50159	-2.63437	0.0109955	0.0689929	3110053B16Rik	processed_transcript	ENSMUSG00000085642	ENSMUST00000140360	NA	Intergenic	-64719		1700030C10Rik
22815	chr12	20920743	20921326	584	-0.0766365	2.37164	-2.44828	0.0191525	0.0729425	3110053B16Rik	processed_transcript	ENSMUSG00000085642	ENSMUST00000140360	NA	Intergenic	-105256		1700030C10Rik
22811	chr12	20890276	20890717	442	-0.87615	1.24139	-2.11754	0.0420844	0.0971343	3110053B16Rik	processed_transcript	ENSMUSG00000085642	ENSMUST00000140360	NA	Intergenic	-74718		1700030C10Rik
22810	chr12	20888858	20889084	227	-1.8461	-0.210665	-1.63544	0.110263	0.160224	3110053B16Rik	processed_transcript	ENSMUSG00000085642	ENSMUST00000140360	NA	Intergenic	-73192		1700030C10Rik
22813	chr12	20892624	20892850	227	-0.370728	0.545467	-0.916195	0.348474	0.373396	3110053B16Rik	processed_transcript	ENSMUSG00000085642	ENSMUST00000140360	NA	Intergenic	-76958		1700030C10Rik
22812	chr12	20891113	20891339	227	-0.444264	0.339989	-0.784253	0.42502	0.444408	3110053B16Rik	processed_transcript	ENSMUSG00000085642	ENSMUST00000140360	NA	Intergenic	-75447		1700030C10Rik
23871	chr12	71015192	71015577	386	-0.810146	1.55159	-2.36174	0.0184484	0.0723876	3110056K07Rik	lincRNA	ENSMUSG00000085622	ENSMUST00000136690	NA	promoter-TSS (NM_001081195)	438	ENSMUSG00000085622	3110056K07Rik
94209	chr6	34877802	34878238	437	0.0394953	1.59553	-1.55603	0.124364	0.172647	3110062M04Rik	protein_coding	ENSMUSG00000046806	ENSMUST00000055097	NA	promoter-TSS (NM_001135611)	45	ENSMUSG00000046806	3110062M04Rik
31722	chr13	119488066	119489081	1016	1.51717	3.63671	-2.11954	0.0384645	0.0927592	3110070M22Rik	protein_coding	ENSMUSG00000074635	ENSMUST00000099148	NA	promoter-TSS (NR_027974)	-190	ENSMUSG00000074635	3110070M22Rik
2566	chr1	87474979	87475931	953	-0.244993	3.00465	-3.24964	0.000544893	0.0676651	3110079O15Rik	protein_coding	ENSMUSG00000026258	ENSMUST00000027476	NA	TTS (NM_028473)	5191	ENSMUSG00000026258	3110079O15Rik
2564	chr1	87472382	87472620	239	-2.07893	0.309335	-2.38827	0.0162378	0.0721042	3110079O15Rik	protein_coding	ENSMUSG00000026258	ENSMUST00000027476	NA	intron (NM_028473, intron 1 of 2)	2237	ENSMUSG00000026258	3110079O15Rik
2562	chr1	87470042	87470567	526	-0.740533	1.23758	-1.97811	0.048007	0.102263	3110079O15Rik	protein_coding	ENSMUSG00000026258	ENSMUST00000027476	NA	promoter-TSS (NM_028473)	41	ENSMUSG00000026258	3110079O15Rik
2565	chr1	87474380	87474612	233	-1.39908	-0.0691264	-1.32995	0.185162	0.226178	3110079O15Rik	protein_coding	ENSMUSG00000026258	ENSMUST00000027476	NA	intron (NM_028473, intron 1 of 2)	4232	ENSMUSG00000026258	3110079O15Rik
2563	chr1	87471046	87471272	227	-1.13278	-0.0691264	-1.06365	0.307639	0.335927	3110079O15Rik	protein_coding	ENSMUSG00000026258	ENSMUST00000027476	NA	intron (NM_028473, intron 1 of 2)	895	ENSMUSG00000026258	3110079O15Rik
91936	chr5	139380430	139380974	545	-0.851925	2.0352	-2.88713	0.0040187	0.0676651	3110082I17Rik	protein_coding	ENSMUSG00000053553	ENSMUST00000066052	NA	promoter-TSS (NM_030258)	35	ENSMUSG00000044197	Gpr146
91941	chr5	139391779	139392760	982	0.444729	2.69883	-2.2541	0.00675067	0.0676651	3110082I17Rik	protein_coding	ENSMUSG00000053553	ENSMUST00000066052	NA	intron (NM_001038703, intron 1 of 1)	2366	ENSMUSG00000044197	Gpr146
91943	chr5	139403654	139403945	292	-1.21264	1.21539	-2.42804	0.00881621	0.0676651	3110082I17Rik	protein_coding	ENSMUSG00000053553	ENSMUST00000066052	NA	intron (NM_028469, intron 2 of 4)	-2587		C130050O18Rik
91948	chr5	139411054	139412058	1005	0.200647	2.37083	-2.17018	0.0160417	0.0718568	3110082I17Rik	protein_coding	ENSMUSG00000053553	ENSMUST00000066052	NA	intron (NM_177000, intron 1 of 1)	5169		C130050O18Rik
91933	chr5	139374145	139374512	368	-1.59482	0.778877	-2.3737	0.0200329	0.0741835	3110082I17Rik	protein_coding	ENSMUSG00000053553	ENSMUST00000066052	NA	intron (NM_028469, intron 2 of 4)	-3368		D830046C22Rik
91947	chr5	139407898	139408207	310	-1.22278	1.08435	-2.30713	0.0238999	0.0794221	3110082I17Rik	protein_coding	ENSMUSG00000053553	ENSMUST00000066052	NA	intron (NM_177000, intron 1 of 1)	1666		C130050O18Rik
91935	chr5	139377600	139377878	279	-1.08816	0.820266	-1.90843	0.0348242	0.0896948	3110082I17Rik	protein_coding	ENSMUSG00000053553	ENSMUST00000066052	NA	promoter-TSS (NR_033147)	42		D830046C22Rik
91930	chr5	139369986	139370412	427	-1.37858	0.636786	-2.01536	0.0483339	0.102445	3110082I17Rik	protein_coding	ENSMUSG00000053553	ENSMUST00000066052	NA	promoter-TSS (NR_029768)	-454		Mir339
91938	chr5	139388256	139388753	498	-0.419741	1.31574	-1.73548	0.06476	0.119089	3110082I17Rik	protein_coding	ENSMUSG00000053553	ENSMUST00000066052	NA	intron (NM_030258, intron 1 of 1)	-1399	ENSMUSG00000044197	Gpr146
91931	chr5	139370642	139370868	227	-1.44579	0.314826	-1.76062	0.0683358	0.122405	3110082I17Rik	protein_coding	ENSMUSG00000053553	ENSMUST00000066052	NA	intron (NM_028469, intron 2 of 4)	-1010		Mir339
91951	chr5	139449761	139449991	231	-1.43397	0.359418	-1.79339	0.0712884	0.125207	3110082I17Rik	protein_coding	ENSMUSG00000053553	ENSMUST00000066052	NA	intron (NM_028469, intron 2 of 4)	10658	ENSMUSG00000053553	3110082I17Rik
91952	chr5	139451423	139451743	321	-1.43397	0.387246	-1.82122	0.0759787	0.129456	3110082I17Rik	protein_coding	ENSMUSG00000053553	ENSMUST00000066052	NA	intron (NM_028469, intron 2 of 4)	8951	ENSMUSG00000053553	3110082I17Rik
91927	chr5	139360373	139360843	471	-0.565258	1.21736	-1.78262	0.0787912	0.132062	3110082I17Rik	protein_coding	ENSMUSG00000053553	ENSMUST00000066052	NA	exon (NM_028469, exon 5 of 5)	7991	ENSMUSG00000029541	Cyp2w1
91929	chr5	139368732	139369258	527	-0.560834	1.14175	-1.70258	0.0931513	0.145	3110082I17Rik	protein_coding	ENSMUSG00000053553	ENSMUST00000066052	NA	TTS (NR_029768)	750		Mir339
91934	chr5	139374985	139375227	243	-0.781836	0.681013	-1.46285	0.0993834	0.150514	3110082I17Rik	protein_coding	ENSMUSG00000053553	ENSMUST00000066052	NA	intron (NM_028469, intron 2 of 4)	-2591		D830046C22Rik
91939	chr5	139389130	139389701	572	-0.370728	1.24712	-1.61785	0.108746	0.158933	3110082I17Rik	protein_coding	ENSMUSG00000053553	ENSMUST00000066052	NA	promoter-TSS (NM_001038703)	-488	ENSMUSG00000044197	Gpr146
91937	chr5	139385441	139385894	454	-0.422247	0.977435	-1.39968	0.142871	0.189283	3110082I17Rik	protein_coding	ENSMUSG00000053553	ENSMUST00000066052	NA	intron (NM_030258, intron 1 of 1)	-4236	ENSMUSG00000044197	Gpr146
91950	chr5	139442465	139443000	536	-0.844509	0.438105	-1.28261	0.177232	0.21931	3110082I17Rik	protein_coding	ENSMUSG00000053553	ENSMUST00000066052	NA	intron (NM_028469, intron 2 of 4)	17801	ENSMUSG00000053553	3110082I17Rik
91942	chr5	139403270	139403524	255	-0.720315	0.498374	-1.21869	0.178505	0.220355	3110082I17Rik	protein_coding	ENSMUSG00000053553	ENSMUST00000066052	NA	intron (NM_028469, intron 2 of 4)	-2990		C130050O18Rik
91945	chr5	139405337	139405603	267	-0.528706	0.719873	-1.24858	0.182343	0.223802	3110082I17Rik	protein_coding	ENSMUSG00000053553	ENSMUST00000066052	NA	promoter-TSS (NM_177000)	-917		C130050O18Rik
91932	chr5	139371996	139372269	274	-0.721775	0.6583	-1.38008	0.183019	0.224425	3110082I17Rik	protein_coding	ENSMUSG00000053553	ENSMUST00000066052	NA	intron (NM_028469, intron 2 of 4)	-2388		Mir339
91946	chr5	139407293	139407633	341	-1.23907	-0.136945	-1.10213	0.241828	0.276536	3110082I17Rik	protein_coding	ENSMUSG00000053553	ENSMUST00000066052	NA	intron (NM_177000, intron 1 of 1)	1076		C130050O18Rik
91944	chr5	139404600	139404826	227	-1.24996	-0.210665	-1.0393	0.301955	0.331245	3110082I17Rik	protein_coding	ENSMUSG00000053553	ENSMUST00000066052	NA	intron (NM_028469, intron 2 of 4)	-1674		C130050O18Rik
91928	chr5	139362724	139363092	369	-0.260931	0.658353	-0.919284	0.309644	0.337157	3110082I17Rik	protein_coding	ENSMUSG00000053553	ENSMUST00000066052	NA	intron (NM_028469, intron 3 of 4)	6837		Mir339
91940	chr5	139391262	139391532	271	-0.077138	0.789344	-0.866482	0.410449	0.430658	3110082I17Rik	protein_coding	ENSMUSG00000053553	ENSMUST00000066052	NA	intron (NM_001038703, intron 1 of 1)	1493	ENSMUSG00000044197	Gpr146
84980	chr5	30105346	30105930	585	0.342535	2.09601	-1.75347	0.0677103	0.121945	3110082J24Rik	protein_coding	ENSMUSG00000086815	ENSMUST00000127749	NA	intron (NM_001256263, intron 1 of 2)	442	ENSMUSG00000044576	Gareml
53262	chr18	37656231	37656471	241	-0.658728	0.354159	-1.01289	0.292524	0.323095	3222401L13Rik	protein_coding	ENSMUSG00000073590	ENSMUST00000097608	NA	intron (NM_001301259, intron 1 of 3)	-5594		Pcdhga1
67298	chr2	163419006	163419421	416	-0.0556829	1.78863	-1.84431	0.100123	0.151135	3230401D17Rik	protein_coding	NA	ENSMUST00000046908	NA	intron (NM_025699, intron 1 of 3)	256	ENSMUSG00000035399	Oser1
67299	chr2	163423021	163423262	242	-0.83379	0.63382	-1.46761	0.108335	0.15853	3230401D17Rik	processed_transcript	NA	ENSMUST00000123659	NA	Intergenic	-3672	ENSMUSG00000035399	Oser1
66081	chr2	150350278	150350680	403	-1.55918	1.07684	-2.63601	0.0397353	0.0943218	3300002I08Rik	processed_transcript	ENSMUSG00000063364	ENSMUST00000152036	NA	intron (NM_027017, intron 1 of 3)	12286	ENSMUSG00000063364	3300002I08Rik
32952	chr14	32659777	32660978	1202	-0.0149089	2.79744	-2.81235	0.00668538	0.0676651	3425401B19Rik	protein_coding	ENSMUSG00000071540	ENSMUST00000096038	NA	exon (NM_001195097, exon 4 of 4)	24894	ENSMUSG00000071540	3425401B19Rik
32951	chr14	32659232	32659470	239	-2.04623	0.402735	-2.44896	0.0168004	0.0723876	3425401B19Rik	protein_coding	ENSMUSG00000071540	ENSMUST00000096038	NA	3' UTR (NM_001195097, exon 4 of 4)	25921	ENSMUSG00000071540	3425401B19Rik
32953	chr14	32677935	32678482	548	-0.611626	1.26695	-1.87857	0.0635463	0.117847	3425401B19Rik	protein_coding	ENSMUSG00000071540	ENSMUST00000096038	NA	intron (NM_001195097, intron 1 of 3)	7063	ENSMUSG00000071540	3425401B19Rik
33636	chr14	49713841	49714154	314	-2.09746	0.339989	-2.43745	0.0147806	0.0697521	3632451O06Rik	protein_coding	ENSMUSG00000036242	ENSMUST00000036972	NA	intron (NM_026142, intron 5 of 7)	69369	ENSMUSG00000036242	3632451O06Rik
33637	chr14	49783004	49783424	421	-0.540987	1.24613	-1.78712	0.0593982	0.113955	3632451O06Rik	protein_coding	ENSMUSG00000036242	ENSMUST00000036972	NA	intron (NM_026142, intron 1 of 7)	153	ENSMUSG00000036242	3632451O06Rik
129826	chrX	135036006	135036287	282	-1.63211	0.766957	-2.39906	0.0253729	0.0802089	3632454L22Rik	processed_transcript	ENSMUSG00000089759	ENSMUST00000153610	NA	non-coding (NR_040283, exon 1 of 3)	455	ENSMUSG00000089759	3632454L22Rik
129827	chrX	135053818	135054621	804	1.57781	2.6845	-1.10669	0.2733	0.305275	3632454L22Rik	processed_transcript	ENSMUSG00000089759	ENSMUST00000142907	NA	intron (NR_040282, intron 2 of 3)	6116	ENSMUSG00000089759	3632454L22Rik
129828	chrX	135056337	135056616	280	-1.0803	-0.0457171	-1.03458	0.289971	0.320819	3632454L22Rik	processed_transcript	ENSMUSG00000089759	ENSMUST00000142907	NA	intron (NR_040282, intron 2 of 3)	3859	ENSMUSG00000089759	3632454L22Rik
129825	chrX	135025022	135025301	280	-2.09746	-0.977568	-1.11989	0.449323	0.466713	3632454L22Rik	processed_transcript	ENSMUSG00000089759	ENSMUST00000153610	NA	non-coding (NR_040282, exon 4 of 4)	11440	ENSMUSG00000089759	3632454L22Rik
127279	chrX	56143056	56143352	297	-1.80294	0.686527	-2.48947	0.0516688	0.106103	3830403N18Rik	protein_coding	ENSMUSG00000031125	ENSMUST00000033458	NA	intron (NM_027510, intron 4 of 7)	6632	ENSMUSG00000031125	3830403N18Rik
31884	chr14	12284371	12284676	306	-0.318772	0.921325	-1.2401	0.214872	0.25329	3830406C13Rik	protein_coding	ENSMUSG00000033111	ENSMUST00000163392	NA	intron (NM_001284384, intron 1 of 4)	321	ENSMUSG00000033111	3830406C13Rik
64144	chr2	93041640	93041919	280	-1.44579	0.503133	-1.94893	0.0455031	0.100612	4631405J19Rik	processed_transcript	ENSMUSG00000075027	ENSMUST00000145926	NA	intron (NM_001177536, intron 1 of 6)	4364	ENSMUSG00000075028	Prdm11
64143	chr2	93037825	93038075	251	-0.910797	0.416305	-1.3271	0.163774	0.207987	4631405J19Rik	processed_transcript	ENSMUSG00000075027	ENSMUST00000145926	NA	intron (NM_001177536, intron 1 of 6)	8194	ENSMUSG00000075028	Prdm11
64142	chr2	93035725	93036180	456	-0.417603	0.399247	-0.81685	0.384734	0.406228	4631405J19Rik	processed_transcript	ENSMUSG00000075027	ENSMUST00000145926	NA	intron (NM_001177536, intron 1 of 6)	6605		4631405J19Rik
69978	chr3	19894955	19895773	819	0.154327	2.10076	-1.94644	0.0493906	0.10354	4632415L05Rik	protein_coding	ENSMUSG00000048106	ENSMUST00000059704	NA	non-coding (NR_027985, exon 1 of 1)	493		4632415L05Rik
17545	chr11	86258516	86258746	231	-1.63358	0.283626	-1.91721	0.0486823	0.102867	4632419I22Rik	antisense	NA	ENSMUST00000143819	NA	Intergenic	-1063	ENSMUSG00000018068	Ints2
107123	chr7	92741148	92741380	233	-0.34919	0.540788	-0.889978	0.37297	0.395551	4632427E13Rik	antisense	ENSMUSG00000074024	ENSMUST00000147198	NA	promoter-TSS (NM_029494)	195	ENSMUSG00000074024	4632427E13Rik
8305	chr10	60346515	60347602	1088	0.279881	2.56242	-2.28254	0.0250702	0.0802089	4632428N05Rik	processed_transcript	ENSMUSG00000020101	ENSMUST00000164027	NA	exon (NM_028732, exon 1 of 7)	208	ENSMUSG00000020101	4632428N05Rik
8306	chr10	60357309	60357725	417	-1.1333	0.887662	-2.02096	0.0407587	0.0955601	4632428N05Rik	processed_transcript	ENSMUSG00000020101	ENSMUST00000164027	NA	intron (NM_001159572, intron 1 of 6)	10666	ENSMUSG00000020101	4632428N05Rik
8308	chr10	60368467	60368811	345	-0.625003	1.45463	-2.07963	0.042318	0.0973557	4632428N05Rik	protein_coding	ENSMUSG00000020101	ENSMUST00000020301	NA	exon (NM_028732, exon 6 of 7)	21788	ENSMUSG00000020101	4632428N05Rik
8307	chr10	60365081	60365543	463	-0.875714	1.05216	-1.92787	0.0579494	0.112545	4632428N05Rik	protein_coding	ENSMUSG00000020101	ENSMUST00000020301	NA	intron (NM_001159572, intron 4 of 6)	18461	ENSMUSG00000020101	4632428N05Rik
107125	chr7	92874207	92874437	231	-1.28081	0.45952	-1.74033	0.0901663	0.1423	4632434I11Rik	protein_coding	ENSMUSG00000030641	ENSMUST00000032877	NA	promoter-TSS (NM_028243)	-90	ENSMUSG00000030641	Ddias
107124	chr7	92857132	92857358	227	-0.904731	0.0597582	-0.964489	0.318952	0.345492	4632434I11Rik	protein_coding	ENSMUSG00000030641	ENSMUST00000032877	170	TTS (NM_001080995)	16987	ENSMUSG00000030641	Ddias
107126	chr7	92874536	92874796	261	-0.657602	0.228906	-0.886508	0.407902	0.428239	4632434I11Rik	protein_coding	ENSMUSG00000030641	ENSMUST00000032877	-323	promoter-TSS (NM_028243)	-434	ENSMUSG00000030641	Ddias
16170	chr11	73015963	73016208	246	-0.875714	0.2556	-1.13131	0.286613	0.317697	4732414G09Rik	lincRNA	ENSMUSG00000086943	ENSMUST00000156243	NA	TTS (NM_008771)	-2922	ENSMUSG00000020785	Camkk1
118215	chr8	123213555	123213781	227	-2.09848	0.0597582	-2.15823	0.0349558	0.0896948	4732415M23Rik	protein_coding	NA	ENSMUST00000060133	NA	promoter-TSS (NM_145606)	810	ENSMUSG00000048478	Spata33
78085	chr4	120290671	120290897	227	-1.8461	0.261299	-2.1074	0.0347979	0.0896948	4732418A04Rik	antisense	NA	ENSMUST00000152384	-452	Intergenic	-3523	ENSMUSG00000052135	Foxo6
78086	chr4	120300724	120301022	299	-1.28081	0.679602	-1.96041	0.0472326	0.101665	4732418A04Rik	antisense	NA	ENSMUST00000152384	NA	Intergenic	-13612	ENSMUSG00000052135	Foxo6
78087	chr4	120302168	120302416	249	-1.56874	0.178067	-1.7468	0.0775064	0.130879	4732418A04Rik	antisense	NA	ENSMUST00000152384	NA	Intergenic	-15031	ENSMUSG00000052135	Foxo6
118	chr1	6214292	6215362	1071	1.12005	3.43864	-2.3186	0.0204832	0.0750079	4732440D04Rik	antisense	ENSMUSG00000090031	ENSMUST00000159618	NA	5' UTR (NM_009826, exon 1 of 24)	165	ENSMUSG00000025907	Rb1cc1
21846	chr11	120661942	120662541	600	-2.07893	1.09398	-3.17291	0.00392607	0.0676651	4732444A12Rik	antisense	NA	ENSMUST00000151998	127	Intergenic	-1405	ENSMUSG00000042988	Notum
41181	chr15	101553209	101553564	356	-0.957362	1.36294	-2.3203	0.0145598	0.0694783	4732456N10Rik	protein_coding	ENSMUSG00000048699	ENSMUST00000023714	NA	intron (NM_177717, intron 8 of 8)	-2728	ENSMUSG00000049548	Krt82
41184	chr15	101558322	101558569	248	-1.8461	0.339989	-2.18609	0.0267709	0.0811765	4732456N10Rik	protein_coding	ENSMUSG00000048699	ENSMUST00000023714	NA	intron (NM_177717, intron 3 of 8)	4504	ENSMUSG00000048699	4732456N10Rik
41185	chr15	101561793	101562058	266	-1.83052	0.483978	-2.3145	0.026838	0.0811765	4732456N10Rik	protein_coding	ENSMUSG00000048699	ENSMUST00000023714	NA	intron (NM_177717, intron 1 of 8)	1024	ENSMUSG00000048699	4732456N10Rik
41186	chr15	101562278	101562741	464	-0.860675	1.22704	-2.08771	0.0280695	0.0822675	4732456N10Rik	protein_coding	ENSMUSG00000048699	ENSMUST00000023714	NA	TTS (NM_133357)	440	ENSMUSG00000048699	4732456N10Rik
41182	chr15	101554954	101555499	546	-0.419423	1.303	-1.72242	0.0640566	0.118425	4732456N10Rik	protein_coding	ENSMUSG00000048699	ENSMUST00000023714	NA	intron (NM_177717, intron 7 of 8)	-4568	ENSMUSG00000049548	Krt82
41183	chr15	101556116	101556553	438	-0.511571	0.98656	-1.49813	0.10632	0.156847	4732456N10Rik	protein_coding	ENSMUSG00000048699	ENSMUST00000023714	NA	exon (NM_177717, exon 6 of 9)	-5676	ENSMUSG00000049548	Krt82
53587	chr18	46849776	46850934	1159	-1.28081	3.00749	-4.2883	0.000104146	0.0644346	4833403I15Rik	protein_coding	ENSMUSG00000024481	ENSMUST00000025358	NA	exon (NM_029008, exon 1 of 20)	316	ENSMUSG00000024481	4833403I15Rik
51779	chr17	87282493	87283528	1036	0.45318	3.01052	-2.55734	0.0110065	0.0689929	4833418N02Rik	lincRNA	ENSMUSG00000085287	ENSMUST00000161759	NA	promoter-TSS (NR_015506)	125	ENSMUSG00000036918	Ttc7
106832	chr7	81991111	81993041	1931	0.425569	4.25166	-3.8261	0.000882977	0.0676651	4833418N17Rik	pseudogene	ENSMUSG00000052779	ENSMUST00000064826	NA	intron (NM_007562, intron 1 of 4)	223	ENSMUSG00000025105	Bnc1
30897	chr13	91712930	91713466	537	-1.41297	1.32828	-2.74125	0.0170698	0.0723876	4833422C13Rik	antisense	ENSMUSG00000074782	ENSMUST00000160385	NA	TTS (NR_028314)	-28323	ENSMUSG00000021620	Acot12
30898	chr13	91741222	91741761	540	-0.195902	1.74093	-1.93683	0.061908	0.116068	4833422C13Rik	antisense	ENSMUSG00000074782	ENSMUST00000160385	NA	promoter-TSS (NM_028790)	-29	ENSMUSG00000021620	Acot12
63767	chr2	85518390	85518616	227	-2.40205	0.3453	-2.74735	0.00850823	0.0676651	4833423E24Rik	protein_coding	ENSMUSG00000075217	ENSMUST00000099923	NA	exon (NM_001081664, exon 1 of 12)	432		4833423E24Rik
73103	chr3	117574945	117576018	1074	0.541166	3.24374	-2.70258	0.0042408	0.0676651	4833424O15Rik	protein_coding	ENSMUSG00000033342	ENSMUST00000106473	NA	promoter-TSS (NM_029425)	21	ENSMUSG00000033342	Lppr5
121404	chr9	51101843	51102098	256	-1.42225	0.0597582	-1.48201	0.133836	0.181111	4833427G06Rik	protein_coding	ENSMUSG00000032057	ENSMUST00000170947	NA	5' UTR (NM_177702, exon 1 of 6)	107	ENSMUSG00000032057	4833427G06Rik
121403	chr9	51100397	51100623	227	-0.98122	0.302098	-1.28332	0.198669	0.238201	4833427G06Rik	protein_coding	ENSMUSG00000032057	ENSMUST00000170947	NA	intron (NM_177702, intron 2 of 5)	1568	ENSMUSG00000032057	4833427G06Rik
29251	chr13	54564950	54565254	305	0.196908	1.27898	-1.08207	0.32335	0.349638	4833439L19Rik	retained_intron	ENSMUSG00000025871	ENSMUST00000147318	NA	intron (NM_133797, intron 1 of 8)	280	ENSMUSG00000025871	4833439L19Rik
60141	chr2	19553864	19554094	231	-2.40205	-0.129559	-2.27249	0.0363964	0.0910656	4921504E06Rik	protein_coding	ENSMUSG00000026734	ENSMUST00000062060	NA	promoter-TSS (NM_027600)	-69	ENSMUSG00000026734	4921504E06Rik
60140	chr2	19517965	19518269	305	-0.635379	0.121142	-0.75652	0.412061	0.432183	4921504E06Rik	protein_coding	ENSMUSG00000026734	ENSMUST00000062060	NA	intron (NM_027600, intron 5 of 16)	35793	ENSMUSG00000026734	4921504E06Rik
94759	chr6	50596354	50596736	383	-1.63211	1.68868	-3.32079	0.00112637	0.0676651	4921507P07Rik	protein_coding	ENSMUSG00000029828	ENSMUST00000031852	NA	promoter-TSS (NM_027564)	45	ENSMUSG00000029828	4921507P07Rik
14480	chr11	55193562	55193920	359	-1.12325	1.19484	-2.31809	0.0274672	0.081651	4921508A21Rik	antisense	NA	ENSMUST00000157010	NA	intron (NR_046034, intron 2 of 2)	3941	ENSMUSG00000084980	Slc36a1os
65689	chr2	132448022	132448254	233	-0.831673	-0.210665	-0.621008	0.560723	0.572595	4921508D12Rik	lincRNA	ENSMUSG00000027345	ENSMUST00000124095	NA	intron (NR_045802, intron 3 of 3)	23397	ENSMUSG00000027345	4921508D12Rik
11518	chr10	120771167	120771558	392	-0.947216	0.178067	-1.12528	0.268689	0.300873	4921513I03Rik	protein_coding	ENSMUSG00000044544	ENSMUST00000056994	NA	intron (NR_038000, intron 2 of 2)	5631	ENSMUSG00000044544	4921513I03Rik
81417	chr4	141116331	141116610	280	-0.810146	0.491933	-1.30208	0.157373	0.202405	4921514A10Rik	protein_coding	ENSMUSG00000097620	ENSMUST00000181450	NA	intron (NR_102344, intron 2 of 2)	23325	ENSMUSG00000040842	Szrd1
52174	chr18	6621625	6621978	354	-1.63211	0.270619	-1.90273	0.0652121	0.119563	4921524L21Rik	protein_coding	ENSMUSG00000039540	ENSMUST00000044829	NA	intron (NM_027598, intron 3 of 9)	18169	ENSMUSG00000039540	4921524L21Rik
35580	chr14	103699431	103699710	280	-2.09746	0.483978	-2.58144	0.0156618	0.0715129	4921525B02Rik	antisense	NA	ENSMUST00000160117	NA	promoter-TSS (NR_045148)	-139	ENSMUSG00000089707	Slain1os
60520	chr2	25612997	25613312	316	-2.09746	0.97169	-3.06915	0.00360994	0.0676651	4921530D09Rik	protein_coding	NA	ENSMUST00000028309	NA	intron (NM_029859, intron 6 of 13)	4523	ENSMUSG00000026940	Ccdc183
60522	chr2	25615502	25616888	1387	0.585189	3.12712	-2.54193	0.0128757	0.0690671	4921530D09Rik	protein_coding	NA	ENSMUST00000028309	NA	exon (NM_029859, exon 4 of 14)	1483	ENSMUSG00000026940	Ccdc183
60521	chr2	25614522	25614954	433	-0.964582	1.31303	-2.27761	0.0189397	0.0725353	4921530D09Rik	protein_coding	NA	ENSMUST00000028309	NA	intron (NM_029859, intron 5 of 13)	2940	ENSMUSG00000026940	Ccdc183
60523	chr2	25616972	25618206	1235	0.463513	2.5343	-2.07078	1	1	4921530D09Rik	protein_coding	NA	ENSMUST00000028309	NA	promoter-TSS (NM_029859)	89	ENSMUSG00000026940	Ccdc183
60004	chr2	14073796	14074685	890	0.97174	2.8772	-1.90546	0.0542649	0.108972	4921530L18Rik	antisense	NA	ENSMUST00000152524	NA	promoter-TSS (NR_038162)	129	ENSMUSG00000026718	Stam
69108	chr2	179975170	179976641	1472	0.938771	3.69319	-2.75442	0.00836076	0.0676651	4921531C22Rik	processed_transcript	ENSMUSG00000085704	ENSMUST00000153188	NA	promoter-TSS (NR_033782)	740	ENSMUSG00000039117	Taf4a
69109	chr2	179976855	179977232	378	0.117306	1.5369	-1.41959	0.191075	0.231376	4921531C22Rik	processed_transcript	ENSMUSG00000085704	ENSMUST00000153188	NA	promoter-TSS (NM_001081092)	191	ENSMUSG00000085704	4921531C22Rik
12218	chr11	3887494	3887803	310	-1.04574	0.574541	-1.62028	0.0818029	0.134406	4921536K21Rik	protein_coding	ENSMUSG00000020434	ENSMUST00000020712	NA	3' UTR (NM_026150, exon 3 of 3)	7477	ENSMUSG00000020434	4921536K21Rik
76580	chr4	103272912	103273266	355	-0.587898	0.900974	-1.48887	0.1282	0.176233	4921539E11Rik	protein_coding	ENSMUSG00000028520	ENSMUST00000030245	NA	intron (NM_001163494, intron 1 of 7)	17774	ENSMUSG00000028520	4921539E11Rik
73903	chr3	154697374	154697631	258	-1.59215	1.2864	-2.87855	0.0102521	0.0677462	4922501L14Rik	protein_coding	NA	ENSMUST00000172865	NA	Intergenic	-13630	ENSMUSG00000042943	Erich3
73902	chr3	154695272	154695527	256	-1.13278	-0.210665	-0.922112	0.388129	0.409483	4922501L14Rik	protein_coding	NA	ENSMUST00000172865	NA	Intergenic	-15733	ENSMUSG00000042943	Erich3
6208	chr1	182748653	182749007	355	-0.45053	1.9531	-2.40363	0.0151708	0.0706722	4922505E12Rik	protein_coding	NA	ENSMUST00000060041	NA	exon (NM_001033547, exon 1 of 1)	350	ENSMUSG00000043429	Ccdc185
6206	chr1	182747146	182747382	237	-1.42225	0.0597582	-1.48201	0.133836	0.181111	4922505E12Rik	protein_coding	NA	ENSMUST00000060041	NA	exon (NM_001033547, exon 1 of 1)	1916	ENSMUSG00000043429	Ccdc185
6207	chr1	182747474	182748433	960	0.660035	2.01303	-1.353	0.160614	0.205309	4922505E12Rik	protein_coding	NA	ENSMUST00000060041	NA	exon (NM_001033547, exon 1 of 1)	1226	ENSMUSG00000043429	Ccdc185
65560	chr2	130867277	130867548	272	-1.8461	0.507935	-2.35404	0.0179388	0.0723876	4930402H24Rik	protein_coding	ENSMUSG00000027309	ENSMUST00000146975	NA	Intergenic	-27303	ENSMUSG00000027309	4930402H24Rik
65556	chr2	130790334	130790613	280	-0.950637	1.17097	-2.12161	0.0621699	0.116287	4930402H24Rik	protein_coding	ENSMUSG00000027309	ENSMUST00000044766	NA	intron (NM_029432, intron 10 of 36)	13627		Gm14057
65561	chr2	130903743	130904018	276	-2.04623	-0.210665	-1.83556	0.0703154	0.124262	4930402H24Rik	protein_coding	ENSMUSG00000027309	ENSMUST00000146975	NA	intron (NR_015523, intron 1 of 2)	2515		A730017L22Rik
65562	chr2	130906403	130907133	731	0.817025	2.47213	-1.65511	0.096314	0.147748	4930402H24Rik	protein_coding	ENSMUSG00000027309	ENSMUST00000146975	NA	promoter-TSS (NR_015523)	272	ENSMUSG00000027312	Atrn
65558	chr2	130839215	130840516	1302	1.67735	2.87629	-1.19894	0.192678	0.232833	4930402H24Rik	protein_coding	ENSMUSG00000027309	ENSMUST00000120316	NA	intron (NM_029432, intron 1 of 36)	244	ENSMUSG00000027309	4930402H24Rik
65559	chr2	130849305	130849531	227	-0.992211	0.149885	-1.1421	0.238572	0.273901	4930402H24Rik	protein_coding	ENSMUSG00000027309	ENSMUST00000146975	NA	Intergenic	-9308	ENSMUSG00000027309	4930402H24Rik
7322	chr10	20517655	20518011	357	-0.505618	0.690843	-1.19646	0.223722	0.261375	4930403O15Rik	processed_transcript	ENSMUSG00000068638	ENSMUST00000097355	NA	intron (NM_013875, intron 2 of 12)	170014	ENSMUSG00000019992	Mtfr2
14408	chr11	54370485	54370950	466	-0.0716158	1.26595	-1.33757	0.115257	0.164556	4930404A10Rik	protein_coding	ENSMUSG00000020332	ENSMUST00000094193	NA	promoter-TSS (NM_029105)	66	ENSMUSG00000020332	4930404A10Rik
14409	chr11	54407396	54407753	358	-0.518044	0.849387	-1.36743	0.162129	0.206606	4930404A10Rik	protein_coding	ENSMUSG00000020332	ENSMUST00000094193	NA	intron (NM_029105, intron 10 of 13)	-30604	ENSMUSG00000035992	Fnip1
66453	chr2	153491901	153493375	1475	0.482761	3.38594	-2.90318	0.00318678	0.0676651	4930404H24Rik	protein_coding	ENSMUSG00000079001	ENSMUST00000109783	NA	intron (NM_001134300, intron 1 of 10)	37333	ENSMUSG00000061411	Nol4l
10416	chr10	81363543	81365165	1623	0.399614	3.70303	-3.30342	1	1	4930404N11Rik	protein_coding	ENSMUSG00000020234	ENSMUST00000131736	NA	TTS (NM_028657)	1466	ENSMUSG00000020234	4930404N11Rik
66841	chr2	156719178	156719404	227	-2.40205	0.619249	-3.02129	0.00300455	0.0676651	4930405A21Rik	processed_transcript	ENSMUSG00000086638	ENSMUST00000139042	NA	intron (NR_040505, intron 1 of 3)	1618	ENSMUSG00000086638	4930405A21Rik
66842	chr2	156720590	156721744	1155	1.29319	3.27408	-1.98089	0.0508068	0.105073	4930405A21Rik	processed_transcript	ENSMUSG00000086638	ENSMUST00000139042	NA	promoter-TSS (NM_001042487)	-112	ENSMUSG00000061689	Dlgap4
17736	chr11	88924576	88924802	227	-1.1063	0.234711	-1.34101	0.162102	0.206581	4930405P13Rik	antisense	NA	ENSMUST00000139592	NA	exon (NM_029023, exon 13 of 13)	18761	ENSMUSG00000087338	Scpep1os
17737	chr11	88933254	88933484	231	-1.12429	0.159951	-1.28424	0.212867	0.251372	4930405P13Rik	antisense	NA	ENSMUST00000139592	NA	intron (NR_045955, intron 4 of 4)	22073	ENSMUSG00000000278	Scpep1
72464	chr3	100436639	100436865	227	-2.40205	0.261299	-2.66334	0.0102055	0.0676651	4930406D18Rik	lincRNA	ENSMUSG00000086923	ENSMUST00000152827	NA	intron (NR_040543, intron 2 of 2)	10347	ENSMUSG00000086923	4930406D18Rik
72462	chr3	100430828	100431054	227	-1.10439	0.406114	-1.51051	0.111507	0.161357	4930406D18Rik	lincRNA	ENSMUSG00000086923	ENSMUST00000152827	NA	intron (NR_040543, intron 2 of 2)	4536	ENSMUSG00000086923	4930406D18Rik
72463	chr3	100434663	100434950	288	-0.837555	0.339989	-1.17754	0.220283	0.258193	4930406D18Rik	lincRNA	ENSMUSG00000086923	ENSMUST00000152827	NA	intron (NR_040543, intron 2 of 2)	8402	ENSMUSG00000086923	4930406D18Rik
76913	chr4	107953604	107953830	227	-2.09746	0.0597582	-2.15722	0.0349928	0.0896948	4930407G08Rik	lincRNA	ENSMUSG00000086713	ENSMUST00000145831	-101	Intergenic	-14617	ENSMUSG00000008932	Slc1a7
39252	chr15	82062760	82063065	306	-0.619394	0.681013	-1.30041	0.13744	0.184502	4930407I10Rik	protein_coding	ENSMUSG00000075524	ENSMUST00000100396	NA	exon (NM_001166475, exon 2 of 2)	3762	ENSMUSG00000075524	4930407I10Rik
39253	chr15	82064319	82065206	888	0.914546	1.96593	-1.05139	0.21917	0.257202	4930407I10Rik	protein_coding	ENSMUSG00000075524	ENSMUST00000100396	NA	exon (NM_001166475, exon 2 of 2)	-5354	ENSMUSG00000068117	Mei1
39251	chr15	82060495	82060789	295	-0.720707	0.402735	-1.12344	0.243329	0.277908	4930407I10Rik	protein_coding	ENSMUSG00000075524	ENSMUST00000100396	NA	intron (NM_001166475, intron 1 of 1)	1491	ENSMUSG00000075524	4930407I10Rik
39250	chr15	82057638	82057868	231	-0.861106	0.00459067	-0.865697	0.400617	0.421336	4930407I10Rik	protein_coding	ENSMUSG00000075524	ENSMUST00000100396	-1282	Intergenic	-1398	ENSMUSG00000075524	4930407I10Rik
25572	chr12	104867382	104867608	227	-1.8151	0.499974	-2.31508	0.0185533	0.0723876	4930408O17Rik	protein_coding	ENSMUSG00000021101	ENSMUST00000021520	NA	Intergenic	-2419	ENSMUSG00000021097	Clmn
25573	chr12	104868157	104868383	227	-2.40205	-0.102637	-2.29941	0.0248201	0.0798712	4930408O17Rik	protein_coding	ENSMUSG00000021101	ENSMUST00000021520	NA	Intergenic	-3194	ENSMUSG00000021097	Clmn
64702	chr2	117902291	117902517	227	-1.59215	0.121142	-1.71329	0.0720749	0.125982	4930412B13Rik	lincRNA	ENSMUSG00000086221	ENSMUST00000149239	NA	intron (NR_040631, intron 3 of 5)	80476	ENSMUSG00000086221	4930412B13Rik
74170	chr4	9775551	9775964	414	-0.966777	1.76691	-2.73369	0.00819336	0.0676651	4930412C18Rik	processed_transcript	ENSMUSG00000085558	ENSMUST00000146481	NA	intron (NR_030693, intron 1 of 3)	5173		4930412C18Rik
129646	chrX	127724065	127724747	683	-0.651118	1.91291	-2.56403	0.0400002	0.0946276	4930412D23Rik	protein_coding	ENSMUSG00000043569	ENSMUST00000052500	NA	intron (NM_001281537, intron 1 of 1)	12148	ENSMUSG00000043569	4930412D23Rik
59882	chr2	9883439	9883813	375	-2.09848	0.882819	-2.9813	0.00859187	0.0676651	4930412O13Rik	protein_coding	ENSMUSG00000025783	ENSMUST00000026889	NA	intron (NR_040511, intron 3 of 3)	2380		4930412O13Rik
59881	chr2	9880925	9883378	2454	-0.560133	4.04812	-4.60826	1	1	4930412O13Rik	protein_coding	ENSMUSG00000025783	ENSMUST00000026889	NA	TTS (NR_040511)	906		4930412O13Rik
12798	chr11	11491634	11491919	286	-0.208629	1.1023	-1.31093	0.269449	0.301591	4930415F15Rik	protein_coding	ENSMUSG00000020191	ENSMUST00000020410	NA	intron (NM_028669, intron 2 of 5)	2511	ENSMUSG00000020191	4930415F15Rik
40626	chr15	98587454	98587721	268	-1.41297	0.843054	-2.25603	0.0288785	0.0832599	4930415O20Rik	protein_coding	ENSMUSG00000022993	ENSMUST00000023728	NA	intron (NM_001201322, intron 2 of 3)	16584	ENSMUSG00000022993	4930415O20Rik
40625	chr15	98585655	98586048	394	-0.371035	0.794558	-1.16559	0.240193	0.275244	4930415O20Rik	protein_coding	ENSMUSG00000022993	ENSMUST00000023728	NA	intron (NM_001201322, intron 2 of 3)	14848	ENSMUSG00000022993	4930415O20Rik
65129	chr2	122702799	122703038	240	-2.09746	0.400961	-2.49842	0.0209581	0.0756269	4930417H01Rik	processed_transcript	ENSMUSG00000087017	ENSMUST00000142323	NA	promoter-TSS (NM_011774)	-256	ENSMUSG00000005802	Slc30a4
19423	chr11	101950576	101950802	227	-2.40205	0.249948	-2.65199	0.00829281	0.0676651	4930417O22Rik	antisense	ENSMUSG00000071818	ENSMUST00000123249	-1618	Intergenic	-1732	ENSMUSG00000071818	4930417O22Rik
19424	chr11	101952209	101952722	514	-0.972644	0.656951	-1.6296	0.122654	0.171073	4930417O22Rik	antisense	ENSMUSG00000071818	ENSMUST00000123249	NA	promoter-TSS (NR_045806)	45	ENSMUSG00000071818	4930417O22Rik
19425	chr11	101960733	101960959	227	-1.25979	0.0769477	-1.33674	0.172445	0.215317	4930417O22Rik	antisense	ENSMUSG00000071818	ENSMUST00000123249	160	TTS (NR_045806)	6169	ENSMUSG00000001494	Sost
52576	chr18	21650959	21654471	3513	1.22587	4.99177	-3.7659	1	1	4930426D05Rik	processed_transcript	ENSMUSG00000043168	ENSMUST00000144487	NA	promoter-TSS (NM_001081403)	-347	ENSMUSG00000042514	Klhl14
26823	chr12	113161159	113161551	393	-1.41297	1.0423	-2.45528	0.0132194	0.0692725	4930427A07Rik	protein_coding	ENSMUSG00000037466	ENSMUST00000049271	NA	exon (NM_134041, exon 6 of 8)	4934	ENSMUSG00000037466	4930427A07Rik
26824	chr12	113161570	113161888	319	-1.1063	0.845599	-1.9519	0.0390726	0.093487	4930427A07Rik	protein_coding	ENSMUSG00000037466	ENSMUST00000049271	NA	exon (NM_134041, exon 7 of 8)	5308	ENSMUSG00000037466	4930427A07Rik
26822	chr12	113160293	113160535	243	-1.11379	0.595589	-1.70938	0.0800736	0.132875	4930427A07Rik	protein_coding	ENSMUSG00000037466	ENSMUST00000049271	NA	intron (NM_134041, intron 5 of 7)	3993	ENSMUSG00000037466	4930427A07Rik
26825	chr12	113163714	113164087	374	-0.226556	0.920201	-1.14676	0.219894	0.257853	4930427A07Rik	protein_coding	ENSMUSG00000037466	ENSMUST00000049271	NA	3' UTR (NM_134041, exon 8 of 8)	7480	ENSMUSG00000037466	4930427A07Rik
26821	chr12	113159600	113160075	476	0.111112	1.22027	-1.10916	0.225526	0.262951	4930427A07Rik	protein_coding	ENSMUSG00000037466	ENSMUST00000049271	NA	intron (NM_134041, intron 5 of 7)	3417	ENSMUSG00000037466	4930427A07Rik
26820	chr12	113159232	113159458	227	-0.720315	0.207625	-0.927939	0.308812	0.336513	4930427A07Rik	protein_coding	ENSMUSG00000037466	ENSMUST00000049271	NA	intron (NM_134041, intron 5 of 7)	2924	ENSMUSG00000037466	4930427A07Rik
127948	chrX	76397994	76398320	327	-0.867741	1.27149	-2.13923	0.0897347	0.142057	4930428D18Rik	protein_coding	ENSMUSG00000073085	ENSMUST00000101419	15	TTS (NM_001033799)	4807	ENSMUSG00000073085	4930428D18Rik
127947	chrX	76393920	76394200	281	-0.76254	0.285483	-1.04802	0.351057	0.375817	4930428D18Rik	protein_coding	ENSMUSG00000073085	ENSMUST00000101419	NA	intron (NM_001033799, intron 1 of 2)	710	ENSMUSG00000073085	4930428D18Rik
123085	chr9	79792907	79793651	745	0.148291	2.48912	-2.34083	0.00722694	0.0676651	4930429F24Rik	processed_transcript	ENSMUSG00000086918	ENSMUST00000151676	NA	promoter-TSS (NR_040734)	151	ENSMUSG00000032328	Tmem30a
64584	chr2	111205546	111205842	297	-1.03726	0.848036	-1.88529	0.117427	0.166694	4930430A15Rik	protein_coding	ENSMUSG00000027157	ENSMUST00000028577	NA	intron (NM_026248, intron 9 of 15)	23906	ENSMUSG00000027157	4930430A15Rik
64583	chr2	111202658	111203034	377	-0.511817	0.574541	-1.08636	0.247816	0.281768	4930430A15Rik	protein_coding	ENSMUSG00000027157	ENSMUST00000142636	NA	intron (NM_026248, intron 11 of 15)	26754	ENSMUSG00000027157	4930430A15Rik
11133	chr10	100588863	100589269	407	-0.417286	1.15593	-1.57321	0.0987767	0.149967	4930430F08Rik	protein_coding	ENSMUSG00000046567	ENSMUST00000054471	NA	exon (NM_175128, exon 1 of 7)	193	ENSMUSG00000046567	4930430F08Rik
88995	chr5	115436290	115437196	907	0.508687	2.23895	-1.73026	0.0822478	0.134874	4930430O22Rik	protein_coding	NA	ENSMUST00000078701	NA	intron (NM_008629, intron 6 of 14)	7058	ENSMUSG00000054256	Msi1
102967	chr7	29572917	29573354	438	-1.28081	1.32559	-2.6064	0.021079	0.0758392	4930432E11Rik	protein_coding	ENSMUSG00000046958	ENSMUST00000053635	NA	Intergenic	-67676	ENSMUSG00000030583	Sipa1l3
102968	chr7	29575649	29575915	267	-0.43867	0.659785	-1.09845	0.256975	0.289922	4930432E11Rik	protein_coding	ENSMUSG00000046958	ENSMUST00000053635	171	Intergenic	-70322	ENSMUSG00000030583	Sipa1l3
87177	chr5	87842771	87843417	647	-0.0928038	1.59707	-1.68988	0.0519052	0.106358	4930432K09Rik	protein_coding	NA	ENSMUST00000101056	NA	exon (NM_001163551, exon 5 of 6)	-7265	ENSMUSG00000067156	Gm7337
114844	chr8	84157507	84157760	254	-2.40205	0.261299	-2.66334	0.0102055	0.0676651	4930432K21Rik	protein_coding	ENSMUSG00000008129	ENSMUST00000093375	NA	intron (NM_029045, intron 2 of 8)	9596	ENSMUSG00000008129	4930432K21Rik
114845	chr8	84167457	84167703	247	-1.07112	0.193911	-1.26503	0.187004	0.227769	4930432K21Rik	protein_coding	ENSMUSG00000008129	ENSMUST00000093375	NA	exon (NM_001163752, exon 5 of 8)	8972	ENSMUSG00000056155	Nanos3
73162	chr3	121678178	121678478	301	-0.817083	0.718499	-1.53558	0.0920449	0.14402	4930432M17Rik	protein_coding	ENSMUSG00000074248	ENSMUST00000098646	NA	intron (NM_001033814, intron 3 of 5)	7565		4930432M17Rik
118774	chr9	3176429	3176730	302	-1.28197	0.89494	-2.17691	0.0226109	0.0778722	4930433N12Rik	protein_coding	ENSMUSG00000042360	ENSMUST00000048921	NA	Intergenic	23233		4930433N12Rik
118775	chr9	3199155	3200265	1111	1.01182	3.24564	-2.23382	0.0239472	0.0794251	4930433N12Rik	protein_coding	ENSMUSG00000042360	ENSMUST00000048921	NA	non-coding (NR_027988, exon 1 of 5)	103		4930433N12Rik
118773	chr9	3158133	3158701	569	0.124881	1.747	-1.62212	0.0991129	0.150247	4930433N12Rik	protein_coding	ENSMUSG00000042360	ENSMUST00000048921	NA	Intergenic	41396		4930433N12Rik
118772	chr9	3136971	3137208	238	-0.860243	0.234711	-1.09495	0.24449	0.278871	4930433N12Rik	protein_coding	ENSMUSG00000042360	ENSMUST00000048921	NA	Intergenic	62723		4930433N12Rik
14687	chr11	58286228	58286570	343	-2.40205	0.402735	-2.80478	0.0082268	0.0676651	4930438A08Rik	protein_coding	ENSMUSG00000069873	ENSMUST00000108834	NA	Intergenic	-20670	ENSMUSG00000037243	Zfp692
14686	chr11	58280465	58280782	318	-1.25979	0.718499	-1.97829	0.0416432	0.0966288	4930438A08Rik	protein_coding	ENSMUSG00000069873	ENSMUST00000108834	NA	Intergenic	-26445	ENSMUSG00000037243	Zfp692
14688	chr11	58293396	58293753	358	-0.802526	0.708888	-1.51141	0.113491	0.162986	4930438A08Rik	protein_coding	ENSMUSG00000069873	ENSMUST00000108834	NA	Intergenic	-13494	ENSMUSG00000037243	Zfp692
1014	chr1	37331980	37332298	319	-1.5457	0.438105	-1.9838	0.0398786	0.0944596	4930439A04Rik	antisense	ENSMUSG00000086064	ENSMUST00000137241	NA	intron (NM_001290797, intron 1 of 25)	32301	ENSMUSG00000026113	Inpp4a
63595	chr2	78139163	78139459	297	-1.8461	0.774817	-2.62092	0.0372117	0.0919676	4930440I19Rik	lincRNA	ENSMUSG00000085431	ENSMUST00000144728	NA	intron (NR_108098, intron 2 of 6)	88134	ENSMUSG00000085431	4930440I19Rik
30190	chr13	67740668	67740894	227	-1.44579	0.810043	-2.25584	0.0292912	0.083871	4930441O14Rik	antisense	NA	ENSMUST00000143812	NA	intron (NR_027969, intron 1 of 2)	11519		Zfp85os
30191	chr13	67743830	67744320	491	-0.250166	1.17006	-1.42023	0.129569	0.177392	4930441O14Rik	antisense	NA	ENSMUST00000143812	NA	intron (NR_027969, intron 1 of 2)	11059	ENSMUSG00000058331	Zfp85
30192	chr13	67754811	67755097	287	-0.417921	0.607413	-1.02533	0.319287	0.345794	4930441O14Rik	antisense	NA	ENSMUST00000143812	NA	non-coding (NR_027969, exon 3 of 3)	180	ENSMUSG00000058331	Zfp85
72274	chr3	96831784	96832016	233	-1.76104	0.438105	-2.19914	0.0252368	0.0802089	4930442L01Rik	antisense	ENSMUSG00000087223	ENSMUST00000145865	NA	promoter-TSS (NM_001146001)	170		4930442L01Rik
112820	chr8	25982621	25982887	267	-1.8461	0.323807	-2.16991	0.0316587	0.0868913	4930444A02Rik	protein_coding	NA	ENSMUST00000061850	NA	3' UTR (NM_029037, exon 5 of 5)	-6010	ENSMUSG00000037260	Hgsnat
112819	chr8	25981058	25981284	227	-2.09746	-0.0691264	-2.02833	0.0473962	0.101665	4930444A02Rik	protein_coding	NA	ENSMUST00000061850	NA	3' UTR (NM_029037, exon 5 of 5)	-4427	ENSMUSG00000037260	Hgsnat
112821	chr8	25985995	25986373	379	-0.216672	1.17301	-1.38968	0.144268	0.190575	4930444A02Rik	protein_coding	NA	ENSMUST00000061850	NA	intron (NM_029037, intron 4 of 4)	7937	ENSMUSG00000037251	Pomk
112822	chr8	25986394	25986620	227	-0.972644	-0.0691264	-0.903518	0.371832	0.394486	4930444A02Rik	protein_coding	NA	ENSMUST00000061850	NA	exon (NM_029037, exon 4 of 5)	7614	ENSMUSG00000037251	Pomk
388	chr1	16092917	16093387	471	-0.630735	2.22407	-2.8548	0.00274337	0.0676651	4930444P10Rik	protein_coding	ENSMUSG00000067795	ENSMUST00000151004	NA	promoter-TSS (NM_001243238)	-111	ENSMUSG00000067795	4930444P10Rik
23942	chr12	72937367	72937951	585	-2.40205	1.3293	-3.73135	0.00154465	0.0676651	4930447C04Rik	processed_transcript	ENSMUSG00000021098	ENSMUST00000156930	NA	Intergenic	-2286	ENSMUSG00000021099	Six6
23940	chr12	72917304	72918282	979	0.0190144	2.98315	-2.96413	0.00352751	0.0676651	4930447C04Rik	protein_coding	ENSMUSG00000021098	ENSMUST00000044000	NA	promoter-TSS (NM_029444)	-28	ENSMUSG00000021098	4930447C04Rik
23941	chr12	72925016	72925242	227	-2.09848	0.533064	-2.63154	0.0072643	0.0676651	4930447C04Rik	processed_transcript	ENSMUSG00000021098	ENSMUST00000156930	NA	Intergenic	-7364	ENSMUSG00000021098	4930447C04Rik
23943	chr12	72939305	72940954	1650	0.415398	3.56645	-3.15105	1	1	4930447C04Rik	processed_transcript	ENSMUSG00000021098	ENSMUST00000156930	NA	exon (NM_011384, exon 1 of 2)	185	ENSMUSG00000021099	Six6
70807	chr3	59786765	59787007	243	-2.07893	0.364722	-2.44365	0.0164394	0.0723876	4930449A18Rik	protein_coding	ENSMUSG00000074589	ENSMUST00000094228	NA	Intergenic	57100	ENSMUSG00000090527	Gm5538
70808	chr3	59796404	59796639	236	-1.27026	1.00458	-2.27485	0.0270497	0.0811765	4930449A18Rik	protein_coding	ENSMUSG00000074589	ENSMUST00000094228	NA	Intergenic	-64529	ENSMUSG00000095522	Gm8298
70809	chr3	59829628	59829978	351	-1.59626	0.89484	-2.4911	0.0523655	0.106816	4930449A18Rik	protein_coding	ENSMUSG00000074589	ENSMUST00000094228	NA	Intergenic	-31248	ENSMUSG00000095522	Gm8298
70805	chr3	59777936	59778210	275	-1.09506	0.314826	-1.40988	0.132307	0.179882	4930449A18Rik	protein_coding	ENSMUSG00000074589	ENSMUST00000094228	NA	Intergenic	48287	ENSMUSG00000090527	Gm5538
70806	chr3	59783880	59784106	227	-0.639247	-0.210665	-0.428582	0.707828	0.714887	4930449A18Rik	protein_coding	ENSMUSG00000074589	ENSMUST00000094228	NA	Intergenic	54207	ENSMUSG00000090527	Gm5538
42621	chr16	17558262	17558550	289	-2.40205	0.482301	-2.88435	0.00725571	0.0676651	4930451C15Rik	protein_coding	ENSMUSG00000022759	ENSMUST00000065125	NA	intron (NM_001145435, intron 3 of 7)	2841	ENSMUSG00000022759	4930451C15Rik
42618	chr16	17544979	17545221	243	-1.80294	0.149885	-1.95283	0.0441029	0.0991514	4930451C15Rik	protein_coding	ENSMUSG00000022759	ENSMUST00000100123	NA	3' UTR (NM_029053, exon 9 of 9)	-14048	ENSMUSG00000022760	Thap7
42619	chr16	17550514	17550757	244	-1.22278	0.583557	-1.80633	0.0755192	0.128974	4930451C15Rik	protein_coding	ENSMUSG00000022759	ENSMUST00000065125	NA	intron (NM_001145435, intron 6 of 7)	10611	ENSMUSG00000022759	4930451C15Rik
42620	chr16	17555974	17556241	268	-1.2494	0.314826	-1.56422	0.0944653	0.145909	4930451C15Rik	protein_coding	ENSMUSG00000022759	ENSMUST00000065125	NA	intron (NM_001145435, intron 4 of 7)	5139	ENSMUSG00000022759	4930451C15Rik
42622	chr16	17560991	17561244	254	-1.44579	0.149885	-1.59568	0.106462	0.156907	4930451C15Rik	protein_coding	ENSMUSG00000022759	ENSMUST00000065125	NA	promoter-TSS (NM_001159561)	129	ENSMUSG00000022759	4930451C15Rik
29462	chr13	55774738	55775555	818	0.00805706	1.88643	-1.87838	0.0718086	0.125694	4930451E10Rik	antisense	ENSMUSG00000069223	ENSMUST00000154384	NA	intron (NM_028281, intron 2 of 3)	-9432	ENSMUSG00000021499	Catsper3
41805	chr16	4973915	4974145	231	-2.40205	0.429748	-2.83179	0.00692452	0.0676651	4930451G09Rik	protein_coding	ENSMUSG00000022543	ENSMUST00000090457	NA	intron (NR_073370, intron 5 of 8)	9741		4930451G09Rik
41803	chr16	4968864	4969090	227	-0.831673	0.554722	-1.38639	0.146952	0.193051	4930451G09Rik	protein_coding	ENSMUSG00000022543	ENSMUST00000090457	NA	exon (NM_001271586, exon 4 of 9)	4688		4930451G09Rik
41804	chr16	4972161	4972468	308	-0.469821	0.822872	-1.29269	0.186557	0.227405	4930451G09Rik	protein_coding	ENSMUSG00000022543	ENSMUST00000090457	NA	intron (NR_073370, intron 5 of 8)	8026		4930451G09Rik
41806	chr16	4976016	4976242	227	-0.932654	-0.050341	-0.882313	0.372012	0.394668	4930451G09Rik	protein_coding	ENSMUSG00000022543	ENSMUST00000090457	NA	intron (NR_073370, intron 6 of 8)	11840		4930451G09Rik
41807	chr16	4977138	4977412	275	-0.179732	0.046698	-0.22643	0.827339	0.831431	4930451G09Rik	protein_coding	ENSMUSG00000022543	ENSMUST00000090457	NA	intron (NR_073370, intron 8 of 8)	12986		4930451G09Rik
109231	chr7	126830001	126830699	699	-0.989848	1.84123	-2.83108	0.00455146	0.0676651	4930451I11Rik	protein_coding	ENSMUSG00000045989	ENSMUST00000061695	NA	TTS (NM_029978)	1146	ENSMUSG00000045989	4930451I11Rik
31838	chr14	8665970	8666307	338	-0.801811	1.25371	-2.05552	0.0289169	0.0832968	4930452B06Rik	protein_coding	ENSMUSG00000021747	ENSMUST00000102996	NA	promoter-TSS (NR_045968)	151	ENSMUSG00000021747	4930452B06Rik
31837	chr14	8581912	8582361	450	-1.13278	0.678221	-1.811	0.078192	0.131576	4930452B06Rik	protein_coding	ENSMUSG00000021747	ENSMUST00000102996	NA	intron (NM_028934, intron 4 of 15)	84153	ENSMUSG00000021747	4930452B06Rik
31836	chr14	8538985	8539215	231	-0.468834	0.838038	-1.30687	0.179759	0.221434	4930452B06Rik	protein_coding	ENSMUSG00000021747	ENSMUST00000102996	NA	intron (NM_028934, intron 6 of 15)	127190	ENSMUSG00000021747	4930452B06Rik
15300	chr11	63001793	63002023	231	-1.61939	0.268743	-1.88814	0.0442673	0.099282	4930452L02Rik	antisense	NA	ENSMUST00000130177	NA	intron (NR_105772, intron 5 of 6)	50715	ENSMUSG00000042200	Cdrt4
44277	chr16	64770482	64770798	317	-0.927275	1.43801	-2.36529	0.0239007	0.0794221	4930453N24Rik	protein_coding	ENSMUSG00000059920	ENSMUST00000076991	NA	intron (NM_026273, intron 1 of 2)	299	ENSMUSG00000059920	4930453N24Rik
81649	chr4	142017057	142017315	259	-2.07893	0.438105	-2.51703	0.0125867	0.0690671	4930455G09Rik	antisense	ENSMUSG00000085761	ENSMUST00000126231	-582	Intergenic	-5535	ENSMUSG00000051435	Fhad1
81650	chr4	142017962	142018188	227	-1.28139	0.0769477	-1.35834	0.171466	0.214625	4930455G09Rik	antisense	ENSMUSG00000085761	ENSMUST00000126231	NA	Intergenic	-6424	ENSMUSG00000051435	Fhad1
79028	chr4	128156750	128156976	227	-2.40205	0.193911	-2.59596	0.0127401	0.0690671	4930465A12Rik	antisense	NA	ENSMUST00000153357	NA	intron (NM_029137, intron 2 of 4)	9734		Csmd2os
79027	chr4	128153321	128153621	301	-0.350624	0.226975	-0.577599	0.553233	0.565431	4930465A12Rik	antisense	NA	ENSMUST00000153357	NA	intron (NM_029137, intron 2 of 4)	13126		Csmd2os
54797	chr18	77714030	77714326	297	-0.687711	1.52126	-2.20898	0.0338826	0.0890853	4930465K10Rik	pseudogene	ENSMUSG00000056682	ENSMUST00000056675	NA	promoter-TSS (NR_027978)	-6		4930465K10Rik
25840	chr12	107728890	107729211	322	-0.617304	0.380351	-0.997655	0.262963	0.295491	4930465M20Rik	lincRNA	ENSMUSG00000085641	ENSMUST00000130564	NA	intron (NR_045973, intron 2 of 2)	6437	ENSMUSG00000085641	4930465M20Rik
112427	chr8	19741692	19742174	483	-0.0596109	1.04454	-1.10415	0.249233	0.28299	4930467E23Rik	protein_coding	ENSMUSG00000096265	ENSMUST00000098909	NA	intron (NM_001270553, intron 6 of 9)	12357		4930467E23Rik
127964	chrX	76592825	76593144	320	-2.09746	1.27149	-3.36895	0.00729789	0.0676651	4930468A15Rik	protein_coding	ENSMUSG00000079525	ENSMUST00000114054	NA	intron (NM_001201395, intron 1 of 1)	9939	ENSMUSG00000079525	4930468A15Rik
127962	chrX	76586486	76586873	388	-1.44579	1.33095	-2.77674	0.0252825	0.0802089	4930468A15Rik	protein_coding	ENSMUSG00000079525	ENSMUST00000114054	NA	intron (NM_001201395, intron 1 of 1)	16244	ENSMUSG00000079525	4930468A15Rik
127963	chrX	76587500	76587779	280	-2.40205	-0.149412	-2.25263	0.0351967	0.0899758	4930468A15Rik	protein_coding	ENSMUSG00000079525	ENSMUST00000114054	NA	intron (NM_001201395, intron 1 of 1)	15284	ENSMUSG00000079525	4930468A15Rik
127965	chrX	76598341	76599364	1024	4.1414	5.95249	-1.81109	0.0849848	0.1374	4930468A15Rik	protein_coding	ENSMUSG00000079525	ENSMUST00000114054	NA	intron (NM_001201395, intron 1 of 1)	4071	ENSMUSG00000079525	4930468A15Rik
127961	chrX	76585937	76586352	416	-0.290064	1.08547	-1.37554	0.203516	0.242556	4930468A15Rik	protein_coding	ENSMUSG00000079525	ENSMUST00000114054	NA	intron (NM_001201395, intron 1 of 1)	16779	ENSMUSG00000079525	4930468A15Rik
13440	chr11	34013870	34014096	227	-2.40205	0.0597582	-2.4618	0.0188798	0.0723876	4930469K13Rik	processed_transcript	ENSMUSG00000085684	ENSMUST00000141450	NA	Intergenic	-20790	ENSMUSG00000053519	Kcnip1
13442	chr11	34054926	34055706	781	-0.505618	1.79131	-2.29693	0.0212718	0.0761187	4930469K13Rik	processed_transcript	ENSMUSG00000085684	ENSMUST00000141450	NA	intron (NM_010696, intron 3 of 20)	8115	ENSMUSG00000002699	Lcp2
13444	chr11	34074747	34074973	227	-2.40205	-0.0691264	-2.33292	0.0259842	0.0802089	4930469K13Rik	processed_transcript	ENSMUSG00000085684	ENSMUST00000141450	NA	intron (NM_010696, intron 8 of 20)	27659	ENSMUSG00000002699	Lcp2
13441	chr11	34022192	34022422	231	-1.27026	0.816413	-2.08668	0.0514881	0.10587	4930469K13Rik	processed_transcript	ENSMUSG00000085684	ENSMUST00000141450	NA	Intergenic	-24894	ENSMUSG00000002699	Lcp2
13443	chr11	34064058	34064307	250	-0.332935	0.456264	-0.789199	0.427533	0.446788	4930469K13Rik	processed_transcript	ENSMUSG00000085684	ENSMUST00000141450	NA	intron (NM_010696, intron 3 of 20)	16982	ENSMUSG00000002699	Lcp2
68494	chr2	170579739	170579965	227	-2.40205	0.121142	-2.52319	0.012328	0.069035	4930470P17Rik	protein_coding	ENSMUSG00000043583	ENSMUST00000062355	NA	intron (NR_027825, intron 1 of 1)	22165	ENSMUSG00000043583	4930470P17Rik
65527	chr2	130559998	130560228	231	-1.13278	0.390724	-1.5235	0.118238	0.167427	4930473A02Rik	processed_transcript	ENSMUSG00000060029	ENSMUST00000136793	NA	intron (NR_040348, intron 2 of 8)	3636	ENSMUSG00000060029	4930473A02Rik
103180	chr7	30671503	30671796	294	-2.09746	0.659785	-2.75724	0.00733173	0.0676651	4930479M11Rik	protein_coding	NA	ENSMUST00000051495	NA	promoter-TSS (NR_027849)	-45	ENSMUSG00000049761	Pmis2
55795	chr19	5422157	5422387	231	-2.40205	0.539233	-2.94128	0.00458397	0.0676651	4930481A15Rik	processed_transcript	ENSMUSG00000086938	ENSMUST00000128542	NA	TTS (NM_024176)	2707	ENSMUSG00000024914	Drap1
55792	chr19	5414488	5414769	282	-1.61939	0.507935	-2.12733	0.0274194	0.0815701	4930481A15Rik	processed_transcript	ENSMUSG00000086938	ENSMUST00000174415	NA	intron (NR_027938, intron 1 of 3)	7814	ENSMUSG00000086938	4930481A15Rik
55794	chr19	5419713	5420010	298	-0.659103	0.734827	-1.39393	0.173158	0.215897	4930481A15Rik	processed_transcript	ENSMUSG00000086938	ENSMUST00000128542	NA	intron (NR_015545, intron 4 of 4)	5117	ENSMUSG00000024914	Drap1
55793	chr19	5418355	5418581	227	-0.948926	0.0597582	-1.00868	0.302196	0.331433	4930481A15Rik	processed_transcript	ENSMUSG00000086938	ENSMUST00000128542	NA	intron (NR_015545, intron 4 of 4)	6511	ENSMUSG00000024914	Drap1
72084	chr3	95016011	95016262	252	-1.58172	0.784081	-2.3658	0.0153672	0.0710291	4930481B07Rik	processed_transcript	ENSMUSG00000085956	ENSMUST00000128160	NA	promoter-TSS (NM_030074)	-899	ENSMUSG00000019338	Zfp687
10762	chr10	86110373	86110678	306	-0.998527	0.574541	-1.57307	0.118572	0.167779	4930486F22Rik	antisense	ENSMUSG00000085435	ENSMUST00000131378	NA	intron (NR_038024, intron 2 of 2)	14672		4930486F22Rik
29873	chr13	60843598	60843848	251	-1.8461	0.732106	-2.57821	0.00717371	0.0676651	4930486L24Rik	protein_coding	ENSMUSG00000050345	ENSMUST00000091569	NA	intron (NM_178098, intron 7 of 7)	20693	ENSMUSG00000050345	4930486L24Rik
29874	chr13	60864133	60864493	361	-0.657977	0.831755	-1.48973	0.142115	0.188541	4930486L24Rik	protein_coding	ENSMUSG00000050345	ENSMUST00000091569	NA	intron (NM_178098, intron 1 of 7)	103	ENSMUSG00000050345	4930486L24Rik
6307	chr1	184711725	184712128	404	-2.04623	1.12532	-3.17154	0.00299341	0.0676651	4930488B22Rik	processed_transcript	ENSMUSG00000092578	ENSMUST00000172500	-368	promoter-TSS (NR_040627)	-570	ENSMUSG00000092578	4930488B22Rik
6308	chr1	184716201	184717631	1431	-0.927275	2.8862	-3.81348	1	1	4930488B22Rik	processed_transcript	ENSMUSG00000092578	ENSMUST00000172500	NA	intron (NR_040627, intron 2 of 2)	4419	ENSMUSG00000092578	4930488B22Rik
6309	chr1	184717981	184718913	933	-0.733271	2.49326	-3.22653	1	1	4930488B22Rik	processed_transcript	ENSMUSG00000092578	ENSMUST00000172500	NA	non-coding (NR_040627, exon 3 of 3)	5950	ENSMUSG00000092578	4930488B22Rik
64442	chr2	104563456	104563761	306	-1.12429	1.04344	-2.16773	0.0226786	0.0779007	4930500J02Rik	processed_transcript	ENSMUSG00000086454	ENSMUST00000146553	NA	intron (NR_040322, intron 2 of 3)	4150	ENSMUSG00000086454	4930500J02Rik
5633	chr1	170214842	170215437	596	0.429822	2.29882	-1.869	0.0645315	0.118859	4930500M09Rik	protein_coding	ENSMUSG00000044306	ENSMUST00000159201	NA	exon (NM_010633, exon 1 of 8)	253		Uhmk1
127218	chrX	53725246	53725573	328	-1.63211	0.668253	-2.30036	0.0244847	0.0798712	4930502E18Rik	protein_coding	ENSMUSG00000055555	ENSMUST00000069209	NA	intron (NM_029142, intron 1 of 4)	579	ENSMUSG00000055555	4930502E18Rik
54372	chr18	70471815	70472843	1029	0.399124	2.29241	-1.89328	0.0534441	0.108043	4930503L19Rik	protein_coding	ENSMUSG00000044906	ENSMUST00000067556	NA	promoter-TSS (NM_001289648)	-125	ENSMUSG00000079608	Stard6
14702	chr11	58448115	58448341	227	-1.39908	0.52213	-1.92121	0.0572679	0.111859	4930504O13Rik	protein_coding	ENSMUSG00000052642	ENSMUST00000064614	NA	intron (NM_207527, intron 2 of 3)	4738	ENSMUSG00000052642	4930504O13Rik
14703	chr11	58452924	58453154	231	-1.27026	0.438105	-1.70837	0.0811564	0.133918	4930504O13Rik	protein_coding	ENSMUSG00000052642	ENSMUST00000064614	NA	promoter-TSS (NM_207527)	-73	ENSMUSG00000052642	4930504O13Rik
13237	chr11	30471863	30472170	308	-0.534317	0.721215	-1.25553	0.178191	0.220086	4930505A04Rik	nonsense_mediated_decay	ENSMUSG00000040919	ENSMUST00000152718	-36	promoter-TSS (NM_001100394)	-188	ENSMUSG00000040919	4930505A04Rik
35680	chr14	115405358	115405636	279	-1.8461	0.287405	-2.13351	0.0384631	0.0927592	4930505G20Rik	processed_transcript	ENSMUSG00000093551	ENSMUST00000176582	NA	intron (NR_045761, intron 2 of 3)	4055	ENSMUSG00000093551	4930505G20Rik
45451	chr17	8304371	8304665	295	-0.844082	1.40352	-2.24761	0.0357221	0.0904251	4930506C21Rik	processed_transcript	ENSMUSG00000087478	ENSMUST00000130639	NA	intron (NR_073374, intron 1 of 4)	-6585	ENSMUSG00000073468	Sft2d1
45450	chr17	8298734	8299132	399	-0.540641	0.738918	-1.27956	0.205532	0.244449	4930506C21Rik	processed_transcript	ENSMUSG00000087478	ENSMUST00000130639	NA	intron (NR_073374, intron 1 of 4)	-12170	ENSMUSG00000073468	Sft2d1
59514	chr19	59075064	59076057	994	0.669313	3.1	-2.43069	0.00834109	0.0676651	4930506M07Rik	protein_coding	ENSMUSG00000041362	ENSMUST00000047511	NA	5' UTR (NM_175172, exon 1 of 15)	508	ENSMUSG00000041362	4930506M07Rik
59513	chr19	58991707	58991933	227	-2.09746	0.166039	-2.2635	0.0222184	0.0774524	4930506M07Rik	protein_coding	ENSMUSG00000041362	ENSMUST00000047511	NA	intron (NM_001114312, intron 15 of 16)	48395	ENSMUSG00000048029	Eno4
8728	chr10	62449376	62449932	557	0.117305	2.5996	-2.48229	0.0303162	0.0852788	4930507D05Rik	protein_coding	ENSMUSG00000097129	ENSMUST00000181110	NA	promoter-TSS (NM_181423)	39	ENSMUSG00000020079	Supv3l1
17024	chr11	80855182	80855572	391	-0.551723	1.60074	-2.15247	0.0400149	0.0946522	4930507D10Rik	antisense	ENSMUSG00000086703	ENSMUST00000137411	NA	intron (NR_110449, intron 1 of 2)	2923		4930507D10Rik
84022	chr5	3657086	3657312	227	-1.76104	0.0597582	-1.82079	0.0655109	0.119836	4930511M11Rik	protein_coding	NA	ENSMUST00000115515	NA	5' UTR (NM_029154, exon 1 of 11)	195	ENSMUSG00000014529	Tmbim7
84023	chr5	3669195	3669478	284	-0.524981	0.671149	-1.19613	0.212485	0.251027	4930511M11Rik	protein_coding	NA	ENSMUST00000014673	NA	intron (NM_029141, intron 6 of 10)	12333	ENSMUSG00000014529	Tmbim7
23816	chr12	69790401	69790790	390	-1.8461	1.41205	-3.25815	0.00115317	0.0676651	4930512B01Rik	protein_coding	ENSMUSG00000020992	ENSMUST00000021378	NA	intron (NR_033573, intron 1 of 7)	111	ENSMUSG00000020990	Cdkl1
23817	chr12	69790875	69791105	231	-2.40205	0.645389	-3.04744	0.00286347	0.0676651	4930512B01Rik	protein_coding	ENSMUSG00000020992	ENSMUST00000021378	NA	promoter-TSS (NM_183294)	-283	ENSMUSG00000020990	Cdkl1
113553	chr8	61908409	61908647	239	-1.13278	0.339989	-1.47277	0.139829	0.186451	4930512H18Rik	antisense	ENSMUSG00000086866	ENSMUST00000133752	NA	Intergenic	-5834	ENSMUSG00000058056	Palld
12801	chr11	11599205	11599484	280	-1.61866	-0.367614	-1.25105	0.232095	0.268603	4930512M02Rik	protein_coding	ENSMUSG00000062511	ENSMUST00000081896	NA	Intergenic	-86868	ENSMUSG00000018654	Ikzf1
115779	chr8	95806580	95807482	903	0.841146	3.19924	-2.3581	0.0200139	0.0741619	4930513N10Rik	processed_transcript	ENSMUSG00000074136	ENSMUST00000098472	NA	non-coding (NR_015574, exon 1 of 4)	201	ENSMUSG00000074136	4930513N10Rik
115780	chr8	95813491	95813722	232	-1.83052	0.178067	-2.00859	0.0462036	0.100997	4930513N10Rik	processed_transcript	ENSMUSG00000074136	ENSMUST00000145562	NA	intron (NR_015574, intron 2 of 3)	-6145	ENSMUSG00000036550	Cnot1
81332	chr4	140877449	140877675	227	-1.60534	0.193911	-1.79926	0.0673158	0.121619	4930515B02Rik	lincRNA	ENSMUSG00000087045	ENSMUST00000140588	NA	non-coding (NR_040654, exon 2 of 3)	4869	ENSMUSG00000087045	4930515B02Rik
81331	chr4	140872073	140872386	314	-1.27026	0.487173	-1.75744	0.0707532	0.124634	4930515B02Rik	lincRNA	ENSMUSG00000087045	ENSMUST00000140588	-306	promoter-TSS (NR_040654)	-463	ENSMUSG00000087045	4930515B02Rik
88914	chr5	114774511	114775486	976	1.29641	2.7239	-1.42749	0.179302	0.221029	4930515G01Rik	antisense	ENSMUSG00000092183	ENSMUST00000173208	NA	promoter-TSS (NR_027872)	-16	ENSMUSG00000092183	4930515G01Rik
126976	chrX	46325192	46325491	300	-1.63211	0.296547	-1.92865	0.0749019	0.128593	4930515L19Rik	antisense	ENSMUSG00000085157	ENSMUST00000152352	NA	intron (NR_045440, intron 2 of 2)	3569	ENSMUSG00000085157	4930515L19Rik
107827	chr7	104080649	104080945	297	-2.40205	0.858014	-3.26006	0.00947292	0.0676651	4930516K23Rik	processed_transcript	ENSMUSG00000090219	ENSMUST00000138055	NA	Intergenic	4281	ENSMUSG00000051340	Olfr645
107826	chr7	104079392	104079671	280	-2.09746	0.446342	-2.5438	0.0140643	0.0692725	4930516K23Rik	processed_transcript	ENSMUSG00000090219	ENSMUST00000138055	NA	Intergenic	5546	ENSMUSG00000051340	Olfr645
107828	chr7	104116207	104116466	260	-1.41062	0.209582	-1.6202	0.0967542	0.148147	4930516K23Rik	processed_transcript	ENSMUSG00000090219	ENSMUST00000138055	NA	Intergenic	10056	ENSMUSG00000073931	Olfr646
107825	chr7	104078752	104079197	446	-0.26424	0.885243	-1.14948	0.241947	0.276656	4930516K23Rik	processed_transcript	ENSMUSG00000090219	ENSMUST00000138055	NA	Intergenic	6103	ENSMUSG00000051340	Olfr645
28041	chr13	30620140	30620444	305	-2.09746	1.23558	-3.33304	0.00575113	0.0676651	4930519D14Rik	lincRNA	ENSMUSG00000086263	ENSMUST00000151471	NA	intron (NR_045975, intron 2 of 3)	5249	ENSMUSG00000086263	4930519D14Rik
128874	chrX	103186509	103186768	260	-1.13278	0.482301	-1.61508	0.12481	0.173006	4930519F16Rik	processed_transcript	ENSMUSG00000031325	ENSMUST00000033688	NA	promoter-TSS (NM_008671)	25	ENSMUSG00000082229	Nap1l2
128875	chrX	103234918	103235254	337	-1.24117	0.0045764	-1.24574	0.279652	0.311207	4930519F16Rik	processed_transcript	ENSMUSG00000031325	ENSMUST00000033688	NA	intron (NM_029170, intron 2 of 3)	21520		4930519F16Rik
88923	chr5	114879384	114879694	311	-1.80294	0.914196	-2.71714	0.0044067	0.0676651	4930519G04Rik	protein_coding	ENSMUSG00000029564	ENSMUST00000031547	NA	exon (NM_026263, exon 11 of 12)	-17395	ENSMUSG00000029561	Oasl2
88922	chr5	114875586	114875816	231	-2.09848	0.0597582	-2.15823	0.0349558	0.0896948	4930519G04Rik	protein_coding	ENSMUSG00000029564	ENSMUST00000031547	NA	intron (NM_026263, intron 9 of 11)	-21233	ENSMUSG00000029561	Oasl2
88921	chr5	114861366	114861751	386	-0.747831	0.389037	-1.13687	0.275878	0.307693	4930519G04Rik	protein_coding	ENSMUSG00000029564	ENSMUST00000031547	NA	intron (NM_026263, intron 3 of 11)	7845	ENSMUSG00000029564	4930519G04Rik
66594	chr2	154613203	154613891	689	-0.284455	2.35542	-2.63988	0.0135494	0.0692725	4930519P11Rik	protein_coding	ENSMUSG00000097602	ENSMUST00000181369	NA	intron (NM_199304, intron 1 of 14)	179	ENSMUSG00000059842	Zfp341
7708	chr10	40349383	40350140	758	0.432875	2.58164	-2.14877	0.0386857	0.0930847	4930520K10Rik	antisense	NA	ENSMUST00000143103	NA	intron (NM_001291816, intron 1 of 11)	454	ENSMUSG00000038481	Cdk19
124663	chr9	114367937	114368448	512	-0.16317	1.19386	-1.35703	0.150061	0.195863	4930520O04Rik	processed_transcript	ENSMUSG00000074039	ENSMUST00000147689	NA	promoter-TSS (NR_040384)	-131	ENSMUSG00000074039	4930520O04Rik
91319	chr5	135843410	135843709	300	-1.8151	0.316643	-2.13175	0.0327389	0.0879225	4930521C21Rik	antisense	NA	ENSMUST00000131896	NA	intron (NM_021403, intron 3 of 14)	25454	ENSMUSG00000039860	Srrm3
13295	chr11	31965658	31965984	327	-1.43462	0.201709	-1.63632	0.0911296	0.143335	4930524B15Rik	protein_coding	ENSMUSG00000020299	ENSMUST00000102829	NA	exon (NM_026262, exon 1 of 5)	188	ENSMUSG00000020299	4930524B15Rik
87490	chr5	99979183	99979496	314	-1.2515	1.34702	-2.59852	0.0222772	0.0775433	4930524J08Rik	protein_coding	ENSMUSG00000035364	ENSMUST00000046721	NA	promoter-TSS (NM_001077266)	-402		Hnrnpd
125803	chrX	7577245	7577551	307	-2.09746	1.06827	-3.16572	0.0153428	0.0709927	4930524L23Rik	antisense	NA	ENSMUST00000144719	NA	intron (NR_029473, intron 1 of 2)	-2278	ENSMUSG00000039521	Foxp3
125802	chrX	7573280	7574442	1163	0.66976	3.04336	-2.3736	0.0745354	0.128335	4930524L23Rik	antisense	NA	ENSMUST00000144719	NA	non-coding (NR_029473, exon 1 of 3)	261	ENSMUSG00000039545	Ppp1r3fos
69474	chr2	181696421	181697418	998	0.0669543	2.52763	-2.46068	0.00794396	0.0676651	4930526D03Rik	protein_coding	NA	ENSMUST00000052416	NA	exon (NM_199023, exon 4 of 4)	1522	ENSMUSG00000045794	Lkaaear1
64487	chr2	105476455	105476681	227	-2.40205	0.0597582	-2.4618	0.0188798	0.0723876	4930527A07Rik	lincRNA	ENSMUSG00000086764	ENSMUST00000130677	NA	Intergenic	-77249	ENSMUSG00000005973	Rcn1
17052	chr11	81397439	81397718	280	-1.41297	-0.0978427	-1.31513	0.165897	0.209685	4930527B05Rik	antisense	ENSMUSG00000086971	ENSMUST00000141593	NA	intron (NM_001034013, intron 1 of 9)	175960		1700071K01Rik
5910	chr1	178275983	178276621	639	-0.755167	2.54968	-3.30485	0.000654813	0.0676651	4930527J03Rik	pseudogene	ENSMUSG00000070489	ENSMUST00000094270	NA	Intergenic	-42851	ENSMUSG00000026500	Cox20
71880	chr3	91070594	91071349	756	-0.763347	2.1345	-2.89785	0.0055523	0.0676651	4930529C04Rik	processed_pseudogene	ENSMUSG00000086377	ENSMUST00000131367	-312	promoter-TSS (NR_033593)	-690	ENSMUSG00000086377	4930529C04Rik
65934	chr2	146053767	146054108	342	-1.8461	0.389037	-2.23514	0.0323522	0.0874516	4930529M08Rik	processed_transcript	ENSMUSG00000037143	ENSMUST00000155214	NA	Intergenic	119154	ENSMUSG00000037143	Cfap61
65933	chr2	146010113	146010371	259	-2.09746	-0.0691264	-2.02833	0.0473962	0.101665	4930529M08Rik	protein_coding	ENSMUSG00000037143	ENSMUST00000126415	NA	Intergenic	75458	ENSMUSG00000037143	Cfap61
65932	chr2	145945762	145945988	227	-1.8151	-0.0691264	-1.74598	0.0816744	0.134314	4930529M08Rik	protein_coding	ENSMUSG00000037143	ENSMUST00000116398	NA	intron (NM_175280, intron 2 of 6)	11091	ENSMUSG00000037143	Cfap61
65935	chr2	146067675	146067901	227	-1.42225	-0.367614	-1.05463	0.315648	0.342489	4930529M08Rik	processed_transcript	ENSMUSG00000037143	ENSMUST00000155214	NA	Intergenic	133004	ENSMUSG00000037143	Cfap61
65936	chr2	146107444	146107769	326	-0.951097	-0.189957	-0.76114	0.456971	0.473927	4930529M08Rik	retained_intron	ENSMUSG00000037143	ENSMUST00000150771	NA	Intergenic	-114390	ENSMUSG00000068154	Insm1
95129	chr6	57493606	57493925	320	-2.40205	1.24331	-3.64535	0.000798665	0.0676651	4930533I22Rik	antisense	ENSMUSG00000093535	ENSMUST00000176290	NA	Intergenic	41660	ENSMUSG00000037826	Ppm1k
95127	chr6	57490388	57490614	227	-1.44644	0.726653	-2.17309	0.0292429	0.083818	4930533I22Rik	antisense	ENSMUSG00000093535	ENSMUST00000176290	NA	Intergenic	44925	ENSMUSG00000037826	Ppm1k
95128	chr6	57492778	57493082	305	-0.989848	1.0091	-1.99895	0.0688908	0.122862	4930533I22Rik	antisense	ENSMUSG00000093535	ENSMUST00000176290	NA	Intergenic	42496	ENSMUSG00000037826	Ppm1k
8978	chr10	70915254	70915615	362	-2.04623	0.287405	-2.33363	0.0233683	0.078785	4930533K18Rik	protein_coding	ENSMUSG00000047692	ENSMUST00000058942	NA	Intergenic	244199	ENSMUSG00000014329	Bicc1
8977	chr10	70875234	70875460	227	-1.41361	-0.0691264	-1.34448	0.170352	0.213729	4930533K18Rik	protein_coding	ENSMUSG00000047692	ENSMUST00000058942	NA	Intergenic	-219384	ENSMUSG00000037747	D630013N20Rik
8976	chr10	70872933	70873159	227	-1.44579	-0.0691264	-1.37667	0.175995	0.218168	4930533K18Rik	protein_coding	ENSMUSG00000047692	ENSMUST00000058942	NA	Intergenic	-217083	ENSMUSG00000037747	D630013N20Rik
78403	chr4	123917003	123918094	1092	0.569472	3.08647	-2.517	0.0117201	0.069035	4930535I16Rik	protein_coding	ENSMUSG00000096969	ENSMUST00000181410	NA	exon (NM_017475, exon 1 of 7)	116	ENSMUSG00000028646	Rragc
47758	chr17	28898991	28899229	239	-1.80294	0.49354	-2.29648	0.0180693	0.0723876	4930539E08Rik	protein_coding	ENSMUSG00000048905	ENSMUST00000062357	NA	intron (NM_172450, intron 11 of 11)	-6155	ENSMUSG00000085333	1700030A11Rik
47763	chr17	28909297	28909941	645	-0.438348	1.68664	-2.12499	0.0432486	0.098367	4930539E08Rik	protein_coding	ENSMUSG00000048905	ENSMUST00000062357	NA	exon (NM_172450, exon 2 of 12)	4354	ENSMUSG00000085333	1700030A11Rik
47761	chr17	28902406	28903010	605	-0.76254	1.29385	-2.05639	0.0526568	0.107091	4930539E08Rik	protein_coding	ENSMUSG00000048905	ENSMUST00000062357	NA	intron (NM_172450, intron 8 of 11)	-2557	ENSMUSG00000085333	1700030A11Rik
47759	chr17	28899530	28899778	249	-1.38088	0.316643	-1.69753	0.0797339	0.132526	4930539E08Rik	protein_coding	ENSMUSG00000048905	ENSMUST00000062357	NA	exon (NM_172450, exon 11 of 12)	-5611	ENSMUSG00000085333	1700030A11Rik
47760	chr17	28901972	28902290	319	-0.477238	0.904628	-1.38187	0.147511	0.193518	4930539E08Rik	protein_coding	ENSMUSG00000048905	ENSMUST00000062357	NA	intron (NM_172450, intron 8 of 11)	-3134	ENSMUSG00000085333	1700030A11Rik
123058	chr9	78395544	78396497	954	-1.1063	3.28073	-4.38703	1	1	4930542C12Rik	protein_coding	ENSMUSG00000090724	ENSMUST00000171096	NA	exon (NM_001191044, exon 1 of 17)	244	ENSMUSG00000070291	Ddx43
15953	chr11	70616154	70616570	417	-0.155984	1.36381	-1.51979	0.128761	0.176774	4930544D05Rik	protein_coding	ENSMUSG00000087279	ENSMUST00000180052	NA	intron (NM_001145537, intron 2 of 3)	468	ENSMUSG00000087279	4930544D05Rik
109913	chr7	135396097	135396465	369	-1.12325	0.402735	-1.52599	0.131959	0.179569	4930544L04Rik	protein_coding	ENSMUSG00000073803	ENSMUST00000097982	NA	Intergenic	-14086	ENSMUSG00000048377	Foxi2
31639	chr13	114696638	114696909	272	-1.61866	0.574485	-2.19315	0.0357461	0.0904644	4930544M13Rik	lincRNA	ENSMUSG00000051758	ENSMUST00000181553	NA	intron (NR_045976, intron 5 of 6)	89546	ENSMUSG00000051758	4930544M13Rik
31638	chr13	114676011	114676333	323	-0.810146	0.178067	-0.988213	0.323571	0.349843	4930544M13Rik	lincRNA	ENSMUSG00000051758	ENSMUST00000181553	NA	intron (NR_045976, intron 3 of 6)	68944	ENSMUSG00000051758	4930544M13Rik
65735	chr2	135189302	135189714	413	-1.59482	1.73814	-3.33297	0.00248498	0.0676651	4930545L23Rik	antisense	ENSMUSG00000085247	ENSMUST00000138303	NA	intron (NR_040517, intron 3 of 5)	26108	ENSMUSG00000085247	4930545L23Rik
79037	chr4	128262549	128262839	291	-0.904286	0.964738	-1.86902	0.0428552	0.0979079	4930546G22Rik	antisense	NA	ENSMUST00000131581	NA	intron (NM_001281955, intron 5 of 70)	-1799	ENSMUSG00000048686	Hmgb4
75584	chr4	52600850	52601076	227	-2.40205	0.369931	-2.77198	0.0130596	0.0691539	4930547C10Rik	protein_coding	NA	ENSMUST00000029995	NA	intron (NM_026652, intron 1 of 1)	4689	ENSMUSG00000028314	Toporsl
75585	chr4	52601191	52601563	373	-1.13278	1.33995	-2.47273	0.0166124	0.0723876	4930547C10Rik	protein_coding	NA	ENSMUST00000029995	NA	intron (NM_026652, intron 1 of 1)	5103	ENSMUSG00000028314	Toporsl
64414	chr2	103809677	103809903	227	-1.80377	0.121142	-1.92491	0.0423799	0.097406	4930547E08Rik	processed_transcript	ENSMUSG00000086687	ENSMUST00000143559	NA	intron (NR_040514, intron 1 of 3)	832	ENSMUSG00000086687	4930547E08Rik
74511	chr4	26705959	26706185	227	-2.04623	0.121142	-2.16737	0.0248823	0.0799413	4930548K13Rik	lincRNA	ENSMUSG00000086257	ENSMUST00000154459	-510	promoter-TSS (NR_040656)	-623	ENSMUSG00000086257	4930548K13Rik
80373	chr4	136610374	136610600	227	-1.44579	-0.102637	-1.34316	0.173593	0.21627	4930549C01Rik	protein_coding	ENSMUSG00000036921	ENSMUST00000046647	NA	promoter-TSS (NM_026300)	50	ENSMUSG00000036921	4930549C01Rik
76288	chr4	88868846	88869372	527	-0.799439	1.06624	-1.86568	0.0996889	0.150775	4930553M12Rik	protein_coding	ENSMUSG00000054351	ENSMUST00000057837	-467	Intergenic	11092	ENSMUSG00000045364	Ifne
12842	chr11	14096778	14097074	297	-1.8461	0.883897	-2.73	0.0219775	0.0770482	4930554G24Rik	lincRNA	ENSMUSG00000085452	ENSMUST00000126260	NA	Intergenic	502299	ENSMUSG00000085561	1700046C09Rik
12843	chr11	14129338	14129634	297	-2.40205	0.330943	-2.73299	0.0458586	0.100705	4930554G24Rik	lincRNA	ENSMUSG00000085452	ENSMUST00000126260	NA	Intergenic	469739	ENSMUSG00000085561	1700046C09Rik
113357	chr8	49466516	49466742	227	-1.83137	0.207625	-2.03899	0.0314004	0.0866182	4930555F03Rik	protein_coding	ENSMUSG00000031559	ENSMUST00000163925	NA	Intergenic	-791939	ENSMUSG00000031561	Tenm3
113355	chr8	49443936	49444245	310	-0.800982	1.35937	-2.16036	0.0501033	0.104293	4930555F03Rik	protein_coding	ENSMUSG00000031559	ENSMUST00000033963	NA	Intergenic	-769401	ENSMUSG00000031561	Tenm3
113356	chr8	49453722	49454064	343	-0.844082	0.806205	-1.65029	0.0876519	0.140023	4930555F03Rik	protein_coding	ENSMUSG00000031559	ENSMUST00000033963	NA	Intergenic	-779203	ENSMUSG00000031561	Tenm3
36951	chr15	41173590	41173820	231	-0.867741	0.594037	-1.46178	0.143371	0.189677	4930555K19Rik	processed_pseudogene	ENSMUSG00000048559	ENSMUST00000060066	NA	Intergenic	-273777	ENSMUSG00000022307	Oxr1
12229	chr11	3958727	3958981	255	-1.62013	0.234711	-1.85484	0.0523475	0.106796	4930556J24Rik	protein_coding	ENSMUSG00000034493	ENSMUST00000042344	NA	Intergenic	-5121	ENSMUSG00000020430	Pes1
66182	chr2	151751630	151751946	317	-0.942697	0.79451	-1.73721	0.0683345	0.122405	4930556L07Rik	lincRNA	ENSMUSG00000086800	ENSMUST00000134422	-1652	Intergenic	-10495	ENSMUSG00000032869	Psmf1
66181	chr2	151751245	151751601	357	-0.274744	0.927344	-1.20209	0.220971	0.258842	4930556L07Rik	lincRNA	ENSMUSG00000086800	ENSMUST00000134422	-1267	Intergenic	-10130	ENSMUSG00000032869	Psmf1
17733	chr11	88873303	88873587	285	-2.09746	0.595589	-2.69305	0.00834229	0.0676651	4930556N13Rik	antisense	ENSMUSG00000092399	ENSMUST00000173677	NA	Intergenic	-8859	ENSMUSG00000018428	Akap1
17735	chr11	88877356	88877652	297	-0.483558	1.37942	-1.86297	0.0909304	0.143123	4930556N13Rik	antisense	ENSMUSG00000092399	ENSMUST00000173677	NA	Intergenic	-12918	ENSMUSG00000018428	Akap1
17732	chr11	88864680	88865035	356	-1.07112	0.507877	-1.57899	0.129412	0.177244	4930556N13Rik	antisense	ENSMUSG00000092399	ENSMUST00000173677	NA	promoter-TSS (NM_001042541)	-272	ENSMUSG00000018428	Akap1
17734	chr11	88876062	88876582	521	-0.00783665	0.882819	-0.890656	0.385986	0.407463	4930556N13Rik	antisense	ENSMUSG00000092399	ENSMUST00000173677	NA	Intergenic	-11736	ENSMUSG00000018428	Akap1
27896	chr13	23312878	23313420	543	-2.40205	1.22416	-3.6262	0.00120489	0.0676651	4930557F10Rik	lincRNA	ENSMUSG00000085488	ENSMUST00000155432	NA	Intergenic	34799	ENSMUSG00000085122	4933404K08Rik
27893	chr13	23306755	23306981	227	-2.40205	0.121142	-2.52319	0.012328	0.069035	4930557F10Rik	lincRNA	ENSMUSG00000085488	ENSMUST00000155432	NA	Intergenic	28518	ENSMUSG00000085122	4933404K08Rik
27888	chr13	23286062	23286391	330	-1.43397	0.970537	-2.40451	0.014578	0.0695192	4930557F10Rik	lincRNA	ENSMUSG00000085488	ENSMUST00000155432	NA	Intergenic	7877	ENSMUSG00000085122	4933404K08Rik
27889	chr13	23286790	23287168	379	-1.10439	1.21058	-2.31497	0.0242115	0.0796684	4930557F10Rik	lincRNA	ENSMUSG00000085488	ENSMUST00000155432	NA	Intergenic	8629	ENSMUSG00000085122	4933404K08Rik
27895	chr13	23310235	23310498	264	-2.07893	0.0597582	-2.13869	0.0356545	0.0903464	4930557F10Rik	lincRNA	ENSMUSG00000085488	ENSMUST00000155432	NA	Intergenic	32017	ENSMUSG00000085122	4933404K08Rik
27894	chr13	23309468	23309806	339	-1.10491	1.14585	-2.25076	0.0373065	0.0921199	4930557F10Rik	lincRNA	ENSMUSG00000085488	ENSMUST00000155432	NA	Intergenic	31287	ENSMUSG00000085122	4933404K08Rik
27892	chr13	23301631	23301857	227	-1.83052	0.0597582	-1.89028	0.0589896	0.113548	4930557F10Rik	lincRNA	ENSMUSG00000085488	ENSMUST00000155432	NA	Intergenic	23394	ENSMUSG00000085122	4933404K08Rik
27891	chr13	23301193	23301419	227	-2.09848	-0.210665	-1.88781	0.0677708	0.121945	4930557F10Rik	lincRNA	ENSMUSG00000085488	ENSMUST00000155432	NA	Intergenic	22956	ENSMUSG00000085122	4933404K08Rik
27890	chr13	23288219	23288445	227	-1.60534	-0.210665	-1.39468	0.165423	0.209399	4930557F10Rik	lincRNA	ENSMUSG00000085488	ENSMUST00000155432	NA	Intergenic	9982	ENSMUSG00000085122	4933404K08Rik
5364	chr1	161962446	161962680	235	-2.07893	0.0597582	-2.13869	0.0356545	0.0903464	4930558K02Rik	protein_coding	ENSMUSG00000086277	ENSMUST00000162676	NA	intron (NM_001204905, intron 3 of 6)	6585	ENSMUSG00000086277	4930558K02Rik
89171	chr5	116390258	116390484	227	-1.80294	-0.0691264	-1.73381	0.0805557	0.133317	4930562A09Rik	lincRNA	ENSMUSG00000086945	ENSMUST00000153818	193	Intergenic	32493	ENSMUSG00000041548	Hspb8
41785	chr16	4846683	4847076	394	-1.31877	1.74153	-3.0603	0.00432996	0.0676651	4930562C15Rik	non_stop_decay	ENSMUSG00000022518	ENSMUST00000177042	NA	intron (NM_030192, intron 1 of 15)	11464	ENSMUSG00000022518	4930562C15Rik
41786	chr16	4849182	4849546	365	-0.989848	0.859303	-1.84915	0.0655736	0.119867	4930562C15Rik	non_stop_decay	ENSMUSG00000022518	ENSMUST00000177042	NA	intron (NM_030192, intron 4 of 15)	13948	ENSMUSG00000022518	4930562C15Rik
41787	chr16	4850006	4850509	504	-0.429611	0.995628	-1.42524	0.12474	0.172951	4930562C15Rik	non_stop_decay	ENSMUSG00000022518	ENSMUST00000177042	NA	exon (NM_030192, exon 5 of 16)	14842	ENSMUSG00000022518	4930562C15Rik
41788	chr16	4851470	4851696	227	-1.27084	0.0769477	-1.34779	0.16692	0.210633	4930562C15Rik	protein_coding	ENSMUSG00000022518	ENSMUST00000180566	NA	intron (NM_030192, intron 6 of 15)	16167	ENSMUSG00000022518	4930562C15Rik
41789	chr16	4856482	4856763	282	-0.0172813	0.659785	-0.677066	0.479344	0.495133	4930562C15Rik	protein_coding	ENSMUSG00000022518	ENSMUST00000180566	NA	intron (NM_030192, intron 9 of 15)	21207	ENSMUSG00000022518	4930562C15Rik
72710	chr3	105071718	105071981	264	-1.39908	0.234711	-1.63379	0.0900964	0.142274	4930564D02Rik	protein_coding	ENSMUSG00000051788	ENSMUST00000070584	NA	intron (NM_029228, intron 2 of 4)	5006	ENSMUSG00000051788	4930564D02Rik
72709	chr3	105070726	105071028	303	-0.221467	0.496808	-0.718275	0.461016	0.477737	4930564D02Rik	protein_coding	ENSMUSG00000051788	ENSMUST00000070584	NA	intron (NM_029228, intron 2 of 4)	4033	ENSMUSG00000051788	4930564D02Rik
71147	chr3	82875686	82876762	1077	-2.40205	3.43084	-5.83289	8.52913e-07	0.0143726	4930564K09Rik	antisense	NA	ENSMUST00000147649	NA	promoter-TSS (NR_040382)	259	ENSMUSG00000033882	Rbm46
71148	chr3	82885146	82885461	316	-1.8151	1.28364	-3.09874	0.00344889	0.0676651	4930564K09Rik	antisense	NA	ENSMUST00000147649	NA	intron (NR_040382, intron 2 of 3)	8599	ENSMUSG00000086273	Rbm46os
71149	chr3	82903139	82904196	1058	0.517347	2.37347	-1.85612	0.0628557	0.117056	4930564K09Rik	antisense	NA	ENSMUST00000147649	NA	promoter-TSS (NR_040381)	306	ENSMUSG00000028003	Lrat
71150	chr3	82909437	82909769	333	-0.759132	1.33544	-2.09457	0.073998	0.127806	4930564K09Rik	antisense	NA	ENSMUST00000147649	NA	intron (NR_040381, intron 1 of 3)	5126	ENSMUSG00000086273	Rbm46os
62492	chr2	35358009	35358304	296	-1.8461	0.635277	-2.48138	0.01444	0.0692725	4930568D16Rik	protein_coding	ENSMUSG00000026882	ENSMUST00000028243	NA	intron (NM_029463, intron 4 of 5)	9572	ENSMUSG00000026882	4930568D16Rik
90343	chr5	124232813	124233039	227	-2.40205	-0.050341	-2.3517	0.0239873	0.0794251	4930568K20Rik	antisense	NA	ENSMUST00000161697	NA	intron (NR_045369, intron 2 of 5)	3201	ENSMUSG00000090220	Pitpnm2os1
90344	chr5	124235031	124235257	227	-2.40205	-0.210665	-2.19138	0.0380846	0.0924648	4930568K20Rik	antisense	NA	ENSMUST00000161697	NA	intron (NR_045369, intron 4 of 5)	5419	ENSMUSG00000090220	Pitpnm2os1
90342	chr5	124232039	124232265	227	-1.41297	0.0769477	-1.48992	0.127767	0.175809	4930568K20Rik	antisense	NA	ENSMUST00000161697	NA	intron (NR_045369, intron 2 of 5)	2427	ENSMUSG00000090220	Pitpnm2os1
73918	chr3	156561507	156562402	896	0.434789	2.39325	-1.95846	0.0712939	0.125215	4930570G19Rik	processed_transcript	ENSMUSG00000085084	ENSMUST00000140941	NA	promoter-TSS (NR_040400)	161	ENSMUSG00000040037	Negr1
6788	chr1	193211324	193211550	227	-1.22333	0.439735	-1.66307	0.0655157	0.119836	4930570N18Rik	antisense	ENSMUSG00000089683	ENSMUST00000159273	NA	Intergenic	-9891	ENSMUSG00000037318	Traf3ip3
6789	chr1	193212567	193212842	276	-0.350101	0.240423	-0.590524	0.55179	0.564076	4930570N18Rik	antisense	ENSMUSG00000089683	ENSMUST00000159273	NA	Intergenic	-11159	ENSMUSG00000037318	Traf3ip3
32545	chr14	26638179	26638989	811	0.665649	2.62248	-1.95683	0.0243818	0.0798562	4930570N19Rik	protein_coding	ENSMUSG00000090861	ENSMUST00000166902	NA	intron (NM_007479, intron 1 of 5)	387	ENSMUSG00000021877	Arf4
108996	chr7	125369233	125369780	548	-0.99032	1.66477	-2.65509	0.00710107	0.0676651	4930571K23Rik	protein_coding	ENSMUSG00000090457	ENSMUST00000166958	NA	3' UTR (NM_001145759, exon 1 of 1)	646	ENSMUSG00000090457	4930571K23Rik
108995	chr7	125368628	125369154	527	-0.763347	1.27348	-2.03683	0.0437208	0.0987604	4930571K23Rik	protein_coding	ENSMUSG00000090457	ENSMUST00000166958	NA	promoter-TSS (NM_001145759)	30	ENSMUSG00000090457	4930571K23Rik
38329	chr15	77455397	77455734	338	-2.09746	0.330943	-2.4284	0.0764522	0.129837	4930571N24Rik	antisense	ENSMUSG00000086467	ENSMUST00000142914	NA	Intergenic	-8106	ENSMUSG00000068252	Apol7b
126273	chrX	18461093	18461547	455	-1.13278	0.874173	-2.00695	0.0526665	0.107099	4930578C19Rik	processed_transcript	ENSMUSG00000037358	ENSMUST00000147039	NA	promoter-TSS (NM_175228)	-46	ENSMUSG00000037358	4930578C19Rik
34564	chr14	63973087	63973317	231	-2.09848	0.836801	-2.93528	0.00384647	0.0676651	4930578I06Rik	protein_coding	ENSMUSG00000021961	ENSMUST00000022532	NA	exon (NM_026359, exon 3 of 4)	14578	ENSMUSG00000021961	4930578I06Rik
34565	chr14	63973675	63974038	364	-2.40205	0.402735	-2.80478	0.0082268	0.0676651	4930578I06Rik	protein_coding	ENSMUSG00000021961	ENSMUST00000022532	NA	intron (NM_026359, intron 2 of 3)	13923	ENSMUSG00000021961	4930578I06Rik
34566	chr14	63980136	63980415	280	-1.13278	0.406114	-1.53889	0.120715	0.169655	4930578I06Rik	protein_coding	ENSMUSG00000021961	ENSMUST00000022532	NA	intron (NM_026359, intron 2 of 3)	7504	ENSMUSG00000021961	4930578I06Rik
73545	chr3	138172630	138172993	364	-1.59482	1.07684	-2.67166	0.0377622	0.0924648	4930579F01Rik	protein_coding	ENSMUSG00000012042	ENSMUST00000012186	NA	intron (NM_001163385, intron 6 of 7)	13901	ENSMUSG00000012042	4930579F01Rik
71110	chr3	79629071	79629522	452	-0.0466537	1.13553	-1.18218	0.255239	0.288247	4930579G24Rik	protein_coding	ENSMUSG00000027811	ENSMUST00000029388	NA	promoter-TSS (NM_025794)	218	ENSMUSG00000027811	4930579G24Rik
113288	chr8	47028066	47028292	227	-1.52302	0.0597582	-1.58278	0.10693	0.157337	4930579M01Rik	antisense	ENSMUSG00000086190	ENSMUST00000130943	NA	intron (NM_177304, intron 1 of 7)	41254	ENSMUSG00000038173	Enpp6
120189	chr9	35130112	35130563	452	-1.12325	1.13252	-2.25578	0.026748	0.0811765	4930581F22Rik	processed_transcript	ENSMUSG00000070315	ENSMUST00000093873	NA	non-coding (NR_029475, exon 6 of 6)	-13528	ENSMUSG00000032038	St3gal4
120186	chr9	35116440	35117294	855	0.139385	2.31658	-2.17719	0.0393496	0.0938178	4930581F22Rik	processed_transcript	ENSMUSG00000070315	ENSMUST00000159933	NA	promoter-TSS (NM_009178)	-57	ENSMUSG00000032038	St3gal4
120188	chr9	35129110	35129446	337	-0.838289	0.963605	-1.80189	0.0469121	0.101643	4930581F22Rik	processed_transcript	ENSMUSG00000070315	ENSMUST00000093873	NA	intron (NR_029475, intron 5 of 5)	-12468	ENSMUSG00000032038	St3gal4
120187	chr9	35123875	35124359	485	-0.721775	0.747014	-1.46879	0.164596	0.208782	4930581F22Rik	processed_transcript	ENSMUSG00000070315	ENSMUST00000161823	NA	TTS (NM_027030)	-7307	ENSMUSG00000032038	St3gal4
108584	chr7	118243903	118244141	239	-2.40205	0.228906	-2.63095	0.0113101	0.0689929	4930583K01Rik	processed_transcript	ENSMUSG00000055159	ENSMUST00000138180	NA	promoter-TSS (NM_001031814)	115	ENSMUSG00000055159	4930583K01Rik
84736	chr5	26460825	26461076	252	-2.07893	0.0597582	-2.13869	0.0356545	0.0903464	4930584F24Rik	protein_coding	ENSMUSG00000029044	ENSMUST00000030910	NA	intron (NR_029445, intron 4 of 4)	32363		4930584F24Rik
27903	chr13	23374451	23374923	473	-1.27026	1.20763	-2.47789	0.0105256	0.0681331	4930586N03Rik	processed_transcript	ENSMUSG00000087097	ENSMUST00000122940	NA	Intergenic	-5479	ENSMUSG00000046351	Zfp322a
27900	chr13	23346708	23347251	544	-1.42352	1.37857	-2.80209	0.0128471	0.0690671	4930586N03Rik	processed_transcript	ENSMUSG00000087097	ENSMUST00000122940	NA	Intergenic	22228	ENSMUSG00000046351	Zfp322a
27897	chr13	23337341	23337637	297	-2.40205	0.477382	-2.87943	0.0217752	0.0768707	4930586N03Rik	processed_transcript	ENSMUSG00000087097	ENSMUST00000122940	NA	Intergenic	31719	ENSMUSG00000046351	Zfp322a
27899	chr13	23346343	23346639	297	-2.40205	0.592479	-2.99452	0.0270753	0.0811765	4930586N03Rik	processed_transcript	ENSMUSG00000087097	ENSMUST00000122940	NA	Intergenic	22717	ENSMUSG00000046351	Zfp322a
27901	chr13	23347394	23347703	310	-1.8461	-0.299486	-1.54662	0.154687	0.200078	4930586N03Rik	processed_transcript	ENSMUSG00000087097	ENSMUST00000122940	NA	Intergenic	21659	ENSMUSG00000046351	Zfp322a
27898	chr13	23344786	23345264	479	-0.38204	0.964764	-1.3468	0.206592	0.245428	4930586N03Rik	processed_transcript	ENSMUSG00000087097	ENSMUST00000122940	NA	Intergenic	24183	ENSMUSG00000046351	Zfp322a
27904	chr13	23374996	23375462	467	-0.950637	0.298346	-1.24898	0.233298	0.269474	4930586N03Rik	processed_transcript	ENSMUSG00000087097	ENSMUST00000122940	NA	Intergenic	-6021	ENSMUSG00000046351	Zfp322a
42810	chr16	18591054	18592390	1337	-0.343954	3.80786	-4.15182	0.000331552	0.0676651	4930588K23Rik	antisense	ENSMUSG00000075335	ENSMUST00000156827	NA	Intergenic	-1051	ENSMUSG00000009097	Tbx1
42814	chr16	18600706	18601586	881	-0.15103	2.34708	-2.49811	0.0138182	0.0692725	4930588K23Rik	antisense	ENSMUSG00000075335	ENSMUST00000156827	NA	Intergenic	-10475	ENSMUSG00000009097	Tbx1
42817	chr16	18604210	18604436	227	-1.61866	0.620721	-2.23938	0.0259888	0.0802137	4930588K23Rik	antisense	ENSMUSG00000075335	ENSMUST00000156827	NA	Intergenic	-13652	ENSMUSG00000009097	Tbx1
42820	chr16	18608068	18608632	565	-0.844082	1.30848	-2.15256	0.0292174	0.0837765	4930588K23Rik	antisense	ENSMUSG00000075335	ENSMUST00000156827	NA	Intergenic	14053	ENSMUSG00000050761	Gp1bb
42821	chr16	18609116	18609462	347	-0.844082	1.22894	-2.07302	0.0333159	0.0885054	4930588K23Rik	antisense	ENSMUSG00000075335	ENSMUST00000156827	NA	Intergenic	13114	ENSMUSG00000050761	Gp1bb
42815	chr16	18602343	18602759	417	-0.444588	1.37951	-1.82409	0.0522457	0.106698	4930588K23Rik	antisense	ENSMUSG00000075335	ENSMUST00000156827	NA	Intergenic	-11880	ENSMUSG00000009097	Tbx1
42811	chr16	18593006	18593232	227	-1.41125	0.316643	-1.72789	0.0781396	0.131532	4930588K23Rik	antisense	ENSMUSG00000075335	ENSMUST00000156827	NA	Intergenic	-2448	ENSMUSG00000009097	Tbx1
42813	chr16	18595335	18595741	407	-0.157239	1.35944	-1.51667	0.0934373	0.145326	4930588K23Rik	antisense	ENSMUSG00000075335	ENSMUST00000156827	NA	Intergenic	-4867	ENSMUSG00000009097	Tbx1
42818	chr16	18605683	18606117	435	-0.190648	1.36034	-1.55098	0.148438	0.194392	4930588K23Rik	antisense	ENSMUSG00000075335	ENSMUST00000156827	NA	Intergenic	-15229	ENSMUSG00000009097	Tbx1
42819	chr16	18606534	18606805	272	-0.11405	1.04451	-1.15856	0.185966	0.226865	4930588K23Rik	antisense	ENSMUSG00000075335	ENSMUST00000156827	NA	Intergenic	15733	ENSMUSG00000050761	Gp1bb
42816	chr16	18603783	18604009	227	-0.950637	0.149885	-1.10052	0.255295	0.28829	4930588K23Rik	antisense	ENSMUSG00000075335	ENSMUST00000156827	NA	Intergenic	-13225	ENSMUSG00000009097	Tbx1
42812	chr16	18593537	18593784	248	-0.444264	0.664032	-1.1083	0.307877	0.336127	4930588K23Rik	antisense	ENSMUSG00000075335	ENSMUST00000156827	NA	Intergenic	-2990	ENSMUSG00000009097	Tbx1
82850	chr4	151376568	151377220	653	-1.43397	1.34358	-2.77755	0.00908121	0.0676651	4930589P08Rik	antisense	ENSMUSG00000085593	ENSMUST00000129097	NA	intron (NM_001081557, intron 5 of 23)	-318941	ENSMUSG00000028955	Vamp3
96833	chr6	91916482	91916708	227	-2.09746	0.289215	-2.38667	0.013825	0.0692725	4930590J08Rik	protein_coding	ENSMUSG00000034063	ENSMUST00000059318	NA	intron (NM_198668, intron 5 of 19)	12362	ENSMUSG00000034063	4930590J08Rik
96832	chr6	91914844	91915243	400	-1.28081	1.15599	-2.4368	0.0218718	0.0770131	4930590J08Rik	protein_coding	ENSMUSG00000034063	ENSMUST00000059318	NA	exon (NM_198668, exon 4 of 20)	10811	ENSMUSG00000034063	4930590J08Rik
96835	chr6	91950655	91951001	347	-0.624634	0.482301	-1.10694	0.278771	0.310393	4930590J08Rik	protein_coding	ENSMUSG00000034063	ENSMUST00000059318	15	TTS (NM_198668)	-36282	ENSMUSG00000034037	Fgd5
96834	chr6	91917455	91917792	338	-0.117296	0.718499	-0.835795	0.397104	0.41799	4930590J08Rik	protein_coding	ENSMUSG00000034063	ENSMUST00000059318	NA	intron (NM_198668, intron 6 of 19)	13391	ENSMUSG00000034063	4930590J08Rik
1031	chr1	37488728	37489076	349	-0.00500098	1.10546	-1.11046	0.243982	0.278442	4930594C11Rik	processed_pseudogene	ENSMUSG00000087233	ENSMUST00000151866	NA	promoter-TSS (NR_024017)	-297		4930594C11Rik
35930	chr14	122912780	122913467	688	0.0187812	2.61452	-2.59574	0.0107089	0.0684881	4930594M22Rik	processed_transcript	ENSMUSG00000075463	ENSMUST00000100291	NA	promoter-TSS (NM_145466)	41	ENSMUSG00000041625	Ggact
26350	chr12	111159975	111160271	297	-1.8461	1.08112	-2.92722	0.0108413	0.0689176	4930595D18Rik	protein_coding	ENSMUSG00000083193	ENSMUST00000121608	NA	Intergenic	-6247	ENSMUSG00000021277	Traf3
26351	chr12	111166250	111166907	658	0.467085	2.40563	-1.93854	0.0707486	0.124634	4930595D18Rik	protein_coding	ENSMUSG00000083193	ENSMUST00000121608	NA	5' UTR (NM_011632, exon 1 of 12)	209	ENSMUSG00000021277	Traf3
26352	chr12	111179591	111179890	300	-1.13434	0.499895	-1.63424	0.170387	0.21376	4930595D18Rik	protein_coding	ENSMUSG00000083193	ENSMUST00000121608	NA	intron (NM_001286122, intron 1 of 9)	13371	ENSMUSG00000021277	Traf3
125294	chr9	121596597	121596823	227	-2.09746	-0.0691264	-2.02833	0.0473962	0.101665	4930596M17Rik	antisense	NA	ENSMUST00000128080	NA	intron (NR_040740, intron 1 of 3)	9690	ENSMUSG00000084995	Lyzl4os
13731	chr11	44590344	44590798	455	-1.63211	0.697819	-2.32993	0.0245456	0.0798712	4930597A21Rik	lincRNA	ENSMUSG00000086501	ENSMUST00000128652	NA	Intergenic	-27529		Ebf1
95294	chr6	66896239	66896528	290	-1.07843	1.43972	-2.51815	0.00994294	0.0676651	4930597O21Rik	protein_coding	ENSMUSG00000053442	ENSMUST00000065878	NA	promoter-TSS (NM_001177560)	-13	ENSMUSG00000036402	Gng12
94377	chr6	39117247	39118970	1724	0.766157	3.60175	-2.83559	0.00307738	0.0676651	4930599N23Rik	antisense	ENSMUSG00000073144	ENSMUST00000101511	NA	promoter-TSS (NR_045813)	240	ENSMUSG00000038507	Parp12
57432	chr19	26812090	26812418	329	-2.07893	1.71638	-3.79531	0.000957201	0.0676651	4931403E22Rik	processed_transcript	ENSMUSG00000093772	ENSMUST00000177048	NA	intron (NR_045306, intron 1 of 3)	11653	ENSMUSG00000093772	4931403E22Rik
32438	chr14	24620946	24621172	227	-1.59215	0.178067	-1.77021	0.0792974	0.132145	4931403M11Rik	lincRNA	ENSMUSG00000038792	ENSMUST00000038250	NA	Intergenic	130378	ENSMUSG00000025290	Rps24
104303	chr7	43504469	43504911	443	-0.637128	2.31342	-2.95055	0.00280932	0.0676651	4931406B18Rik	protein_coding	ENSMUSG00000013353	ENSMUST00000168883	NA	intron (NM_028737, intron 1 of 7)	1248	ENSMUSG00000013353	4931406B18Rik
104300	chr7	43494892	43495470	579	-0.998527	1.04891	-2.04744	0.0536301	0.108282	4931406B18Rik	protein_coding	ENSMUSG00000013353	ENSMUST00000013497	NA	intron (NM_028737, intron 7 of 7)	-5158	ENSMUSG00000013367	Iglon5
104302	chr7	43501722	43502360	639	0.528597	2.22122	-1.69262	0.0700946	0.12414	4931406B18Rik	protein_coding	ENSMUSG00000013353	ENSMUST00000168883	NA	intron (NM_028737, intron 2 of 7)	3897	ENSMUSG00000013353	4931406B18Rik
104299	chr7	43493815	43494124	310	-0.867741	0.92015	-1.78789	0.0866915	0.139119	4931406B18Rik	protein_coding	ENSMUSG00000013353	ENSMUST00000013497	NA	3' UTR (NM_028737, exon 8 of 8)	-3947	ENSMUSG00000013367	Iglon5
104301	chr7	43497924	43498259	336	-0.948926	0.414609	-1.36353	0.140632	0.187185	4931406B18Rik	protein_coding	ENSMUSG00000013353	ENSMUST00000013497	NA	exon (NM_028737, exon 5 of 8)	7846	ENSMUSG00000013353	4931406B18Rik
119222	chr9	15287995	15288225	231	-2.40205	0.2556	-2.65765	0.0115813	0.0689929	4931406C07Rik	protein_coding	ENSMUSG00000031938	ENSMUST00000180339	NA	intron (NM_133732, intron 6 of 7)	-8243	ENSMUSG00000031935	Med17
44619	chr16	91048571	91048917	347	-0.221467	0.533064	-0.754531	0.393492	0.41452	4931406G06Rik	processed_transcript	ENSMUSG00000085398	ENSMUST00000147848	NA	Intergenic	-4365	ENSMUSG00000022974	Paxbp1
103562	chr7	34312892	34313428	537	0.0343845	2.62284	-2.58845	0.0120766	0.069035	4931406P16Rik	protein_coding	ENSMUSG00000066571	ENSMUST00000108074	NA	Intergenic	-27551	ENSMUSG00000066571	4931406P16Rik
103560	chr7	34280147	34280444	298	-1.28313	0.666861	-1.94999	0.0585602	0.113258	4931406P16Rik	protein_coding	ENSMUSG00000066571	ENSMUST00000108074	NA	intron (NM_172741, intron 1 of 12)	5313	ENSMUSG00000066571	4931406P16Rik
103561	chr7	34289533	34289881	349	-1.63211	-0.495318	-1.13679	0.255002	0.288026	4931406P16Rik	protein_coding	ENSMUSG00000066571	ENSMUST00000108074	NA	Intergenic	-4098	ENSMUSG00000066571	4931406P16Rik
84599	chr5	24554378	24554822	445	-1.10439	1.14068	-2.24508	0.0250496	0.0802089	4931409K22Rik	protein_coding	ENSMUSG00000038199	ENSMUST00000088302	NA	exon (NM_177676, exon 2 of 19)	869	ENSMUSG00000038199	4931409K22Rik
84598	chr5	24545223	24545609	387	-0.859811	0.287405	-1.14722	0.263573	0.296047	4931409K22Rik	protein_coding	ENSMUSG00000038199	ENSMUST00000088302	NA	exon (NM_177676, exon 16 of 19)	-4968	ENSMUSG00000038204	Asb10
16552	chr11	75592417	75592666	250	-1.28197	0.701965	-1.98393	0.0487443	0.102919	4931413K12Rik	processed_transcript	ENSMUSG00000085088	ENSMUST00000142068	NA	intron (NM_008850, intron 2 of 10)	4434	ENSMUSG00000017781	Pitpna
16553	chr11	75594373	75594617	245	-1.41297	0.487173	-1.90015	0.0492763	0.103399	4931413K12Rik	processed_transcript	ENSMUSG00000085088	ENSMUST00000142068	NA	intron (NM_008850, intron 2 of 10)	5736		Gm12338
33937	chr14	54592314	54592595	282	-1.76104	0.995602	-2.75664	0.00524775	0.0676651	4931414P19Rik	protein_coding	ENSMUSG00000022179	ENSMUST00000022786	NA	intron (NM_028890, intron 2 of 6)	13453	ENSMUSG00000022179	4931414P19Rik
33939	chr14	54603176	54603421	246	-1.44644	1.09598	-2.54242	0.0249715	0.0801183	4931414P19Rik	protein_coding	ENSMUSG00000022179	ENSMUST00000022786	NA	intron (NM_028890, intron 1 of 6)	2609	ENSMUSG00000022179	4931414P19Rik
33936	chr14	54584423	54584937	515	-0.657602	0.901026	-1.55863	0.152411	0.19794	4931414P19Rik	protein_coding	ENSMUSG00000022179	ENSMUST00000022786	NA	exon (NM_028890, exon 7 of 7)	-7019	ENSMUSG00000022178	Ajuba
33938	chr14	54592894	54593133	240	-0.867741	0.314826	-1.18257	0.222442	0.260216	4931414P19Rik	protein_coding	ENSMUSG00000022179	ENSMUST00000022786	NA	intron (NM_028890, intron 2 of 6)	12894	ENSMUSG00000022179	4931414P19Rik
95620	chr6	73469581	73469818	238	-0.875714	0.389037	-1.26475	0.240589	0.275545	4931417E11Rik	protein_coding	ENSMUSG00000056197	ENSMUST00000070163	NA	promoter-TSS (NM_025737)	-33	ENSMUSG00000056197	4931417E11Rik
64423	chr2	104027834	104028372	539	0.193877	2.45745	-2.26357	0.0174185	0.0723876	4931422A03Rik	retained_intron	ENSMUSG00000046085	ENSMUST00000138867	NA	intron (NM_212433, intron 1 of 10)	304	ENSMUSG00000027180	Fbxo3
60224	chr2	23234160	23234428	269	-1.59482	1.60445	-3.19927	0.00112573	0.0676651	4931423N10Rik	protein_coding	ENSMUSG00000026774	ENSMUST00000028113	NA	intron (NM_027635, intron 6 of 10)	26818	ENSMUSG00000026774	4931423N10Rik
60225	chr2	23253473	23253721	249	-1.84696	0.285483	-2.13244	0.0426205	0.097733	4931423N10Rik	protein_coding	ENSMUSG00000026774	ENSMUST00000028113	NA	intron (NM_027635, intron 8 of 10)	46121	ENSMUSG00000026774	4931423N10Rik
115964	chr8	105283290	105283677	388	-1.11379	0.474257	-1.58805	0.10356	0.15441	4931428F04Rik	protein_coding	ENSMUSG00000014837	ENSMUST00000171788	NA	intron (NM_001166394, intron 4 of 6)	6044	ENSMUSG00000014837	4931428F04Rik
669	chr1	31164741	31165090	350	-0.735932	0.923756	-1.65969	0.0799677	0.132791	4931428L18Rik	protein_coding	ENSMUSG00000086727	ENSMUST00000127775	NA	intron (NR_033445, intron 2 of 2)	-11519	ENSMUSG00000050217	Lgsn
120531	chr9	40963684	40964376	693	-1.43397	2.7168	-4.15077	4.1365e-05	0.0507532	4931429I11Rik	protein_coding	ENSMUSG00000032023	ENSMUST00000034521	NA	promoter-TSS (NM_001081121)	82	ENSMUSG00000032023	4931429I11Rik
120532	chr9	40965580	40966074	495	-1.83052	1.636	-3.46652	0.00113724	0.0676651	4931429I11Rik	protein_coding	ENSMUSG00000032023	ENSMUST00000034521	-1462	Intergenic	-1715	ENSMUSG00000032023	4931429I11Rik
120524	chr9	40930102	40930363	262	-1.26036	0.988816	-2.24918	0.016735	0.0723876	4931429I11Rik	protein_coding	ENSMUSG00000032023	ENSMUST00000034521	NA	intron (NM_001081121, intron 3 of 8)	33879	ENSMUSG00000032023	4931429I11Rik
120526	chr9	40943853	40944079	227	-2.40205	0.0291421	-2.43119	0.017479	0.0723876	4931429I11Rik	protein_coding	ENSMUSG00000032023	ENSMUST00000034521	NA	intron (NM_001081121, intron 3 of 8)	20146	ENSMUSG00000032023	4931429I11Rik
120530	chr9	40962029	40962267	239	-2.40205	-0.0691264	-2.33292	0.0259842	0.0802089	4931429I11Rik	protein_coding	ENSMUSG00000032023	ENSMUST00000160120	NA	intron (NM_001081121, intron 1 of 8)	1964	ENSMUSG00000032023	4931429I11Rik
120529	chr9	40956924	40957182	259	-2.07893	0.0597582	-2.13869	0.0356545	0.0903464	4931429I11Rik	protein_coding	ENSMUSG00000032023	ENSMUST00000034521	NA	intron (NM_001081121, intron 2 of 8)	7059	ENSMUSG00000032023	4931429I11Rik
120528	chr9	40954610	40954932	323	0.0885319	1.60443	-1.5159	0.152586	0.198123	4931429I11Rik	protein_coding	ENSMUSG00000032023	ENSMUST00000034521	NA	intron (NM_001081121, intron 2 of 8)	9341	ENSMUSG00000032023	4931429I11Rik
120525	chr9	40936130	40936356	227	-1.13278	0.276259	-1.40904	0.156861	0.201981	4931429I11Rik	protein_coding	ENSMUSG00000032023	ENSMUST00000034521	NA	intron (NM_001081121, intron 3 of 8)	27869	ENSMUSG00000032023	4931429I11Rik
120523	chr9	40907570	40907866	297	-0.838289	0.483978	-1.32227	0.184429	0.22561	4931429I11Rik	protein_coding	ENSMUSG00000032023	ENSMUST00000034521	NA	intron (NM_001081121, intron 6 of 8)	33591	ENSMUSG00000054360	Bsx
120527	chr9	40944133	40944359	227	-0.113092	0.207625	-0.320716	0.721912	0.728682	4931429I11Rik	protein_coding	ENSMUSG00000032023	ENSMUST00000034521	NA	intron (NM_001081121, intron 3 of 8)	19866	ENSMUSG00000032023	4931429I11Rik
121163	chr9	46309469	46309748	280	-2.40205	0.597085	-2.99913	0.00524728	0.0676651	4931429L15Rik	protein_coding	ENSMUSG00000056617	ENSMUST00000172280	NA	intron (NM_183104, intron 5 of 12)	10377	ENSMUSG00000056617	4931429L15Rik
121164	chr9	46320218	46320444	227	-2.40205	0.314826	-2.71687	0.00716315	0.0676651	4931429L15Rik	protein_coding	ENSMUSG00000056617	ENSMUST00000159565	-232	promoter-TSS (NM_183104)	-345	ENSMUSG00000056617	4931429L15Rik
121165	chr9	46320916	46321230	315	-1.12325	0.483978	-1.60723	0.124374	0.172657	4931429L15Rik	protein_coding	ENSMUSG00000056617	ENSMUST00000159565	-930	Intergenic	-1087	ENSMUSG00000056617	4931429L15Rik
121162	chr9	46308462	46308729	268	-0.965848	0.0597582	-1.02561	0.303364	0.332358	4931429L15Rik	protein_coding	ENSMUSG00000056617	ENSMUST00000172280	NA	intron (NM_183104, intron 7 of 12)	11390	ENSMUSG00000056617	4931429L15Rik
28731	chr13	47966733	47966963	231	-2.40205	0.373399	-2.77544	0.00898824	0.0676651	4931429P17Rik	protein_coding	ENSMUSG00000047324	ENSMUST00000061899	NA	intron (NR_038004, intron 6 of 7)	51760	ENSMUSG00000047324	4931429P17Rik
28732	chr13	47989623	47989853	231	-2.40205	-0.129559	-2.27249	0.0363964	0.0910656	4931429P17Rik	protein_coding	ENSMUSG00000047324	ENSMUST00000061899	NA	intron (NR_038004, intron 2 of 7)	28870	ENSMUSG00000047324	4931429P17Rik
85715	chr5	35587084	35587398	315	-0.143713	0.0597582	-0.203471	0.842091	0.845913	4931431C16Rik	processed_transcript	ENSMUSG00000055061	ENSMUST00000124643	NA	intron (NM_030721, intron 2 of 18)	1522	ENSMUSG00000055061	4931431C16Rik
107829	chr7	104127975	104128287	313	-0.851925	0.265025	-1.11695	0.232007	0.268534	4931431F19Rik	protein_coding	ENSMUSG00000055643	ENSMUST00000053743	NA	exon (NM_027634, exon 1 of 1)	1692	ENSMUSG00000055643	4931431F19Rik
[truncated: 78,829 more rows]

## Sheet: Trnp1
	seqnames	start	end	width	Conc_P	Conc_C	Fold	p.value	FDR	GeneName	geneType	Ensembl.Gene.ID	Ensembl.Transcript.ID	distanceToLocation	Annotation	Distance.to.TSS	Nearest.Ensembl	Nearest.Gene.Name
[truncated: 6 more rows]

[truncated: 2 more sheets: Minus Fold, VTel]
