# Supplementary material for: H3 Acetylation-Induced Basal Progenitor Generation and Neocortex Expansion Depends on the Transcription Factor Pax6
Source: Biology (Basel). 2024 Jan 23;13(2):68. doi: 10.3390/biology13020068 (PMC10886678; doi:10.3390/biology13020068)
Supplement: Supplementary file 1 [file biology-13-00068-s001.zip › Table_S2_2023_08_09.xlsx]

## Sheet: Sheet1
	gene.name	baseMean	log2FoldChange	lfcSE	stat	pvalue	padj	Sample_Control_mm_rna_sr_Tuoc_C_1_geneCounts.txt	Sample_Control_mm_rna_sr_Tuoc_C_2_geneCounts.txt	Sample_Control_mm_rna_sr_Tuoc_C_3_geneCounts.txt	Sample_Control_mm_rna_sr_Tuoc_C_4_geneCounts.txt	Sample_Pax6cKO_mm_rna_sr_Tuoc_M_1_geneCounts.txt	Sample_Pax6cKO_mm_rna_sr_Tuoc_M_2_geneCounts.txt	Sample_Pax6cKO_mm_rna_sr_Tuoc_M_3_geneCounts.txt	Sample_Pax6cKO_mm_rna_sr_Tuoc_M_4_geneCounts.txt
ENSMUSG00000039194	Rlbp1	1941.67	-3.45152	0.0923434	-37.3769	9.25755e-306	1.44085e-301	3267.62	3669.09	3941	3435.79	287.317	333.424	291.698	307.449
ENSMUSG00000063626	Unc5d	2204.46	-1.9875	0.0738045	-26.9293	9.9686e-160	7.75757e-156	3692.2	3447.32	3608.67	3406.24	865.455	810.599	872.08	933.135
ENSMUSG00000027831	Veph1	410.581	-3.02486	0.126306	-23.9486	9.55748e-127	4.95842e-123	652.381	784.976	834.437	691.413	90.2246	80.8602	71.6055	78.7501
ENSMUSG00000049313	Sorl1	2261.93	-2.15896	0.0920456	-23.4554	1.16576e-121	4.53598e-118	3334.57	3808.72	4248.04	3510.25	762.091	819.583	771.832	840.361
ENSMUSG00000075254	Heg1	1596.48	-2.05428	0.0879378	-23.3606	1.07567e-120	3.34833e-117	2340.9	2433.54	2844.07	2751.47	620.185	582.992	599.979	598.717
ENSMUSG00000048015	Neurod4	189.97	-3.80008	0.178123	-21.334	5.48819e-101	1.42364e-97	301.287	337.927	379.289	431.394	15.7674	14.9741	21.8585	17.2603
ENSMUSG00000022489	Pde1b	2153.09	-1.71994	0.0833878	-20.6258	1.61134e-94	3.58269e-91	3007.97	3333.51	3723.06	3237.23	992.471	1010.25	965.544	954.711
ENSMUSG00000025931	Paqr8	1199.2	-1.61917	0.0811335	-19.9568	1.30778e-88	2.54429e-85	1810.99	1714.28	1906.08	1849.68	523.828	601.96	582.643	604.111
ENSMUSG00000090828	Sox2ot	3495.63	1.44784	0.0726976	19.9159	2.96306e-88	5.12412e-85	1842.83	1998.23	1701.38	1860.31	5040.31	4971.41	5195.55	5355.01
ENSMUSG00000028173	Wls	2253.66	2.18262	0.112469	19.4063	6.82688e-84	1.06254e-80	870.385	820.177	781.457	600.406	3368.97	3992.1	3556.91	4038.91
ENSMUSG00000027967	Neurog2	1835.92	-2.81212	0.148233	-18.9709	2.96666e-80	4.19755e-77	2283.74	2847.74	4161.35	3814	409.077	419.275	382.147	370.018
ENSMUSG00000070498	Tmem132b	2006.33	-1.23866	0.0657999	-18.8247	4.73942e-79	6.14702e-76	2744.25	2892.33	2783.86	2894.48	1137.88	1212.9	1178.85	1206.06
ENSMUSG00000000305	Cdh4	2999.77	-1.5781	0.0844376	-18.6896	6.01863e-78	7.20569e-75	4154.33	4434.12	5153.52	4357.67	1444.47	1486.43	1543.66	1423.98
ENSMUSG00000059336	Slc14a1	91.8107	-4.17885	0.2263	-18.466	3.88109e-76	4.31467e-73	167.382	153.71	215.533	185.559	4.37983	1.99655	3.76871	2.15754
ENSMUSG00000026185	Igfbp5	3111.04	-1.78963	0.104375	-17.1461	6.71837e-66	6.97098e-63	4138	4364.89	5588.2	5419.02	1299.93	1321.72	1402.71	1353.86
ENSMUSG00000039114	Nrn1	1336.23	-1.52882	0.0892035	-17.1386	7.64703e-66	7.43865e-63	1998.78	1772.94	2228.78	1997.41	685.006	629.911	676.861	700.121
ENSMUSG00000050447	Lypd6	632.15	-1.53258	0.091563	-16.738	6.93066e-63	6.34522e-60	903.045	977.407	993.377	913.61	294.325	301.479	323.355	350.6
ENSMUSG00000051022	Hs3st1	685.708	-1.42594	0.0881524	-16.1759	7.46294e-59	6.45296e-56	982.245	1009.09	1046.36	986.888	331.991	395.317	349.736	384.042
ENSMUSG00000030500	Slc17a6	1677.36	-1.22831	0.0764216	-16.0728	3.95924e-58	3.24324e-55	2389.89	2224.69	2393.74	2444.17	1079.19	938.378	961.775	987.074
ENSMUSG00000017390	Aldoc	3345.86	-1.65234	0.10313	-16.0219	8.98125e-58	6.98921e-55	4319.27	5729.5	5399.15	5066.81	1458.48	1787.91	1472.81	1532.93
ENSMUSG00000052430	Bmpr1b	327.307	-1.74875	0.109601	-15.9556	2.60562e-57	1.93114e-54	468.669	503.37	551.475	518.855	155.922	130.774	139.442	149.949
ENSMUSG00000032289	Thsd4	405.357	-2.14101	0.13512	-15.8452	1.5168e-56	1.07307e-53	546.236	709.881	746.538	690.231	154.17	103.821	140.95	151.028
ENSMUSG00000032446	Eomes	4028.16	-2.08514	0.135375	-15.4028	1.56849e-53	1.06139e-50	4711.19	6085.03	8059	7702.46	1492.65	1381.61	1342.41	1450.94
ENSMUSG00000056296	Synpr	2013.59	1.9512	0.126743	15.395	1.76875e-53	1.14704e-50	796.901	972.713	568.332	765.873	3397	3040.74	3105.42	3461.77
ENSMUSG00000022231	Sema5a	2273.64	-1.96662	0.128789	-15.2701	1.20996e-52	7.53275e-50	2692.81	3561.14	4457.55	4012.56	795.378	870.495	866.05	933.135
ENSMUSG00000027168	Pax6	6164.04	1.73504	0.114024	15.2164	2.75142e-52	1.64704e-49	2023.28	2915.79	3102.95	2870.84	9413.14	9812.04	9485.85	9688.43
ENSMUSG00000016028	Celsr1	3385.57	-2.00784	0.134804	-14.8945	3.58074e-50	2.0641e-47	4416.43	4476.36	7005.41	6190.8	1306.94	1324.71	1245.18	1118.68
ENSMUSG00000027832	Ptx3	548.123	-1.32467	0.0916556	-14.4527	2.41209e-47	1.30797e-44	791.185	831.91	800.722	733.961	322.356	279.517	306.019	319.316
ENSMUSG00000036617	Etl4	938.585	-1.91457	0.132478	-14.4519	2.43711e-47	1.30797e-44	1164.32	1406.86	1871.16	1599.11	418.712	333.424	365.565	349.521
ENSMUSG00000067608	Pcna-ps2	530.23	1.52014	0.108247	14.0433	8.46921e-45	4.39383e-42	235.151	288.646	261.288	277.747	706.029	803.611	771.832	897.536
ENSMUSG00000044461	Shisa2	774.647	-1.69366	0.121195	-13.9747	2.22558e-44	1.11738e-41	906.311	1237.89	1358.22	1301.27	347.759	359.379	334.662	351.679
ENSMUSG00000046961	Gpr156	323.936	-1.64349	0.118887	-13.824	1.82676e-43	8.88492e-41	444.174	490.463	552.679	502.308	127.891	161.72	143.965	168.288
ENSMUSG00000028159	Dapp1	168.331	-2.36907	0.172645	-13.7222	7.47686e-43	3.52636e-40	203.308	288.646	331.126	341.57	44.6743	38.9327	52.0082	46.3871
ENSMUSG00000047904	Sstr2	1719.92	-1.44191	0.105457	-13.673	1.47213e-42	6.73888e-40	2549.1	2334.98	2851.29	2425.26	770.851	1044.2	841.93	941.765
ENSMUSG00000049409	Prokr1	170.18	-1.91239	0.140757	-13.5865	4.81785e-42	2.14243e-39	252.297	315.633	267.309	263.564	66.5735	53.9068	73.113	69.0412
ENSMUSG00000041773	Enc1	20679.6	-1.04635	0.0779102	-13.4301	4.02654e-41	1.74081e-38	25673.9	27901.3	30469.6	27965	12484.3	14302.3	12931.2	13709
ENSMUSG00000048490	Nrip1	1384.48	-0.980998	0.0734717	-13.3521	1.15222e-40	4.84681e-38	1898.35	1924.31	1848.28	1711.39	930.277	893.456	947.454	922.348
ENSMUSG00000028640	Tfap2c	598.404	-1.90523	0.142801	-13.3419	1.32104e-40	5.41069e-38	729.948	860.071	1210.11	1058.98	238.263	258.553	230.645	200.651
ENSMUSG00000041911	Dlx1	11609.5	1.37429	0.103094	13.3304	1.54057e-40	6.14804e-38	5619.95	7639.73	5456.95	6479.19	17221.5	17184.3	17102.4	16171.8
ENSMUSG00000038132	Rbm24	509.93	-1.44682	0.10871	-13.309	2.05171e-40	7.98322e-38	685.857	715.748	881.396	736.325	268.922	235.593	275.116	280.48
ENSMUSG00000038331	Satb2	4724.24	-1.43345	0.107915	-13.2831	2.90241e-40	1.10178e-37	7732.22	6570.8	7998.79	5582.12	2349.34	2470.73	2515.99	2573.94
ENSMUSG00000090063	Dlx6os1	9470.96	1.9888	0.152979	13.0005	1.21606e-38	4.50635e-36	2906.73	5007.89	2551.47	3306.96	14610.3	15114.9	14889.4	17380
ENSMUSG00000026494	Kif26b	542.472	-1.52018	0.117553	-12.9318	2.97639e-38	1.07731e-35	685.857	799.056	971.703	804.875	281.185	291.496	243.459	262.141
ENSMUSG00000048376	F2r	2197.82	-0.985686	0.0767341	-12.8455	9.1189e-38	3.2256e-35	2790.79	2737.44	3087.3	3121.4	1379.65	1472.45	1481.1	1512.43
ENSMUSG00000027253	Lrp4	879.079	-1.47139	0.116002	-12.6842	7.23741e-37	2.50318e-34	1081.04	1239.07	1595.42	1322.55	459.883	430.256	479.38	425.035
ENSMUSG00000053141	Ptprt	1653.55	-1.0201	0.080872	-12.6137	1.77407e-36	6.00252e-34	2370.29	2117.91	2295	2120.33	1048.53	1016.24	1075.59	1184.49
ENSMUSG00000048304	Slitrk3	1603.15	1.42057	0.11306	12.5648	3.29635e-36	1.09158e-33	1063.08	834.257	734.497	737.507	2280.14	2328.97	2349.41	2497.35
ENSMUSG00000042596	Tfap2d	173.256	-2.07532	0.167757	-12.3709	3.75441e-35	1.21737e-32	218.005	386.035	276.941	274.201	61.3177	53.9068	59.5456	56.096
ENSMUSG00000028364	Tnc	4439.11	-1.34978	0.109817	-12.2912	1.01054e-34	3.2098e-32	7188.44	7515.35	5845.87	5240.55	2348.47	2532.62	2376.55	2464.99
ENSMUSG00000027864	Ptgfrn	2541.18	-1.47575	0.120995	-12.1968	3.23465e-34	1.00688e-31	3185.97	3433.24	4380.49	4165.02	1151.9	1539.34	1166.04	1307.47
ENSMUSG00000039621	Prex1	3115.46	-1.76304	0.146164	-12.0621	1.67524e-33	5.11244e-31	3607.28	4178.33	6750.15	5143.64	1372.64	1380.61	1273.07	1217.93
ENSMUSG00000047712	Ust	425.037	-1.35335	0.112441	-12.0361	2.2964e-33	6.8733e-31	645.849	517.451	703.19	605.134	224.248	246.574	221.6	236.25
ENSMUSG00000021703	Serinc5	1695.96	-1.16168	0.0965742	-12.0289	2.50581e-33	7.35858e-31	2297.62	2009.96	2746.54	2398.08	1010.87	1030.22	1025.84	1048.56
ENSMUSG00000013766	Ly6g6e	102.614	-2.4765	0.20613	-12.0143	2.98912e-33	8.6153e-31	235.151	157.23	197.471	139.464	12.2635	30.9465	27.8885	20.4966
ENSMUSG00000060735	Rxfp3	135.895	1.75547	0.14704	11.9387	7.43971e-33	2.1053e-30	68.5857	51.6277	46.9596	60.277	225.123	205.645	218.585	210.36
ENSMUSG00000024593	Megf10	841.314	-1.33113	0.111964	-11.8889	1.35108e-32	3.75503e-30	1005.92	1159.28	1299.22	1410.01	473.022	417.279	484.656	481.131
ENSMUSG00000038668	Lpar1	461.875	-1.1052	0.0935478	-11.8142	3.29493e-32	8.99689e-30	587.061	627.746	667.068	660.683	281.185	273.527	299.989	297.74
ENSMUSG00000022246	Rai14	2541.56	-1.18408	0.101183	-11.7023	1.24028e-31	3.32822e-29	2925.51	3511.86	4136.06	3673.35	1466.37	1558.31	1502.21	1558.82
ENSMUSG00000086496	Gm14204	2316.73	1.29081	0.110493	11.6824	1.56893e-31	4.13878e-29	1116.97	1632.14	1169.17	1314.28	3328.67	3149.56	3360.18	3462.85
ENSMUSG00000025909	Sntg1	287.781	1.30714	0.113002	11.5674	6.02639e-31	1.56325e-28	151.052	172.484	140.879	179.649	383.674	420.274	428.126	426.114
ENSMUSG00000029765	Plxna4	4882.63	-1.13512	0.0984789	-11.5265	9.69892e-31	2.47466e-28	7011.26	6122.58	7862.73	6065.52	2753.16	3249.38	2915.47	3080.96
ENSMUSG00000027495	Fam210b	3904.53	-0.850756	0.0738608	-11.5184	1.066e-30	2.676e-28	4884.28	5080.64	5332.93	4872.98	2578.85	2974.86	2663.73	2847.95
ENSMUSG00000062209	Erbb4	2734.53	1.05849	0.0923247	11.4648	1.98144e-30	4.8951e-28	1728.52	1982.97	1623.12	1657.03	3438.17	3760.5	3530.53	4155.42
ENSMUSG00000001870	Ltbp1	611.09	-1.59099	0.138964	-11.4489	2.38095e-30	5.79018e-28	885.082	679.374	1093.32	1083.8	265.418	314.456	263.056	304.213
ENSMUSG00000027996	Sfrp2	384.555	-1.33716	0.117256	-11.4038	4.00194e-30	9.5825e-28	513.576	510.41	596.026	613.407	221.62	242.581	199.742	179.076
ENSMUSG00000021373	Cap2	519.371	-1.33537	0.117315	-11.3828	5.09335e-30	1.2011e-27	612.372	742.735	853.702	807.239	301.333	252.563	289.437	295.583
ENSMUSG00000096956	Snhg18	260.387	-1.23051	0.10813	-11.3799	5.26416e-30	1.22286e-27	360.891	397.768	369.657	348.661	153.294	150.739	157.532	144.555
ENSMUSG00000038267	Slc22a23	1685.42	-0.931924	0.0823246	-11.3201	1.04328e-29	2.38787e-27	1975.11	2239.94	2272.12	2407.53	1179.93	1091.11	1162.27	1155.36
ENSMUSG00000052504	Epha3	4119.19	-1.04212	0.0922744	-11.2937	1.41044e-29	3.18145e-27	5190.47	5305.92	6391.33	5447.39	2379.13	2827.11	2586.84	2825.3
ENSMUSG00000037736	Limch1	3644.27	-1.22327	0.108368	-11.2881	1.50233e-29	3.34033e-27	4701.39	4422.38	6246.84	5255.92	1956.03	2317	2084.1	2170.48
ENSMUSG00000024647	Cbln2	514.202	-0.953722	0.0848008	-11.2466	2.4065e-29	5.27533e-27	684.224	662.947	679.109	702.05	346.007	330.429	355.013	353.836
ENSMUSG00000027007	Ssfa2	665.028	-1.19879	0.108145	-11.085	1.48328e-28	3.20636e-26	764.241	938.686	1052.38	990.434	407.325	396.315	373.856	396.987
ENSMUSG00000029333	Rasgef1b	2662.45	-1.32948	0.120586	-11.0251	2.89066e-28	6.11326e-26	3190.87	3703.12	4543.04	4007.83	1224.6	1685.09	1380.86	1564.22
ENSMUSG00000079022	Col22a1	292.261	-1.52316	0.13816	-11.0246	2.90659e-28	6.11326e-26	413.964	479.903	427.453	449.123	162.054	100.826	168.838	135.925
ENSMUSG00000052551	Adarb2	1031.13	1.76753	0.160737	10.9964	3.97603e-28	8.25106e-26	465.403	564.385	246.839	418.393	1670.47	1526.36	1663.51	1693.67
ENSMUSG00000019124	Scrn1	6130.33	-0.931839	0.0849408	-10.9704	5.30087e-28	1.08556e-25	6930.42	8167.74	8284.16	8973	4151.21	4206.73	4152.37	4176.99
ENSMUSG00000078453	Abracl	3501.44	0.743328	0.0679926	10.9325	8.06063e-28	1.62929e-25	2625.04	2730.4	2667.07	2399.26	4277.35	4490.24	4352.86	4469.34
ENSMUSG00000019865	Nmbr	54.8349	2.41754	0.2214	10.9194	9.3149e-28	1.85868e-25	15.5134	16.427	12.0409	1.1819	95.4804	99.8274	95.7253	102.483
ENSMUSG00000003657	Calb2	1292.68	0.838842	0.0768503	10.9153	9.74482e-28	1.91985e-25	922.641	851.857	929.56	977.433	1700.25	1693.07	1703.46	1563.14
ENSMUSG00000004085	Zak	398.458	1.13636	0.10417	10.9087	1.04705e-27	2.03704e-25	210.656	241.712	250.451	276.565	560.619	528.087	568.322	551.251
ENSMUSG00000020607	Fam84a	2192.69	-1.23005	0.113276	-10.8588	1.81035e-27	3.46697e-25	2732	3884.99	3151.11	2674.64	1271.9	1331.7	1285.88	1209.3
ENSMUSG00000038533	Cbfa2t2	2640.64	-0.932506	0.0858818	-10.858	1.8266e-27	3.46697e-25	3067.58	3449.67	3879.59	3544.52	1703.76	1794.9	1796.17	1888.92
ENSMUSG00000074575	Kcng1	496.605	-1.64817	0.152624	-10.7989	3.48439e-27	6.53387e-25	640.133	564.385	984.948	897.064	218.116	239.586	226.876	201.73
ENSMUSG00000038119	Cdon	4292.81	-1.1509	0.10691	-10.7652	5.0262e-27	9.31283e-25	4933.27	5545.29	6791.09	6648.2	2738.27	2379.89	2736.84	2569.63
ENSMUSG00000022508	Bcl6	392.355	-1.18003	0.109802	-10.7468	6.13317e-27	1.12302e-24	614.822	516.277	588.802	481.034	233.007	226.608	251.75	226.542
ENSMUSG00000095139	Pou3f2	4685.41	-1.03977	0.0974337	-10.6715	1.38344e-26	2.5037e-24	5309.68	7324.1	6574.35	6207.35	3028.22	2867.04	2999.89	3172.66
ENSMUSG00000052957	Gas1	1101.05	-1.33383	0.12502	-10.669	1.4218e-26	2.54356e-24	1193.72	1582.86	1880.79	1744.49	593.906	655.866	594.703	562.039
ENSMUSG00000037892	Pcdh18	841.423	-0.844768	0.0795008	-10.6259	2.25826e-26	3.99404e-24	1049.2	1081.84	1161.95	1050.71	610.549	619.928	573.598	583.614
ENSMUSG00000050558	Prokr2	592.386	1.57694	0.148447	10.6229	2.3316e-26	4.07742e-24	307.819	352.007	207.104	239.926	753.332	1055.18	836.654	987.074
ENSMUSG00000033852	Gm28042	591.498	-1.58459	0.150344	-10.5398	5.66252e-26	9.79239e-24	969.181	794.363	1205.3	664.229	289.069	264.543	301.497	243.802
ENSMUSG00000056735	A930024E05Rik	385.94	-1.16026	0.110158	-10.5327	6.103e-26	1.04381e-23	504.595	499.85	633.353	517.673	225.999	242.581	218.585	244.881
ENSMUSG00000027236	Eif3j1	78.8903	-1.85483	0.177972	-10.422	1.96677e-25	3.32726e-23	129.823	130.243	143.287	109.917	32.4108	29.9482	33.9184	21.5754
ENSMUSG00000043753	Dmrta1	55.9274	-2.55241	0.246379	-10.3597	3.781e-25	6.32769e-23	49.8063	105.602	133.654	125.282	5.2558	7.9862	9.04491	10.7877
ENSMUSG00000026657	Frmd4a	6583.55	-0.812465	0.0784568	-10.3556	3.94813e-25	6.5371e-23	7770.6	8030.46	9308.85	8593.61	4498.97	4859.6	4648.33	4958.02
ENSMUSG00000022212	Cpne6	401.304	1.09778	0.106296	10.3276	5.28628e-25	8.66059e-23	231.069	253.445	266.105	252.927	620.185	546.056	548.724	491.919
ENSMUSG00000062184	Hs6st2	2609.08	-0.912213	0.0883464	-10.3254	5.40882e-25	8.76905e-23	3777.93	3325.29	3550.87	3052.85	1660.83	1824.85	1740.39	1939.63
ENSMUSG00000024247	Pkdcc	798.928	-1.10442	0.108311	-10.1967	2.05132e-24	3.29142e-22	1047.57	1064.24	1118.6	1179.54	557.115	476.177	547.971	400.223
ENSMUSG00000029178	Klf3	592.001	-0.972319	0.0955586	-10.1751	2.56124e-24	4.06767e-22	707.086	781.456	846.478	827.332	426.596	369.362	397.976	379.727
ENSMUSG00000040478	Prdm13	31.713	2.50231	0.246362	10.157	3.08277e-24	4.84648e-22	2.44949	2.34671	7.22456	7.09141	59.5658	56.9016	58.7919	59.3323
ENSMUSG00000026478	Lamc1	1500.66	-0.880987	0.0874172	-10.078	6.91484e-24	1.07623e-21	1806.09	1777.64	2119.2	2123.88	1079.19	1037.21	1062.02	1000.02
ENSMUSG00000031548	Sfrp1	5217.92	-0.870336	0.0865209	-10.0593	8.36269e-24	1.28868e-21	6098.41	6465.2	7357.01	7210.79	3389.99	3961.15	3535.8	3724.99
ENSMUSG00000044968	Napepld	297.197	-1.44713	0.145206	-9.96604	2.1462e-23	3.2463e-21	339.663	384.861	534.617	518.855	155.046	150.739	149.241	144.555
ENSMUSG00000033209	Ttc28	10455.8	-1.30678	0.131124	-9.96594	2.14835e-23	3.2463e-21	12837	12536.2	20104.7	15068.1	6005.63	6316.08	5598.8	5180.25
ENSMUSG00000040433	Zbtb38	1096.28	-0.892268	0.0898447	-9.93123	3.04481e-23	4.55667e-21	1259.85	1431.5	1550.87	1492.74	705.153	770.668	759.018	800.447
ENSMUSG00000024998	Plce1	761.774	-1.39966	0.140964	-9.9292	3.1073e-23	4.60591e-21	837.725	989.14	1372.67	1308.37	414.332	345.403	404.76	421.799
ENSMUSG00000066224	Arid3c	26.7713	2.58499	0.260462	9.92463	3.25298e-23	4.77636e-21	2.44949	2.34671	1.20409	3.54571	60.4417	36.9362	48.9932	58.2535
ENSMUSG00000020811	Wscd1	1237.67	-0.938671	0.0949234	-9.88872	4.65952e-23	6.77764e-21	1574.21	1500.72	1844.67	1633.39	801.51	936.381	843.438	767.005
ENSMUSG00000070047	Fat1	1742.59	-0.977739	0.0996537	-9.81136	1.006e-22	1.44976e-20	1997.15	2386.61	2556.29	2382.71	1289.42	1071.15	1196.94	1060.43
ENSMUSG00000031636	Pdlim3	43.1944	-2.32438	0.237379	-9.79183	1.22064e-22	1.74294e-20	86.5486	49.281	90.307	85.097	13.1395	5.98965	9.79865	5.39385
ENSMUSG00000036306	Lzts1	867.613	-1.10081	0.112617	-9.77483	1.44401e-22	2.04314e-20	1023.07	1079.49	1464.18	1219.72	522.952	561.03	524.605	545.857
ENSMUSG00000025743	Sdc3	6379.93	-0.855106	0.0880196	-9.71494	2.60396e-22	3.65117e-20	8528.31	7273.64	8540.63	8710.62	4536.63	4995.37	4335.53	4118.74
ENSMUSG00000027805	Pfn2	19310.9	1.02205	0.105977	9.6441	5.2066e-22	7.23531e-20	12978.2	15016.6	10716.4	11302.5	23982.2	27333.8	25420	27737.3
ENSMUSG00000008658	Rbfox1	3095.5	-0.823877	0.085781	-9.60443	7.65787e-22	1.05475e-19	3691.38	3792.29	4564.72	3858.91	2118.09	2339.96	2160.23	2238.45
ENSMUSG00000018648	Dusp14	333.646	-1.48505	0.154866	-9.58931	8.86769e-22	1.21067e-19	440.908	364.914	627.333	582.678	149.79	190.67	157.532	155.343
ENSMUSG00000022687	Boc	1196.27	-1.12239	0.11729	-9.56938	1.07552e-21	1.4556e-19	1439.48	1446.75	2027.69	1725.58	769.975	749.704	768.063	642.946
ENSMUSG00000026749	Nek6	1655.4	-0.967881	0.101252	-9.5591	1.18786e-21	1.59379e-19	1932.65	2005.27	2438.29	2458.36	1045.9	1193.94	1037.15	1131.63
ENSMUSG00000042359	Osbpl6	933.532	-0.986503	0.10329	-9.5508	1.28694e-21	1.71196e-19	1268.84	1293.04	1373.87	1070.8	687.634	542.063	612.792	619.213
ENSMUSG00000098051	Gm27032	458.752	1.27122	0.133328	9.53454	1.50559e-21	1.98584e-19	311.085	271.046	213.125	234.017	759.463	579.997	719.824	581.457
ENSMUSG00000066392	Nrxn3	2994.48	1.09492	0.114929	9.52693	1.61995e-21	2.11874e-19	1708.93	2291.57	1481.03	1972.59	4331.66	4028.04	4081.51	4060.49
ENSMUSG00000059921	Unc5c	678.445	1.01528	0.106895	9.49792	2.14116e-21	2.77709e-19	447.44	499.85	411.8	403.029	1032.76	797.621	895.446	939.608
ENSMUSG00000025395	Prim1	1943.3	0.758388	0.0802943	9.4451	3.55055e-21	4.56701e-19	1340.69	1552.35	1371.46	1470.29	2366.86	2429.8	2354.69	2660.24
ENSMUSG00000039385	Cdh6	246.251	-1.11586	0.118924	-9.38295	6.41506e-21	8.14259e-19	323.333	329.713	399.759	313.204	157.674	145.748	156.025	144.555
ENSMUSG00000072980	Oip5	414.732	1.06832	0.113862	9.38263	6.43497e-21	8.14259e-19	258.013	260.485	228.778	299.021	587.774	495.144	553.247	635.395
ENSMUSG00000029177	Cenpa	1939.93	0.649945	0.0693968	9.36562	7.56032e-21	9.48943e-19	1405.19	1540.62	1583.38	1488.01	2345.84	2422.81	2406.7	2326.91
ENSMUSG00000055612	Cdca7	3738.19	1.08638	0.116158	9.35264	8.54859e-21	1.0644e-18	1725.26	2523.89	2531	2562.36	4803.8	5312.82	5119.42	5326.96
ENSMUSG00000031119	Gpc4	981.138	-1.19918	0.129064	-9.29141	1.52257e-20	1.88073e-18	1163.51	1135.81	1613.49	1640.48	518.572	595.97	627.867	553.409
ENSMUSG00000049090	Zadh2	659.924	0.858865	0.0925109	9.28394	1.63327e-20	2.00159e-18	438.459	462.303	485.25	469.215	876.843	897.449	754.496	895.378
ENSMUSG00000084946	Dlx1as	849.531	1.19453	0.128945	9.26387	1.97149e-20	2.39721e-18	512.76	653.56	388.922	438.486	1243.87	1167.98	1218.05	1172.62
ENSMUSG00000029910	Mad2l1	1773.68	0.745062	0.0805898	9.24512	2.34985e-20	2.83512e-18	1213.31	1410.38	1317.28	1324.91	2104.07	2210.18	2182.08	2427.23
ENSMUSG00000043336	Filip1l	131.407	1.3318	0.145189	9.17285	4.60689e-20	5.51552e-18	66.1362	75.0949	74.6538	67.3684	169.938	212.632	179.391	206.045
ENSMUSG00000048281	Dleu7	544.094	1.1438	0.125463	9.11666	7.74771e-20	9.20499e-18	303.737	425.929	290.186	294.294	692.89	770.668	730.376	844.676
ENSMUSG00000012483	Rpa3	1002.65	0.891992	0.0979859	9.10326	8.76574e-20	1.03356e-17	711.169	797.883	615.292	645.319	1315.7	1228.88	1277.59	1429.37
ENSMUSG00000022887	Masp1	1811.63	-0.77513	0.0853166	-9.08534	1.03373e-19	1.2097e-17	2562.98	2090.92	2317.88	2218.43	1237.74	1400.58	1331.11	1333.36
ENSMUSG00000070880	Gad1	3508.34	1.19519	0.131771	9.07016	1.18841e-19	1.38033e-17	1917.13	2580.21	1526.79	2194.79	5400.34	4299.57	5063.64	5084.24
ENSMUSG00000040452	Cdh12	304.709	-1.25507	0.138823	-9.0408	1.55531e-19	1.7931e-17	502.962	520.971	385.31	339.206	171.69	166.712	169.592	181.233
ENSMUSG00000028028	Alpk1	146.874	-1.45695	0.16134	-9.03028	1.71233e-19	1.95961e-17	246.582	152.536	251.656	234.017	70.0774	73.8723	76.128	70.12
ENSMUSG00000030209	Grin2b	608.537	-0.842521	0.0934515	-9.01559	1.9581e-19	2.22451e-17	845.074	702.841	848.886	746.962	438.859	433.251	419.834	432.586
ENSMUSG00000028496	Mllt3	5521.31	-0.689756	0.076652	-8.99853	2.28752e-19	2.57992e-17	6341.73	6544.99	7450.93	7028.77	4067.11	4139.84	4101.87	4495.23
ENSMUSG00000028184	Lphn2	6493.14	-0.802176	0.0892809	-8.98486	2.59075e-19	2.9009e-17	9165.17	8035.15	8692.35	7304.16	5005.27	4337.5	4903.85	4501.7
ENSMUSG00000038368	Focad	1021.98	-0.726168	0.0808453	-8.98218	2.65443e-19	2.95097e-17	1268.84	1182.74	1316.07	1350.91	737.564	787.639	804.997	727.09
ENSMUSG00000025892	Gria4	1973.81	1.03004	0.114947	8.96101	3.21724e-19	3.55128e-17	1542.36	1321.2	1018.66	1186.63	2508.77	2643.43	2629.81	2939.65
ENSMUSG00000023019	Gpd1	200.15	1.26844	0.141895	8.93931	3.91615e-19	4.29232e-17	113.493	143.15	89.1029	101.644	256.658	313.458	307.527	276.165
ENSMUSG00000090125	Pou3f1	751.253	-1.12315	0.125744	-8.93209	4.18046e-19	4.54997e-17	952.852	1153.41	1200.48	871.062	436.232	548.053	455.26	392.672
ENSMUSG00000040111	Gramd1b	3047.22	-0.842077	0.0947375	-8.88853	6.19214e-19	6.69267e-17	4427.04	3938.96	4099.94	3283.32	2184.66	2044.47	2231.08	2168.33
ENSMUSG00000015647	Lama5	336.879	-0.982554	0.110799	-8.86789	7.45432e-19	8.00131e-17	418.046	434.142	523.781	432.576	240.015	225.61	214.817	206.045
ENSMUSG00000041272	Tox	1299.62	-0.788344	0.0889726	-8.86052	7.96404e-19	8.48989e-17	1566.04	1519.5	1837.45	1697.21	942.54	898.447	904.491	1031.3
ENSMUSG00000021318	Gli3	1372.6	-1.50203	0.169567	-8.85806	8.14192e-19	8.62047e-17	1168.41	2027.56	2604.45	2568.27	671.867	654.868	646.711	638.631
ENSMUSG00000022978	Mis18a	766.727	0.733338	0.082899	8.84616	9.05852e-19	9.52614e-17	569.915	565.558	616.496	535.402	967.067	999.273	976.096	904.009
ENSMUSG00000022883	Robo1	6193.11	-0.683667	0.0775115	-8.8202	1.14255e-18	1.19346e-16	6998.19	7344.04	8137.26	8170.49	4640	5039.29	4651.34	4564.27
ENSMUSG00000030064	Frmd4b	4163.31	-0.981147	0.111492	-8.80015	1.36632e-18	1.41769e-16	4891.63	4827.19	6786.27	5825.6	2525.41	2936.92	2624.53	2888.94
ENSMUSG00000028883	Sema3a	1044.25	-0.81477	0.0927329	-8.7862	1.54701e-18	1.59454e-16	1325.17	1463.18	1241.42	1327.28	654.347	783.645	747.712	811.234
ENSMUSG00000058571	Gpc6	455.897	-0.941698	0.107339	-8.77315	1.73731e-18	1.77891e-16	511.943	597.239	668.272	644.137	284.689	315.455	308.281	317.158
ENSMUSG00000030956	Fam53b	917.297	-1.22242	0.139742	-8.74772	2.17704e-18	2.21461e-16	926.724	1233.2	1603.85	1470.29	539.596	558.035	537.418	469.265
ENSMUSG00000014599	Csf1	278.151	-0.923089	0.105571	-8.74377	2.2546e-18	2.27861e-16	387.836	376.648	334.738	368.753	186.581	188.674	182.406	199.572
ENSMUSG00000029026	Trp73	1080.26	0.892758	0.102209	8.73461	2.44509e-18	2.45518e-16	817.313	600.759	740.517	820.24	1487.39	1410.56	1404.98	1360.33
ENSMUSG00000033855	Ston1	259.933	-1.35732	0.155593	-8.72356	2.69579e-18	2.68957e-16	291.489	332.06	475.617	434.94	126.139	155.731	146.98	116.507
ENSMUSG00000020696	Rffl	495.07	0.99101	0.113613	8.72267	2.71717e-18	2.69363e-16	271.077	349.66	317.881	361.662	647.34	597.966	666.308	748.666
ENSMUSG00000024900	Cpt1a	713.727	-0.835994	0.0959817	-8.70993	3.04061e-18	2.99519e-16	813.231	925.779	971.703	976.251	468.642	518.104	551.739	484.367
ENSMUSG00000054843	Atrnl1	2708.56	-0.928435	0.106997	-8.67719	4.05657e-18	3.95099e-16	3419.49	3042.52	4174.59	3694.63	1622.29	2021.51	1766.77	1926.68
ENSMUSG00000027878	Notch2	2239.19	-0.84616	0.097517	-8.67705	4.06167e-18	3.95099e-16	2469.9	2756.22	3301.62	3065.85	1664.34	1483.44	1619.79	1552.35
ENSMUSG00000034701	Neurod1	1822.12	-1.09589	0.12632	-8.67556	4.11512e-18	3.97812e-16	2000.42	2196.52	2948.82	2925.21	1027.51	1256.83	1069.56	1152.13
ENSMUSG00000037990	Sh3rf3	1679.19	-0.700463	0.0807524	-8.67421	4.16428e-18	4.0008e-16	2037.98	1950.12	2299.82	2061.24	1265.77	1326.71	1183.38	1308.55
ENSMUSG00000090698	Apold1	256.124	1.00937	0.1164	8.67154	4.26318e-18	4.07069e-16	182.079	172.484	145.695	161.921	353.015	340.412	315.818	377.569
ENSMUSG00000025203	Scd2	25181.6	-0.628833	0.0725747	-8.66463	4.52986e-18	4.29895e-16	28496.5	30314.9	32942.8	30957.6	18501.3	20974.7	19438.3	19826.7
ENSMUSG00000019689	1110001J03Rik	544.595	0.850022	0.0983052	8.64676	5.29813e-18	4.99758e-16	413.964	375.474	372.065	371.117	735.812	781.649	657.263	649.419
ENSMUSG00000039410	Prdm16	1033.6	-1.39282	0.161384	-8.63044	6.11181e-18	5.73038e-16	1041.03	1565.26	1774.83	1771.67	685.006	419.275	553.247	458.477
ENSMUSG00000052512	Nav2	1988.23	-1.05479	0.122673	-8.59842	8.08186e-18	7.5321e-16	2423.36	2532.11	3496.69	2426.45	1363.88	1148.02	1364.27	1151.05
ENSMUSG00000037035	Inhbb	817.817	-0.881765	0.102785	-8.57872	9.59362e-18	8.8878e-16	1074.51	950.419	1217.34	1031.8	527.332	646.882	549.478	544.778
ENSMUSG00000030302	Atp2b2	1801.57	-0.585584	0.0683764	-8.56413	1.08894e-17	1.00273e-15	2211.07	2116.74	2158.94	2182.97	1420.82	1535.35	1392.92	1393.77
ENSMUSG00000040997	Abhd4	1116.4	-0.87406	0.102069	-8.56347	1.09524e-17	1.00273e-15	1201.07	1575.82	1568.93	1478.56	743.696	775.659	741.682	845.755
ENSMUSG00000042686	Jph1	114.632	-1.37513	0.161116	-8.53499	1.40164e-17	1.27573e-15	137.171	172.484	179.41	190.286	60.4417	66.8844	46.732	63.6474
ENSMUSG00000021676	Iqgap2	543.423	-1.39697	0.163812	-8.52788	1.4906e-17	1.34882e-15	491.531	816.657	931.968	1001.07	289.945	244.577	295.467	276.165
ENSMUSG00000038255	Neurod2	7565.18	-1.06011	0.124394	-8.52219	1.56561e-17	1.40766e-15	9969.42	8008.16	13169.2	10305	4984.25	5028.31	4793.8	4263.3
ENSMUSG00000032796	Lama1	268.683	-1.19542	0.140282	-8.52159	1.57372e-17	1.40766e-15	351.91	299.206	434.678	439.668	169.938	133.769	170.346	149.949
ENSMUSG00000032058	Ppp2r1b	2665.04	-0.813802	0.0955471	-8.51728	1.63345e-17	1.45275e-15	2958.98	3180.97	3947.02	3592.98	1904.35	1828.84	1949.18	1957.97
ENSMUSG00000020627	Klhl29	1756.79	-0.948098	0.111497	-8.50333	1.84231e-17	1.62919e-15	1887.74	2223.51	2836.84	2401.63	1165.04	1221.89	1132.12	1185.57
ENSMUSG00000035403	Crb2	463.684	-1.06617	0.125607	-8.48814	2.09968e-17	1.8463e-15	547.053	536.224	735.701	728.052	310.968	268.536	306.773	276.165
ENSMUSG00000048458	Fam212b	438.056	0.78772	0.0928309	8.48554	2.14715e-17	1.87743e-15	341.296	293.339	328.717	307.295	559.743	570.015	566.814	537.227
ENSMUSG00000018849	Wwc1	2549.37	-1.15596	0.136292	-8.48153	2.22245e-17	1.93241e-15	2947.55	2895.85	4575.55	3900.28	1575.86	1716.03	1464.52	1319.33
ENSMUSG00000029108	Pcdh7	659.138	-0.735997	0.0868173	-8.47754	2.30014e-17	1.98886e-15	877.734	822.524	845.274	765.873	499.301	503.13	507.269	452.004
ENSMUSG00000071757	Zhx2	1016.57	-0.8592	0.101875	-8.43385	3.34462e-17	2.876e-15	1099.82	1413.9	1412.4	1358.01	719.169	778.654	658.017	692.57
ENSMUSG00000045515	Pou3f3	5651.65	-1.09027	0.129597	-8.41278	4.00401e-17	3.42409e-15	5542.38	8305.02	9489.46	7885.65	3459.19	3822.39	3376.77	3332.32
ENSMUSG00000027993	Trim2	9812.4	-0.756555	0.0901295	-8.39409	4.69526e-17	3.99328e-15	10664.3	12540.8	14314.3	12063.7	7138.25	7202.55	7154.52	7420.85
ENSMUSG00000022309	Angpt1	545.483	0.897513	0.106957	8.39134	4.80634e-17	4.06554e-15	368.24	441.182	329.922	359.298	665.735	768.671	674.599	756.217
ENSMUSG00000026384	Ptpn4	1495.29	-0.669746	0.0798722	-8.38522	5.06305e-17	4.25953e-15	1721.17	1865.64	1937.39	1850.86	1204.45	1048.19	1125.34	1209.3
ENSMUSG00000053024	Cntn2	20975.3	-1.08773	0.129846	-8.37706	5.42663e-17	4.54086e-15	29422.5	20710.9	36078.2	29599.6	12505.3	14234.4	12426.9	12824.4
ENSMUSG00000069516	Lyz2	119.675	1.23844	0.14792	8.37236	5.64771e-17	4.70058e-15	59.6043	62.1879	67.4292	82.7332	160.302	173.7	183.159	168.288
ENSMUSG00000028076	Cd1d1	1166.06	0.975153	0.116546	8.36714	5.9035e-17	4.88734e-15	918.559	774.416	738.109	642.955	1725.65	1326.71	1637.88	1564.22
ENSMUSG00000048078	Tenm4	4817.61	-1.04565	0.125328	-8.34328	7.22567e-17	5.95028e-15	5676.28	5154.56	8239.61	7245.06	3156.11	3038.75	3116.72	2913.76
ENSMUSG00000043067	Dpy19l1	6488.69	-1.07146	0.128506	-8.3378	7.56826e-17	6.1996e-15	7945.33	6798.43	11155.9	9781.42	3700.96	4179.78	3987.3	4360.38
ENSMUSG00000051234	Rnf7	1385.34	0.649973	0.0782231	8.30923	9.6326e-17	7.84931e-15	1063.9	1162.8	1019.87	1041.26	1681.86	1701.06	1603.96	1808.02
ENSMUSG00000049969	Plekhf2	1031.53	-0.764466	0.0922177	-8.2898	1.13444e-16	9.19604e-15	1223.11	1432.67	1304.03	1264.64	663.983	821.58	766.556	775.635
ENSMUSG00000022321	Cdh10	868.376	-0.918031	0.111012	-8.26965	1.34349e-16	1.08342e-14	1273.73	1189.78	1090.91	1030.62	481.782	585.987	643.696	650.498
ENSMUSG00000035171	1110059E24Rik	1439.24	0.723134	0.0879484	8.22226	1.9971e-16	1.60221e-14	1154.53	1171.01	936.785	1042.44	1749.31	1763.95	1803.71	1892.16
ENSMUSG00000007682	Dio2	601.309	1.45291	0.176851	8.21547	2.11327e-16	1.68671e-14	440.908	310.94	227.574	183.195	835.672	924.402	908.259	979.522
ENSMUSG00000097823	Gm16701	354.886	1.1535	0.140504	8.20978	2.21598e-16	1.75967e-14	250.664	227.631	162.553	202.105	556.239	401.306	550.986	487.604
ENSMUSG00000049690	Nckap5	1614.7	-1.00148	0.122062	-8.2047	2.31163e-16	1.8263e-14	1942.45	1701.37	2640.58	2438.26	1017	1058.17	1043.18	1076.61
ENSMUSG00000025400	Tac2	69.3395	-1.80547	0.22086	-8.17469	2.96617e-16	2.33159e-14	174.73	71.5748	108.368	104.007	25.403	27.9517	21.1048	21.5754
ENSMUSG00000030310	Slc6a1	4875.83	0.897632	0.109936	8.16503	3.21347e-16	2.51329e-14	3481.54	4053.95	2711.62	3140.31	6714.29	6160.35	6641.98	6102.6
ENSMUSG00000020532	Acaca	1309.1	-0.672105	0.0825128	-8.14547	3.778e-16	2.94004e-14	1550.53	1460.83	1698.98	1751.58	1030.14	1000.27	968.559	1011.89
ENSMUSG00000003038	Hmgn2	2345.12	0.742135	0.0911277	8.14391	3.82722e-16	2.96352e-14	1826.5	1961.85	1550.87	1614.48	3048.36	2725.29	3066.98	2966.62
ENSMUSG00000029705	Cux1	3876.37	-0.714425	0.0879732	-8.12094	4.62592e-16	3.56425e-14	4144.54	4928.1	5400.36	4894.26	2850.4	3028.76	2940.35	2824.22
ENSMUSG00000036053	Fmnl2	5949.55	-0.706209	0.0872936	-8.09005	5.96403e-16	4.57262e-14	7025.14	6671.71	8426.24	7531.08	4524.37	4173.79	4502.86	4741.19
ENSMUSG00000029436	Mmp17	1568.21	-0.907214	0.112313	-8.07754	6.60871e-16	5.04182e-14	2165.35	1964.2	2417.82	1714.94	1017	1229.87	1046.19	990.31
ENSMUSG00000036223	Ska1	346.715	0.809849	0.100267	8.07695	6.64079e-16	5.04182e-14	227.803	254.619	261.288	252.927	464.262	417.279	434.909	460.634
ENSMUSG00000037138	Aff3	3269.39	-1.00237	0.12418	-8.0719	6.92101e-16	5.22906e-14	3572.99	3809.89	5709.81	4581.05	2104.07	2164.26	2135.35	2077.71
ENSMUSG00000085069	Gm13111	480.138	-0.990843	0.122821	-8.06736	7.18345e-16	5.40112e-14	542.97	682.894	670.68	693.777	343.379	249.569	348.229	309.607
ENSMUSG00000035456	Prdm8	1507.47	-0.919029	0.114002	-8.0615	7.53623e-16	5.63913e-14	1766.08	1670.86	2346.78	2185.34	1000.35	1131.04	954.991	1004.33
ENSMUSG00000029189	Sel1l3	2036.86	0.61985	0.0772441	8.02456	1.01892e-15	7.58778e-14	1543.18	1505.42	1785.67	1556.57	2389.64	2530.63	2474.54	2509.22
ENSMUSG00000061859	Inadl	331.749	-1.08165	0.135125	-8.00477	1.19689e-15	8.87067e-14	360.891	416.542	499.699	556.676	221.62	193.665	211.802	193.1
ENSMUSG00000028480	Glipr2	780.047	0.892547	0.11153	8.00278	1.21645e-15	8.97293e-14	583.795	593.719	478.025	488.126	903.998	1192.94	1013.78	985.995
ENSMUSG00000021303	Gng4	799.311	1.05208	0.131856	7.97899	1.47534e-15	1.08312e-13	436.009	572.598	393.739	614.589	1148.39	947.362	1172.82	1108.97
ENSMUSG00000016763	Scube1	2074.4	-0.780379	0.0978774	-7.97302	1.54839e-15	1.13141e-13	2855.29	2513.33	2975.31	2213.7	1484.76	1564.3	1535.37	1453.1
ENSMUSG00000020589	Fam49a	10711.1	-0.8425	0.105693	-7.97121	1.57123e-15	1.14274e-13	13188.1	11569.3	16462.4	14243.1	6898.24	7668.74	7426.62	8232.09
ENSMUSG00000006715	Gmnn	837.091	0.737746	0.0925708	7.96953	1.59273e-15	1.15299e-13	532.356	613.666	661.047	683.139	1034.52	1061.17	1043.93	1066.9
ENSMUSG00000032334	Loxl1	378.674	-0.978684	0.123395	-7.93133	2.16814e-15	1.56227e-13	490.714	449.396	543.046	554.312	254.03	259.551	284.161	194.178
ENSMUSG00000037172	E330009J07Rik	4237.94	-1.00426	0.126642	-7.92989	2.19331e-15	1.57312e-13	4637.7	4700.47	7106.56	6487.46	2708.49	2625.46	2785.08	2852.27
ENSMUSG00000026021	Sumo1	1917.61	0.595797	0.0751898	7.92391	2.30164e-15	1.64324e-13	1565.22	1606.33	1488.26	1417.1	2226.71	2399.85	2214.49	2422.92
ENSMUSG00000034295	Fhod3	1567.3	-0.896524	0.113263	-7.91544	2.46387e-15	1.75104e-13	1897.54	1690.81	2480.43	2168.79	1022.25	1149.01	1013.03	1116.53
ENSMUSG00000022665	Ccdc80	765.641	-0.919994	0.116323	-7.90898	2.59506e-15	1.83589e-13	1155.34	872.978	1051.17	967.978	437.983	601.96	500.485	537.227
ENSMUSG00000034485	Uaca	584.803	-0.951888	0.120429	-7.90412	2.69834e-15	1.90032e-13	674.426	689.934	899.458	859.243	435.356	347.4	412.297	360.309
ENSMUSG00000063646	Jakmip1	1066.23	-1.0244	0.129731	-7.89634	2.87204e-15	2.00488e-13	1351.3	1146.37	1862.73	1441.92	689.386	740.72	698.719	598.717
ENSMUSG00000096603	NA	238.159	-1.12681	0.1427	-7.89632	2.87258e-15	2.00488e-13	258.829	296.859	398.555	378.209	141.907	152.736	137.935	140.24
ENSMUSG00000037754	Ppp1r16b	915.116	-0.733408	0.0929302	-7.89203	2.97302e-15	2.06572e-13	1196.17	1021.99	1282.36	1095.62	662.231	730.737	656.509	675.309
ENSMUSG00000097195	Snhg5	2063.19	0.59531	0.0755816	7.87638	3.36996e-15	2.33112e-13	1792.21	1647.39	1553.28	1545.93	2504.39	2387.87	2561.97	2512.45
ENSMUSG00000017692	Rhbdl3	1153.6	-1.12665	0.1435	-7.85119	4.12096e-15	2.83799e-13	1215.76	1304.77	1934.98	1996.23	754.208	649.877	683.644	689.333
ENSMUSG00000048562	Sp8	933.116	1.07419	0.136914	7.84572	4.30463e-15	2.95142e-13	409.881	671.16	556.291	685.503	1406.8	1136.04	1304.73	1294.52
ENSMUSG00000031273	Col4a6	98.8238	-1.23549	0.157583	-7.84022	4.49762e-15	3.07022e-13	134.722	127.896	154.124	151.283	48.1782	52.9085	53.5157	67.9625
ENSMUSG00000031922	Cep57	2201.3	0.54702	0.0698523	7.83109	4.83658e-15	3.28718e-13	1835.48	1858.6	1709.81	1723.21	2597.24	2501.68	2623.78	2760.57
ENSMUSG00000048148	Nwd1	554.91	-0.961491	0.122799	-7.82978	4.88731e-15	3.30722e-13	647.482	903.485	741.721	678.412	410.828	310.463	376.871	370.018
ENSMUSG00000041642	Kif21b	19024.1	-0.964775	0.123636	-7.80337	6.0275e-15	4.06113e-13	20249.1	21916	32385.3	27348	12745.3	12799.9	12677.9	12071.4
ENSMUSG00000020963	Tshr	43.1661	-1.63232	0.209243	-7.80107	6.13851e-15	4.1181e-13	74.3012	79.7883	61.4088	60.277	16.6434	14.9741	19.5973	18.3391
ENSMUSG00000045414	1190002N15Rik	910.05	-0.649856	0.0833668	-7.79515	6.43334e-15	4.29736e-13	1009.19	1172.18	1139.07	1146.45	720.045	664.851	697.212	731.405
ENSMUSG00000026830	Ermn	146.866	1.17532	0.150787	7.7946	6.46128e-15	4.29758e-13	85.7321	116.162	73.4497	67.3684	201.472	206.643	214.817	209.281
ENSMUSG00000029381	Shroom3	336.93	-1.33903	0.171851	-7.79182	6.60495e-15	4.37444e-13	324.149	435.316	620.108	614.589	195.341	177.693	186.928	141.319
ENSMUSG00000041216	Clvs1	495.1	-0.86384	0.111356	-7.75745	8.66521e-15	5.71463e-13	590.327	562.038	700.782	726.87	312.72	348.398	339.938	379.727
ENSMUSG00000004031	Brinp2	3019.51	0.647629	0.0835779	7.74881	9.27592e-15	6.09158e-13	2249.45	2276.31	2517.76	2307.07	3465.33	4186.76	3577.26	3576.12
ENSMUSG00000030930	Chst15	1281.87	-0.881129	0.113775	-7.74452	9.59458e-15	6.27437e-13	1573.39	1395.12	1932.57	1810.67	775.231	983.3	854.744	929.899
ENSMUSG00000056758	Hmga2	81.9338	-1.7918	0.231382	-7.74389	9.64224e-15	6.27916e-13	64.5032	127.896	187.839	167.83	31.5348	22.9603	32.4109	20.4966
ENSMUSG00000045589	Frrs1l	1704.03	-0.560037	0.072398	-7.73553	1.0297e-14	6.67759e-13	2099.21	2136.68	1926.55	1980.87	1299.93	1418.55	1368.04	1402.4
ENSMUSG00000033059	Pygb	2941.36	-0.91698	0.118706	-7.72483	1.12005e-14	7.23337e-13	3060.23	3501.3	4561.11	4434.5	1956.03	2134.31	1996.66	1886.77
ENSMUSG00000047965	Rpl9-ps7	127.392	1.28914	0.167208	7.70982	1.25998e-14	8.10343e-13	92.2641	73.9215	46.9596	59.0951	168.186	199.655	189.189	189.863
ENSMUSG00000026429	Ube2t	402.443	0.746459	0.0969294	7.70107	1.34936e-14	8.64259e-13	288.223	298.033	329.922	274.201	479.154	516.108	519.328	514.573
ENSMUSG00000054027	Nt5dc3	1569.11	-0.657669	0.0854379	-7.69762	1.38619e-14	8.84206e-13	2171.88	1818.7	1919.32	1803.58	1130.87	1245.85	1211.26	1251.37
ENSMUSG00000027977	Ndst3	738.06	-0.757337	0.0983931	-7.69705	1.39243e-14	8.84561e-13	898.146	1046.63	881.396	910.065	583.394	472.184	574.352	538.306
ENSMUSG00000036181	Hist1h1c	333.087	0.932626	0.121238	7.69252	1.44265e-14	9.12741e-13	212.289	249.925	226.37	206.833	406.449	531.082	400.237	431.508
ENSMUSG00000021587	Pcsk1	94.1753	1.29983	0.169138	7.68499	1.53008e-14	9.64139e-13	66.1362	43.4142	44.5515	44.9123	126.139	141.755	131.151	155.343
ENSMUSG00000026547	Tagln2	667.129	-0.751986	0.0979926	-7.67391	1.66835e-14	1.04703e-12	767.507	809.617	835.641	959.705	488.79	526.091	501.992	447.689
ENSMUSG00000055782	Abcd2	1228.11	-0.896212	0.11723	-7.64491	2.09091e-14	1.30695e-12	1372.53	1370.48	1857.92	1859.13	790.122	904.437	807.258	863.015
ENSMUSG00000027835	Pdcd10	687.537	0.692482	0.0906724	7.63718	2.22029e-14	1.38227e-12	522.558	577.292	521.372	463.306	853.192	807.604	858.512	896.457
ENSMUSG00000039952	Dag1	2838.59	-0.601075	0.0787669	-7.63106	2.32837e-14	1.44378e-12	3369.68	3068.33	3597.83	3698.17	2222.33	2344.95	2194.9	2212.56
ENSMUSG00000035168	Tanc1	470.629	-1.16277	0.152631	-7.61817	2.57292e-14	1.58909e-12	431.11	672.334	780.252	778.874	265.418	280.515	295.467	261.062
ENSMUSG00000029207	Apbb2	1173.41	-0.645495	0.0847457	-7.61685	2.59944e-14	1.59912e-12	1286.8	1542.96	1399.16	1523.47	879.471	949.359	890.17	915.875
ENSMUSG00000044708	Kcnj10	810.403	-0.627623	0.0824279	-7.6142	2.65323e-14	1.62152e-12	937.338	999.7	1005.42	1009.34	576.386	636.899	648.218	669.916
ENSMUSG00000022964	Tmem50b	1975.62	-0.585031	0.0768359	-7.61403	2.65669e-14	1.62152e-12	2233.93	2269.27	2553.88	2457.17	1503.16	1652.14	1524.82	1610.6
ENSMUSG00000033970	Rfc3	1854.2	0.606325	0.0797338	7.60437	2.86286e-14	1.74053e-12	1519.5	1607.5	1363.03	1356.82	2180.28	2318.99	2269.52	2217.95
ENSMUSG00000058400	Qrfpr	36.677	-1.68328	0.222318	-7.5715	3.68943e-14	2.23433e-12	56.3383	65.708	67.4292	49.6399	18.3953	11.9793	12.0599	11.8665
ENSMUSG00000033854	Kcnk10	626.226	-0.63895	0.0844141	-7.56923	3.75457e-14	2.26496e-12	725.865	787.323	783.865	765.873	480.906	492.149	456.014	517.809
ENSMUSG00000035033	Tbr1	6388.34	-1.16114	0.153499	-7.56447	3.89453e-14	2.34033e-12	6300.9	7076.52	11747.1	10988.1	3794.69	3753.51	3697.11	3748.72
ENSMUSG00000033083	Tbc1d4	488.813	-1.01629	0.134503	-7.5559	4.15986e-14	2.48799e-12	506.228	650.04	723.66	780.055	349.511	262.546	325.617	312.843
ENSMUSG00000067336	Bmpr2	1525.11	-0.595586	0.078828	-7.55551	4.17223e-14	2.48799e-12	1754.65	1694.33	2010.84	1908.77	1208.83	1197.93	1194.68	1230.88
ENSMUSG00000019803	Nr2e1	1293.31	-1.25716	0.166464	-7.55213	4.28188e-14	2.54363e-12	1119.42	1696.67	2281.76	2403.99	678.874	780.651	673.092	711.988
ENSMUSG00000036915	Kirrel2	26.3256	1.86026	0.246463	7.54783	4.42556e-14	2.61899e-12	5.71548	9.38686	3.61228	10.6371	50.8061	46.9189	41.4558	42.072
ENSMUSG00000051950	B3glct	1225.27	-0.71987	0.0954024	-7.54562	4.50144e-14	2.6538e-12	1433.77	1343.49	1668.87	1690.12	896.99	865.504	927.103	976.286
ENSMUSG00000029755	Dlx5	1155.66	1.20244	0.159653	7.5316	5.01216e-14	2.94375e-12	451.523	871.805	574.353	743.417	1680.98	1983.57	1576.07	1363.56
ENSMUSG00000024076	Vit	586.043	-0.63485	0.0843835	-7.52339	5.33743e-14	3.123e-12	732.397	732.175	681.517	717.415	483.534	465.196	442.447	433.665
ENSMUSG00000023919	Cenpq	875.462	0.615208	0.0817861	7.52215	5.38813e-14	3.13414e-12	671.977	740.388	691.15	646.501	1015.25	1042.2	1063.53	1132.71
ENSMUSG00000028194	Ddah1	3867.54	-0.955131	0.126979	-7.52194	5.39675e-14	3.13414e-12	3654.64	5642.68	5293.19	6093.89	2495.63	2477.72	2592.12	2690.45
ENSMUSG00000034402	Kcnh5	98.3119	-1.11148	0.147788	-7.52076	5.44602e-14	3.151e-12	135.538	138.456	138.471	135.919	58.6898	55.9034	58.7919	64.7261
ENSMUSG00000060206	Zfp462	7477.22	-0.945882	0.125819	-7.5178	5.57069e-14	3.21119e-12	8093.11	8262.78	12683.9	10847.5	5129.66	4824.66	5114.14	4862.01
ENSMUSG00000098108	Gm27008	27.4757	-1.81748	0.241982	-7.51079	5.87726e-14	3.37541e-12	52.2558	51.6277	48.1637	34.2752	7.00774	9.98274	6.78368	9.70892
ENSMUSG00000004891	Nes	5911.7	-0.841844	0.112124	-7.50814	5.99725e-14	3.43166e-12	6598.93	6373.68	8910.29	8759.08	4197.63	4001.08	4148.6	4304.29
ENSMUSG00000097188	Snhg1	2503.09	0.849548	0.113177	7.50636	6.0794e-14	3.46593e-12	2041.24	2001.75	1473.81	1503.38	3364.59	3015.79	3281.04	3343.11
ENSMUSG00000021990	Spata13	1558.6	-1.21155	0.161472	-7.50314	6.23049e-14	3.5391e-12	1292.51	2284.53	2686.33	2672.28	922.393	859.514	879.617	871.645
ENSMUSG00000004151	Etv1	841.867	0.988739	0.132167	7.48097	7.37763e-14	4.17547e-12	387.836	661.774	534.617	609.862	1165.91	1068.15	1137.4	1169.39
ENSMUSG00000037016	Frem2	184.518	-1.08837	0.145502	-7.4801	7.42637e-14	4.18783e-12	255.563	325.02	211.92	231.653	118.256	112.805	120.599	100.326
ENSMUSG00000034573	Ptpn13	717.148	-0.978854	0.13099	-7.47273	7.85508e-14	4.41359e-12	771.589	823.697	1133.05	1134.63	512.441	427.261	477.119	457.398
ENSMUSG00000042680	Garem	456.543	-0.874669	0.117156	-7.46587	8.27486e-14	4.63273e-12	519.292	530.358	630.945	707.959	296.953	336.419	299.236	331.182
ENSMUSG00000022382	Wnt7b	3124.01	-1.12559	0.150871	-7.46061	8.61237e-14	4.8044e-12	3551.76	3362.84	6155.32	4434.5	1768.58	2163.26	1823.3	1732.5
ENSMUSG00000032261	Sh3bgrl2	839.985	-0.898153	0.120532	-7.45158	9.22266e-14	5.12648e-12	929.99	983.273	1319.69	1190.18	518.572	619.928	533.649	624.607
ENSMUSG00000086200	NA	85.4701	-1.4281	0.191791	-7.44612	9.61253e-14	5.32418e-12	165.749	120.856	144.491	88.6427	37.6666	39.931	49.747	36.6782
ENSMUSG00000042035	Igsf3	3830.21	-0.751632	0.101027	-7.43991	1.0075e-13	5.56056e-12	4975.73	4222.91	5521.97	4635.42	2516.65	3187.49	2751.91	2829.61
ENSMUSG00000029778	Adcyap1r1	3424.94	-0.494597	0.0665236	-7.43492	1.04633e-13	5.74373e-12	4079.22	3710.16	4105.96	4162.66	2795.21	2879.02	2788.09	2879.23
ENSMUSG00000041014	Nrg3	664.679	-0.631722	0.0849694	-7.4347	1.04807e-13	5.74373e-12	806.699	741.562	864.539	832.059	518.572	511.117	503.5	539.385
ENSMUSG00000021823	Vcl	350.679	-0.988683	0.133104	-7.42789	1.10344e-13	6.02593e-12	386.203	434.142	564.72	510.582	240.015	246.574	234.414	188.785
ENSMUSG00000038949	Cnst	1669.2	-0.66686	0.08997	-7.41203	1.24384e-13	6.76892e-12	1807.72	1952.47	2328.72	2147.52	1313.95	1267.81	1270.06	1265.4
ENSMUSG00000025666	Tmem47	1484.2	0.853363	0.11518	7.40893	1.27321e-13	6.9046e-12	1033.68	1007.91	829.62	1282.36	1953.41	1807.88	1882.09	2076.63
ENSMUSG00000041126	H2afv	6042.36	0.566567	0.0765273	7.40346	1.32676e-13	7.15984e-12	4815.7	5095.89	4936.78	4544.41	6876.34	7980.21	7232.91	6856.66
ENSMUSG00000060257	Scrt2	2745.67	-0.991416	0.133917	-7.40319	1.32947e-13	7.15984e-12	2870.8	3175.11	4844.07	3948.74	1731.79	1943.64	1753.2	1697.98
ENSMUSG00000027217	Tspan18	1505.4	-0.847622	0.114525	-7.40117	1.34986e-13	7.24454e-12	2086.97	1465.52	2101.14	2162.88	1030.14	1094.11	1033.38	1069.06
ENSMUSG00000044340	Phlpp1	1471.79	-0.91614	0.123927	-7.39255	1.44034e-13	7.7036e-12	1453.36	1873.85	2286.57	2178.25	946.92	1074.14	973.081	988.153
ENSMUSG00000045318	Adra2c	98.5222	-1.17662	0.159829	-7.36175	1.81516e-13	9.67504e-12	154.318	132.589	157.736	114.645	59.5658	60.8947	51.2545	57.1748
ENSMUSG00000031262	Cenpi	699.861	0.67705	0.0920858	7.35239	1.94693e-13	1.0342e-11	478.467	591.372	529.801	538.947	871.587	805.608	868.311	914.796
ENSMUSG00000038967	Pdk2	690.008	-0.728534	0.0992413	-7.34103	2.1195e-13	1.12203e-11	780.571	803.75	987.357	893.518	489.666	533.079	488.425	543.7
ENSMUSG00000021448	Shc3	276.591	-0.870179	0.11857	-7.33895	2.15284e-13	1.13582e-11	304.553	362.567	372.065	407.756	188.333	208.639	185.421	183.391
ENSMUSG00000087022	9130024F11Rik	895	-0.926748	0.126705	-7.31422	2.58887e-13	1.36038e-11	1218.21	1436.19	1202.89	894.7	624.564	547.054	575.105	661.285
ENSMUSG00000026728	Vim	11568.4	-0.998345	0.136501	-7.31385	2.59595e-13	1.36038e-11	11348.5	13845.6	18828.4	18638.6	7041.9	8364.54	7192.21	7287.09
ENSMUSG00000027955	Fam198b	45.0703	-1.58712	0.217406	-7.30025	2.8724e-13	1.5002e-11	68.5857	85.6551	63.8169	68.5503	12.2635	27.9517	14.3211	19.4178
ENSMUSG00000026193	Fn1	1907.51	-0.914708	0.1254	-7.29433	3.00151e-13	1.56239e-11	2162.9	2007.61	3163.15	2764.47	1296.43	1261.82	1346.94	1256.77
ENSMUSG00000055322	Tns1	550.535	-0.770395	0.105797	-7.28181	3.29361e-13	1.70873e-11	613.189	695.801	754.967	737.507	448.495	383.337	416.066	354.915
ENSMUSG00000030657	Xylt1	214.191	-0.900445	0.124214	-7.24916	4.19374e-13	2.16849e-11	281.691	242.885	328.717	276.565	156.798	139.758	144.719	142.398
ENSMUSG00000040479	Dgkz	2354.01	-0.466493	0.0643823	-7.24567	4.30319e-13	2.21771e-11	2649.53	2818.4	2786.27	2693.56	2025.24	2009.53	1955.21	1894.32
ENSMUSG00000030376	Slc8a2	1297.08	-0.818854	0.113092	-7.24058	4.4678e-13	2.29495e-11	1631.36	1336.45	1957.86	1758.67	907.502	1026.23	875.095	883.512
ENSMUSG00000026556	Vangl2	4128.4	-0.694624	0.0959663	-7.23821	4.54638e-13	2.32763e-11	4619.74	4506.87	5931.36	5478.12	3169.25	3205.46	3092.6	3023.79
ENSMUSG00000061718	Ppp1r1b	616.528	-0.935053	0.129227	-7.23575	4.62967e-13	2.3625e-11	778.121	816.657	930.764	755.236	331.115	505.127	361.043	454.162
ENSMUSG00000033726	Emx1	814.306	-1.22131	0.168979	-7.22755	4.91771e-13	2.50128e-11	907.128	903.485	1529.2	1352.1	456.379	604.954	391.192	370.018
ENSMUSG00000063077	Kif1b	16380.9	-0.580264	0.0803787	-7.21912	5.23234e-13	2.64479e-11	18717.4	17607.4	21695.4	20786.1	12902.1	12724	13137.7	13477.1
ENSMUSG00000073940	Hbb-bt	2095.97	0.672297	0.0931278	7.21909	5.23384e-13	2.64479e-11	1574.21	1864.46	1369.05	1601.48	2563.96	2631.45	2543.88	2619.25
ENSMUSG00000036510	Cdh8	1993.41	-0.781682	0.108332	-7.21562	5.36895e-13	2.70428e-11	2841.41	2888.81	2114.39	2318.89	1370.01	1571.28	1378.59	1463.89
ENSMUSG00000001313	Rnd2	3752.15	-0.700672	0.0971264	-7.21403	5.43213e-13	2.72728e-11	4080.03	4306.22	5455.75	4856.44	2803.09	3005.8	2828.04	2681.82
ENSMUSG00000042670	Immp1l	454.458	0.975306	0.135245	7.21142	5.53727e-13	2.77113e-11	350.277	359.047	223.961	252.927	575.51	617.932	642.188	613.82
ENSMUSG00000024084	Qpct	344.907	1.09142	0.151421	7.20789	5.68263e-13	2.83476e-11	247.398	273.392	160.144	158.375	454.627	481.168	469.581	514.573
ENSMUSG00000033720	Sfxn5	709.095	-0.657944	0.091535	-7.1879	6.57963e-13	3.27174e-11	815.68	870.631	895.845	911.247	583.394	493.148	587.165	515.652
ENSMUSG00000025153	Fasn	9023.05	-0.828484	0.115343	-7.18278	6.83069e-13	3.38576e-11	9264.79	11049.5	14148.1	12174.8	6682.75	6773.29	6335.96	5755.23
ENSMUSG00000060288	Ppih	306.295	0.737365	0.102754	7.17603	7.17669e-13	3.54597e-11	249.848	231.151	211.92	212.742	385.425	377.348	388.177	393.751
ENSMUSG00000023411	Nfatc4	492.74	-0.963555	0.134307	-7.17427	7.26963e-13	3.58052e-11	546.236	543.264	822.396	735.143	343.379	318.45	333.154	299.898
ENSMUSG00000020526	Znhit3	817.579	0.92614	0.129147	7.17122	7.43329e-13	3.64958e-11	671.977	627.746	428.657	465.669	1039.77	1045.19	1117.05	1144.57
ENSMUSG00000000957	Mmp14	2193.97	-0.621839	0.0867439	-7.16867	7.57271e-13	3.70634e-11	2797.32	2364.32	2891.03	2630.91	1648.57	1878.75	1661.25	1679.64
ENSMUSG00000056258	Kcnq3	629.756	-1.10319	0.15391	-7.16776	7.62358e-13	3.71954e-11	695.655	647.693	1172.79	998.707	391.557	398.312	355.766	377.569
ENSMUSG00000030346	Rad51ap1	753.237	0.743742	0.103798	7.1653	7.7614e-13	3.77495e-11	495.613	542.091	596.026	594.497	1061.67	819.583	944.439	971.971
ENSMUSG00000041921	Metap1d	1475.29	0.968008	0.135307	7.15414	8.41977e-13	4.08241e-11	1167.59	965.673	883.804	853.333	2340.58	1479.44	2172.29	1939.63
ENSMUSG00000029361	Nos1	1386.66	-1.53318	0.214943	-7.13295	9.82376e-13	4.74835e-11	1654.22	1593.42	3277.54	2204.25	550.107	653.87	552.493	607.347
ENSMUSG00000070473	Cldn3	94.9733	-1.39965	0.196353	-7.12822	1.01673e-12	4.89919e-11	169.831	106.776	181.818	118.19	41.1704	40.9293	63.3143	37.7569
ENSMUSG00000030527	Crtc3	818.642	-0.625802	0.0878075	-7.12698	1.02596e-12	4.92839e-11	962.649	907.005	1113.79	1009.34	621.937	659.859	646.711	627.844
ENSMUSG00000012819	Cdh23	137.283	1.27798	0.179512	7.11921	1.0855e-12	5.19835e-11	69.4022	66.8814	74.6538	83.9151	269.798	158.726	223.861	151.028
ENSMUSG00000037973	Ccdc129	176.114	-1.0185	0.143118	-7.11648	1.10718e-12	5.28591e-11	292.306	202.991	246.839	216.288	104.24	127.779	106.278	112.192
ENSMUSG00000031245	Hmgn5	763.493	-1.02915	0.144666	-7.11398	1.12746e-12	5.36631e-11	772.406	864.764	1205.3	1334.37	472.146	467.192	494.455	497.313
ENSMUSG00000097451	Rian	12236.4	1.04432	0.146988	7.10479	1.20502e-12	5.71798e-11	9640.38	8917.52	5397.95	6728.57	18496	13955.9	17618.7	17136.2
ENSMUSG00000057388	Mrpl18	1271.21	0.526906	0.0743815	7.08383	1.40225e-12	6.63362e-11	1072.06	1061.89	1007.83	1005.8	1432.21	1608.22	1488.64	1493.02
ENSMUSG00000032024	Clmp	3948.59	-0.572798	0.0808809	-7.08199	1.42096e-12	6.70175e-11	5084.32	4265.15	5078.87	4525.5	3031.72	3264.36	3072.25	3266.51
ENSMUSG00000044674	Fzd1	1417.82	-0.911281	0.128918	-7.06871	1.56382e-12	7.35324e-11	1758.73	1423.28	2239.61	2082.51	895.238	1111.08	924.842	907.245
ENSMUSG00000084910	C630043F03Rik	368.331	0.746681	0.105659	7.06687	1.5847e-12	7.42899e-11	313.535	265.179	234.798	269.474	466.014	471.186	458.275	468.186
ENSMUSG00000057963	Itpk1	1845.64	-0.868677	0.122965	-7.06441	1.61301e-12	7.53901e-11	2117.18	2018.17	2927.15	2589.55	1160.66	1494.42	1212.02	1245.98
ENSMUSG00000036545	Adamts2	142.75	-1.04399	0.147814	-7.06283	1.63141e-12	7.60215e-11	237.601	172.484	190.247	183.195	105.116	82.8568	87.4341	83.0652
ENSMUSG00000033377	Palmd	912.126	-0.576771	0.0816708	-7.06214	1.63963e-12	7.61768e-11	1128.4	1047.81	1124.62	1081.44	664.859	733.732	731.884	784.265
ENSMUSG00000013089	Etv5	800.217	-0.810424	0.114952	-7.0501	1.78788e-12	8.27135e-11	811.598	1111.17	1113.79	1081.44	521.2	637.897	569.075	555.566
ENSMUSG00000085795	Zfp703	889.439	-1.09907	0.1559	-7.04986	1.79096e-12	8.27135e-11	814.864	1162.8	1550.87	1434.83	529.96	626.916	523.851	471.422
ENSMUSG00000038146	Notch3	829.738	-0.922077	0.13085	-7.04682	1.83046e-12	8.4288e-11	825.478	1050.15	1267.91	1264.64	622.812	518.104	579.628	509.179
ENSMUSG00000046743	Fat4	4208.39	-0.913515	0.129684	-7.04416	1.86581e-12	8.56622e-11	5253.34	4050.43	7053.58	5933.15	2894.19	2740.26	2852.16	2890.02
ENSMUSG00000044933	Sstr3	137.851	-1.49685	0.212632	-7.03964	1.92739e-12	8.82293e-11	144.52	131.416	328.717	256.473	65.6975	63.8896	52.762	59.3323
ENSMUSG00000017897	Eya2	144.192	0.968042	0.137577	7.03636	1.97322e-12	9.00623e-11	93.0806	76.2682	97.5316	111.099	190.961	205.645	186.928	192.021
ENSMUSG00000027887	Sypl2	127.754	-0.985839	0.140148	-7.03424	2.00345e-12	9.11744e-11	189.427	151.363	179.41	169.012	79.713	88.8464	76.8817	87.3803
ENSMUSG00000031561	Tenm3	2446.35	-0.720914	0.102497	-7.03354	2.0136e-12	9.13693e-11	3165.56	2507.46	3438.89	3154.5	1959.54	1828.84	1865.51	1650.52
ENSMUSG00000050272	Dscam	1448.68	-0.844469	0.120194	-7.02589	2.12705e-12	9.60928e-11	1632.18	1520.67	2154.12	2219.61	1059.04	949.359	1022.07	1032.38
ENSMUSG00000028517	Ppap2b	2238.25	-0.61459	0.0874775	-7.02569	2.13005e-12	9.60928e-11	2365.39	2660	2816.37	3041.03	1808.87	1749.98	1765.26	1699.06
ENSMUSG00000047632	Fgfbp3	784.459	-0.602035	0.0857062	-7.02441	2.14976e-12	9.67021e-11	935.705	1013.78	918.723	932.521	670.991	567.02	633.897	603.032
ENSMUSG00000054728	Phactr1	4205.75	-0.615698	0.0883564	-6.96835	3.2069e-12	1.43839e-10	4980.63	4438.81	5732.69	5299.65	3114.06	3462.02	3307.42	3310.74
ENSMUSG00000047171	Helt	62.2339	1.35049	0.193952	6.96298	3.33159e-12	1.49002e-10	19.5959	38.7208	32.5105	35.4571	91.9765	103.821	85.1729	90.6166
ENSMUSG00000098090	2700099C18Rik	337.947	0.872799	0.125401	6.96007	3.40115e-12	1.51677e-10	241.683	268.699	195.063	228.107	510.689	380.343	458.275	420.72
ENSMUSG00000033295	Ptprf	5242.9	-0.706704	0.101615	-6.95475	3.53181e-12	1.57055e-10	6167.82	5588.7	7580.97	6846.76	4024.19	4295.58	3865.19	3573.96
ENSMUSG00000022881	Rfc4	1238.7	0.575744	0.0829071	6.94445	3.79941e-12	1.68473e-10	947.953	1011.43	990.969	1005.8	1370.01	1541.34	1411.01	1631.1
ENSMUSG00000020218	Wif1	61.1033	1.39729	0.201238	6.94348	3.82546e-12	1.69146e-10	21.2289	21.1204	34.9187	41.3666	93.7285	103.821	94.9715	77.6714
ENSMUSG00000029810	Tmem176b	1145.21	0.56557	0.0815412	6.936	4.03358e-12	1.77843e-10	898.963	926.952	885.009	963.25	1299.06	1513.38	1311.51	1363.56
ENSMUSG00000041708	Mpped1	14954.9	-0.760389	0.1097	-6.93151	4.16374e-12	1.83064e-10	20968.4	16756.7	21641.2	16488.7	9869.52	12523.4	10486.8	10904.2
ENSMUSG00000030465	Psd3	1835.49	-0.545486	0.0787048	-6.93079	4.18509e-12	1.83484e-10	1994.7	2102.66	2355.21	2291.71	1511.04	1424.54	1484.12	1519.99
ENSMUSG00000021807	2700060E02Rik	3026.17	0.714517	0.103112	6.9295	4.22316e-12	1.84633e-10	2465.82	2620.11	2021.67	1951.32	3526.64	3946.18	3702.38	3975.26
ENSMUSG00000025314	Ptprj	445.474	-0.631363	0.0911922	-6.92344	4.40821e-12	1.92183e-10	538.071	543.264	544.25	549.585	349.511	330.429	327.878	380.806
ENSMUSG00000071451	Psmg4	662.586	0.755646	0.109239	6.91735	4.6018e-12	2.00062e-10	556.034	520.971	429.861	434.94	828.665	925.4	853.99	750.823
ENSMUSG00000058325	Dock1	685.023	-1.01711	0.147105	-6.91417	4.70616e-12	2.0403e-10	622.17	891.752	1125.83	1100.35	439.735	419.275	440.939	440.138
ENSMUSG00000070407	Hs3st3b1	150.807	-1.34243	0.194175	-6.91349	4.72868e-12	2.04436e-10	146.153	186.564	320.289	250.563	59.5658	78.8637	88.9416	75.5138
ENSMUSG00000090223	Pcp4	661.39	0.647282	0.0937634	6.90335	5.0791e-12	2.18978e-10	502.962	572.598	439.494	529.492	797.13	809.601	810.273	829.573
ENSMUSG00000031697	Orc6	1987.63	0.551312	0.0799229	6.89804	5.27236e-12	2.26683e-10	1779.15	1645.05	1488.26	1501.02	2313.43	2349.94	2374.29	2449.88
ENSMUSG00000035275	Raver2	397.468	-0.759911	0.110196	-6.89598	5.34942e-12	2.29362e-10	419.679	497.504	540.638	560.222	301.333	288.501	284.915	286.953
ENSMUSG00000052698	Tln2	823.196	-0.628111	0.0910927	-6.89529	5.37536e-12	2.29841e-10	897.33	968.02	1100.54	1055.44	666.611	617.932	664.801	614.898
ENSMUSG00000062312	Erbb2	280.345	-0.769699	0.111683	-6.89184	5.50746e-12	2.34844e-10	326.599	332.06	387.718	380.573	204.1	223.613	198.234	189.863
ENSMUSG00000027692	Tnik	5772.89	-0.874818	0.127146	-6.88044	5.967e-12	2.53744e-10	6799.78	5750.62	9166.76	8547.52	4194.13	3540.88	4075.48	4107.95
ENSMUSG00000037860	Aim2	416.452	1.19319	0.173473	6.87822	6.06034e-12	2.57011e-10	345.378	255.792	191.451	146.556	579.89	569.016	621.084	622.45
ENSMUSG00000030102	Itpr1	1966.09	-0.885848	0.12884	-6.87556	6.17453e-12	2.60689e-10	3288.85	2076.84	2817.58	2154.61	1356	1267.81	1380.86	1386.22
ENSMUSG00000090553	Snrpe	3261.93	0.762922	0.110964	6.87542	6.18056e-12	2.60689e-10	2713.22	2716.32	2037.33	2064.78	3973.39	4030.03	3951.87	4608.5
ENSMUSG00000029804	Herc3	1822.82	-0.620947	0.0903589	-6.87201	6.33014e-12	2.66277e-10	2045.32	1970.07	2458.76	2406.35	1402.42	1387.6	1452.46	1459.57
ENSMUSG00000048402	Gli2	709.301	-1.16601	0.169689	-6.87143	6.35628e-12	2.66656e-10	582.979	978.58	1306.44	1171.27	419.588	414.284	370.841	430.429
ENSMUSG00000026335	Pam	3964.12	-0.629391	0.0916133	-6.87009	6.41634e-12	2.68451e-10	5378.26	4545.59	4956.05	4473.5	2764.55	3339.23	2956.93	3298.88
ENSMUSG00000052305	Hbb-bs	6516.91	0.842586	0.122757	6.86384	6.70331e-12	2.79706e-10	4970.83	5710.73	3685.73	3913.28	8184.16	9200.1	8135.89	8334.57
ENSMUSG00000021136	Smoc1	1119.46	0.626913	0.0913982	6.85914	6.92771e-12	2.87955e-10	781.387	874.151	859.723	979.797	1280.66	1478.44	1322.82	1378.67
ENSMUSG00000061911	Myt1l	7626.23	-0.468926	0.0683673	-6.85893	6.93801e-12	2.87955e-10	8675.28	8402.41	9703.79	8714.17	6304.33	6361.01	6297.52	6551.37
ENSMUSG00000020422	Tns3	1142.22	-0.848267	0.123891	-6.8469	7.54695e-12	3.12395e-10	1090.02	1473.74	1695.36	1686.57	815.525	765.677	797.459	813.392
ENSMUSG00000018449	Rpain	757.17	0.712431	0.104162	6.83965	7.93888e-12	3.27747e-10	631.152	611.319	558.699	465.669	933.781	879.48	1000.97	976.286
ENSMUSG00000024500	Ppp2r2b	6742.69	-0.826267	0.120824	-6.83858	7.99842e-12	3.29332e-10	7531.36	7107.03	10609.3	9618.32	4343.92	5204	4640.79	4886.82
ENSMUSG00000036131	Frmd7	49.7914	1.56058	0.228303	6.83556	8.16832e-12	3.3544e-10	11.431	21.1204	36.1228	11.819	75.3332	76.8671	91.2028	74.4351
ENSMUSG00000027200	Sema6d	3003.51	-0.633443	0.0927486	-6.82968	8.51046e-12	3.4857e-10	3300.28	3313.56	4031.3	4042.11	2439.57	2168.25	2362.98	2370.06
ENSMUSG00000027803	Wwtr1	1466.6	-0.730401	0.107028	-6.82439	8.82967e-12	3.60696e-10	1505.62	1745.96	2083.08	2043.51	1038.02	1129.05	1046.19	1141.34
ENSMUSG00000021071	Trim9	1304.43	-0.632139	0.0928522	-6.80801	9.89583e-12	4.0319e-10	1509.7	1520.67	1801.32	1544.75	1003.86	1134.04	991.171	929.899
ENSMUSG00000038855	Itpkb	323.635	-0.882018	0.129627	-6.80429	1.01551e-11	4.12672e-10	347.828	382.515	472.005	498.763	226.875	230.601	197.48	233.014
ENSMUSG00000029313	Aff1	269.917	-1.00775	0.148296	-6.79558	1.07881e-11	4.37254e-10	262.912	363.741	420.229	424.303	178.697	154.733	160.547	194.178
ENSMUSG00000046607	Hrk	553.649	0.717703	0.105691	6.79055	1.11708e-11	4.51589e-10	394.368	342.62	446.719	471.579	663.983	725.746	692.689	691.491
ENSMUSG00000025278	Flnb	1766.18	-0.754955	0.111326	-6.78148	1.18954e-11	4.78579e-10	1835.48	2188.31	2537.02	2390.99	1466.37	1209.91	1334.12	1167.23
ENSMUSG00000027894	Slc6a17	2598.12	-0.731477	0.107865	-6.78142	1.18999e-11	4.78579e-10	3231.69	2611.89	3774.83	3454.7	1785.22	2031.49	1874.56	2020.53
ENSMUSG00000029229	Chic2	1316.95	0.569024	0.083923	6.7803	1.19924e-11	4.79992e-10	1051.65	1167.49	969.295	1028.25	1533.82	1583.26	1505.98	1695.83
ENSMUSG00000044864	Ankrd50	2511.92	-0.64492	0.0951174	-6.78025	1.19967e-11	4.79992e-10	2598.09	3017.88	3459.36	3250.23	1892.96	2050.46	1851.19	1975.23
ENSMUSG00000024232	Bambi	248.234	0.843827	0.124487	6.77846	1.21466e-11	4.84745e-10	196.776	194.777	137.267	164.284	317.976	320.446	311.296	343.049
ENSMUSG00000062691	Cebpzos	494.082	0.707111	0.104597	6.76031	1.37696e-11	5.48106e-10	425.395	396.595	327.513	330.933	613.177	614.937	602.24	641.868
ENSMUSG00000022013	Dnajc15	765.95	0.89294	0.132158	6.75662	1.41245e-11	5.608e-10	634.418	614.839	408.188	429.031	999.478	1043.2	1031.87	966.577
ENSMUSG00000059495	Arhgef12	4750.59	-0.481756	0.0713463	-6.75236	1.45462e-11	5.76074e-10	5156.99	5398.62	5962.67	5683.77	3983.02	3757.51	4049.1	4013.02
ENSMUSG00000024548	Setbp1	5302.11	-0.870345	0.128948	-6.74958	1.48273e-11	5.82842e-10	5173.32	6135.49	8505.72	7962.48	3676.43	3540.88	3683.54	3739.01
ENSMUSG00000027508	Pag1	1894.1	-0.639419	0.0947347	-6.74957	1.48281e-11	5.82842e-10	2088.6	2078.02	2642.98	2470.18	1539.95	1432.52	1414.02	1486.54
ENSMUSG00000037984	Neurod6	22167.9	-0.606428	0.0898471	-6.74956	1.48294e-11	5.82842e-10	27653.1	23773.4	30198.7	25908.5	15976.8	18259.4	16948.6	18624.9
ENSMUSG00000010362	Rdm1	484.889	0.684067	0.101458	6.74239	1.55799e-11	6.10796e-10	369.056	425.929	314.268	362.844	587.774	618.93	603.748	596.559
ENSMUSG00000032193	Ldlr	827.009	-0.55624	0.0825549	-6.73782	1.60782e-11	6.28747e-10	911.21	1013.78	1024.68	1003.43	627.192	705.78	655.756	674.231
ENSMUSG00000020538	Srebf1	1540.07	-0.754175	0.111958	-6.73621	1.62569e-11	6.3414e-10	1783.23	1823.4	2269.72	1927.68	1241.25	1240.86	1111.02	923.426
ENSMUSG00000026640	Plxna2	15234.5	-0.600309	0.0891528	-6.73348	1.65655e-11	6.44564e-10	17219.1	16340.2	21444.9	18766.2	11788.8	12097.1	11925	12294.7
ENSMUSG00000045216	Hs6st1	1724.59	-0.672654	0.0999451	-6.73023	1.6939e-11	6.57452e-10	1962.86	1933.69	2385.31	2249.16	1200.07	1494.42	1242.17	1329.04
ENSMUSG00000023224	Serping1	266.01	-0.843695	0.125444	-6.72569	1.74763e-11	6.7662e-10	407.432	293.339	345.575	335.66	204.976	165.714	187.682	187.706
ENSMUSG00000036904	Fzd8	637.171	-0.832662	0.123825	-6.72448	1.76218e-11	6.80559e-10	626.253	821.35	917.519	939.612	466.014	469.189	450.738	406.696
ENSMUSG00000049001	Ndnf	745.574	0.952435	0.141657	6.72355	1.77349e-11	6.83231e-10	638.5	552.651	388.922	381.754	1002.98	952.354	970.82	1076.61
ENSMUSG00000024645	Timm21	929.36	0.697136	0.103776	6.71767	1.84651e-11	7.09605e-10	788.736	755.642	621.312	635.863	1240.37	1033.21	1139.66	1220.09
ENSMUSG00000033060	Lmo7	1194.33	-0.720573	0.107324	-6.71401	1.89349e-11	7.25868e-10	1664.02	1193.3	1678.51	1454.92	899.618	903.438	884.893	875.961
ENSMUSG00000022240	Ctnnd2	4282.68	-0.73487	0.109509	-6.71057	1.93865e-11	7.41355e-10	4522.57	4733.32	6349.18	5972.15	3111.43	3364.19	3056.42	3152.16
ENSMUSG00000039145	Camk1d	970.254	-0.740378	0.110404	-6.70608	1.99923e-11	7.62648e-10	1090.02	1102.96	1391.93	1310.73	624.564	786.64	680.629	774.556
ENSMUSG00000055202	Zfp811	1338.48	0.670639	0.100086	6.70061	2.07548e-11	7.898e-10	1055.73	1144.02	912.703	976.251	1602.14	1476.45	1663.51	1877.06
ENSMUSG00000004892	Bcan	1263.11	0.649064	0.0969395	6.69556	2.14854e-11	8.15606e-10	1055.73	889.405	1031.91	921.884	1718.65	1472.45	1631.85	1382.98
ENSMUSG00000049686	Orai1	182.549	-0.862949	0.128909	-6.69425	2.16785e-11	8.20935e-10	258.829	219.418	223.961	250.563	130.519	143.752	109.293	124.058
ENSMUSG00000017376	Nlk	2762.4	0.607433	0.0908255	6.68791	2.26383e-11	8.55199e-10	1823.24	2365.49	2293.8	2214.88	3262.1	3319.26	3288.58	3531.89
ENSMUSG00000020576	Nbas	1009.28	-0.576053	0.0862512	-6.67878	2.40943e-11	9.07999e-10	1128.4	1145.2	1318.48	1261.09	855.82	791.632	753.742	819.865
ENSMUSG00000078202	Nrarp	893.195	-0.96953	0.145284	-6.67333	2.5007e-11	9.40116e-10	802.616	1229.68	1372.67	1412.37	553.611	663.853	548.724	562.039
ENSMUSG00000020032	Nuak1	4769.36	-0.824667	0.123794	-6.66162	2.70819e-11	1.01567e-09	5439.5	4929.27	7709.81	6587.92	3155.23	3742.53	3201.14	3389.49
ENSMUSG00000001105	Ift20	1563.89	0.680406	0.102208	6.65707	2.79335e-11	1.04509e-09	1428.87	1202.69	1095.72	1024.71	2006.84	1880.75	1964.25	1907.26
ENSMUSG00000031563	Wwc2	494.658	-0.692265	0.104145	-6.64709	2.98941e-11	1.11576e-09	554.401	566.732	706.803	634.681	346.883	393.32	376.871	377.569
ENSMUSG00000042541	Shfm1	3969.59	0.418797	0.0630081	6.64671	2.99715e-11	1.11597e-09	3430.92	3416.82	3311.26	3397.97	4435.9	4623.01	4354.37	4786.5
ENSMUSG00000053007	Creb5	141.654	-1.18642	0.178665	-6.64048	3.12659e-11	1.16139e-09	130.639	191.257	254.064	238.744	89.3486	73.8723	77.6354	77.6714
ENSMUSG00000039156	Stim2	1126.1	-0.543004	0.0818012	-6.63809	3.17782e-11	1.17761e-09	1359.47	1250.8	1456.95	1291.82	885.603	926.399	869.065	968.735
ENSMUSG00000030283	St8sia1	1998.27	-0.569949	0.0858858	-6.63613	3.22023e-11	1.19049e-09	2279.66	2180.1	2651.41	2479.63	1490.02	1567.29	1637.88	1700.14
ENSMUSG00000004945	Tmem242	1805.08	0.48427	0.0730161	6.63238	3.30318e-11	1.21826e-09	1608.5	1500.72	1470.2	1415.92	2084.8	2225.15	2087.87	2047.5
ENSMUSG00000069911	Fam196b	224.32	0.916156	0.13832	6.62347	3.50869e-11	1.291e-09	142.07	173.657	116.797	171.376	336.371	256.557	299.989	297.74
ENSMUSG00000038215	Cep44	743.993	0.51649	0.0779867	6.62279	3.52475e-11	1.29385e-09	636.051	616.013	608.067	576.768	890.858	849.532	887.908	886.748
ENSMUSG00000026764	Kif5c	16380.5	-0.567007	0.085624	-6.62205	3.54248e-11	1.2973e-09	19263.6	17088.8	20295	21898.3	12714.7	13102.4	12754.1	13926.9
ENSMUSG00000068859	Sp9	1052.65	1.09584	0.165508	6.62107	3.56616e-11	1.3029e-09	376.405	838.951	639.374	680.776	1422.57	1717.03	1314.53	1431.53
ENSMUSG00000036503	Rnf13	2001.93	0.669844	0.101263	6.61492	3.7175e-11	1.35501e-09	1652.59	1704.89	1359.42	1398.19	2216.2	2509.66	2407.45	2767.04
ENSMUSG00000037815	Ctnna1	2782	-0.982283	0.14857	-6.61159	3.80216e-11	1.38263e-09	2455.21	3457.88	4474.41	4675.61	1713.39	1827.84	1843.65	1808.02
ENSMUSG00000053453	Thoc7	2453.23	0.625273	0.0945872	6.61055	3.82894e-11	1.38913e-09	2140.85	2089.75	1667.67	1753.94	2873.17	3077.68	2901.91	3120.88
ENSMUSG00000020701	Tmem132e	106.671	1.22305	0.185181	6.6046	3.98587e-11	1.4427e-09	48.1733	89.1752	44.5515	53.1856	170.814	152.736	169.592	125.137
ENSMUSG00000003279	Dlgap1	1720.43	-0.541485	0.0820054	-6.60304	4.02805e-11	1.45458e-09	2105.74	1831.61	2144.49	2103.79	1327.09	1510.39	1370.3	1370.04
ENSMUSG00000022307	Oxr1	3045.44	0.527379	0.0799093	6.59972	4.11942e-11	1.48413e-09	2558.08	2715.15	2229.98	2427.63	3447.81	3567.83	3611.18	3805.9
ENSMUSG00000035095	Fam167a	820.775	-0.8327	0.126217	-6.59737	4.18515e-11	1.50433e-09	845.89	939.859	1134.26	1337.91	579.014	578.999	594.703	555.566
ENSMUSG00000085271	E130006D01Rik	225.364	0.898842	0.136297	6.59471	4.26089e-11	1.52803e-09	151.052	176.004	143.287	140.646	239.139	338.415	286.422	327.946
ENSMUSG00000050912	Tmem123	1403.78	0.618795	0.0938775	6.59152	4.3535e-11	1.55765e-09	945.503	1124.08	1133.05	1193.72	1567.1	1726.02	1683.11	1857.64
ENSMUSG00000029168	Dpysl5	22349.1	-0.604228	0.0917035	-6.58894	4.42991e-11	1.58136e-09	25349	24125.4	30929.5	27966.2	16684.5	19296.6	17215.5	17225.8
ENSMUSG00000043424	Eif3j2	123.995	1.02752	0.155985	6.58726	4.48031e-11	1.59569e-09	76.7507	79.7883	92.7152	62.6408	151.542	147.745	187.682	193.1
ENSMUSG00000097048	1600020E01Rik	857.323	0.743331	0.112857	6.58647	4.50409e-11	1.60049e-09	760.158	659.427	556.291	548.403	1157.15	983.3	1129.11	1064.75
ENSMUSG00000053399	Adamts18	1014.62	-0.826516	0.125583	-6.58141	4.66015e-11	1.65218e-09	1188.82	1021.99	1659.24	1382.83	713.913	696.796	727.361	726.012
ENSMUSG00000020423	Btg2	1617.64	-0.60406	0.0917877	-6.58106	4.67113e-11	1.6523e-09	1686.88	1873.85	2101.14	2184.16	1286.8	1261.82	1267.04	1279.42
ENSMUSG00000087497	2810001G20Rik	527.94	0.662549	0.100681	6.58068	4.68289e-11	1.65271e-09	458.871	401.288	404.575	351.025	607.045	651.873	667.062	681.782
ENSMUSG00000032220	Myo1e	233.333	-0.892938	0.135782	-6.57626	4.82414e-11	1.69871e-09	240.05	292.166	358.82	341.57	155.922	168.708	153.01	156.422
ENSMUSG00000042712	Wbp5	5775.68	0.60722	0.0923811	6.57299	4.93148e-11	1.73259e-09	4938.99	5097.06	4018.06	4116.57	6725.67	7111.71	6847.75	7349.65
ENSMUSG00000034640	Tiparp	1484.57	0.67984	0.103512	6.56775	5.10803e-11	1.79057e-09	1188.82	1250.8	1125.83	946.704	1682.73	1893.73	1725.32	2062.61
ENSMUSG00000009681	Bcr	3251.83	-0.646685	0.0986652	-6.55434	5.58869e-11	1.95466e-09	3404.79	3686.69	4563.51	4316.31	2522.78	2648.42	2470.77	2401.34
ENSMUSG00000030934	Oat	2421.12	-0.617053	0.0942326	-6.54819	5.82387e-11	2.03235e-09	2452.76	2986.19	3160.74	3187.59	1820.26	1976.58	1830.09	1954.73
ENSMUSG00000026220	Slc16a14	174.881	-0.837006	0.127858	-6.54637	5.89536e-11	2.04892e-09	222.904	214.724	237.206	235.199	134.899	113.803	135.674	104.641
ENSMUSG00000021714	Cenpk	433.023	0.769164	0.117496	6.54631	5.89769e-11	2.04892e-09	272.71	383.688	327.513	277.747	569.378	505.127	548.724	579.299
ENSMUSG00000037110	Ralgapa2	1851.18	-0.56128	0.0858114	-6.54086	6.11676e-11	2.12029e-09	2144.94	1955.99	2456.35	2305.89	1484.76	1420.54	1503.72	1537.25
ENSMUSG00000030103	Bhlhe40	230.156	-0.773274	0.118263	-6.53861	6.20919e-11	2.14755e-09	271.077	289.819	334.738	277.747	152.418	180.688	164.316	170.446
ENSMUSG00000098234	Snhg6	1108.29	0.761538	0.116622	6.52997	6.5782e-11	2.27013e-09	945.503	923.432	717.64	646.501	1426.95	1425.54	1341.66	1439.08
ENSMUSG00000074274	D930028M14Rik	51.3612	1.48154	0.226922	6.52888	6.62625e-11	2.28166e-09	26.1279	10.5602	19.2655	30.7295	81.4649	74.8706	108.539	59.3323
ENSMUSG00000032536	Trak1	4147.45	-0.810732	0.124226	-6.52626	6.74342e-11	2.31688e-09	4680.16	4245.21	6629.74	5819.69	2818.86	3277.34	2825.03	2883.55
ENSMUSG00000025466	Fuom	125.795	0.947268	0.145179	6.52481	6.80865e-11	2.33414e-09	76.7507	103.255	69.8374	82.7332	177.821	166.712	169.592	159.658
ENSMUSG00000022890	Atp5j	3838.47	0.553958	0.0849447	6.52139	6.96576e-11	2.38275e-09	3439.08	3202.09	2845.27	2880.3	4316.76	4789.72	4412.41	4822.1
ENSMUSG00000052911	Lamb2	666.307	-0.743022	0.11395	-6.5206	7.00281e-11	2.39017e-09	718.517	824.87	934.376	892.336	558.867	458.208	519.328	423.956
ENSMUSG00000049489	Fam58b	617.453	0.561184	0.0861257	6.51587	7.22703e-11	2.4613e-09	467.036	522.144	511.74	484.58	708.657	782.647	752.988	709.83
ENSMUSG00000043015	Tmem194b	870.804	0.627817	0.0964827	6.50704	7.66438e-11	2.60455e-09	753.626	644.173	677.905	635.863	1143.14	927.397	1086.14	1098.19
ENSMUSG00000026970	Rbms1	542.835	0.714945	0.110007	6.49911	8.07973e-11	2.73972e-09	438.459	466.996	327.513	387.664	668.363	649.877	697.212	706.594
ENSMUSG00000068747	Sort1	5889.55	-0.503252	0.0774461	-6.49809	8.13465e-11	2.75234e-09	6816.93	6258.69	7717.03	6915.31	4771.39	4759.77	4925.71	4951.55
ENSMUSG00000028519	Dab1	6359.14	-0.724363	0.111519	-6.49543	8.2798e-11	2.79538e-09	7826.94	6212.93	9521.97	8395.05	4546.27	4798.71	4659.63	4911.64
ENSMUSG00000030203	Dusp16	667.398	-1.06337	0.16381	-6.49149	8.49891e-11	2.86314e-09	598.492	801.403	1163.15	1140.54	365.278	403.303	400.991	466.028
ENSMUSG00000085936	2610307P16Rik	441.007	0.597984	0.0922934	6.47916	9.2237e-11	3.1006e-09	366.607	332.06	350.391	343.934	557.991	522.098	555.508	499.47
ENSMUSG00000087141	Plcxd2	1668.08	-0.644575	0.0995514	-6.4748	9.49403e-11	3.18459e-09	1710.56	1974.76	2217.94	2285.8	1239.49	1301.75	1242.17	1372.19
ENSMUSG00000025289	Prdx4	1163.29	0.565271	0.0874846	6.46137	1.03757e-10	3.47286e-09	1045.93	928.126	883.804	867.516	1313.07	1440.51	1353.72	1473.6
ENSMUSG00000029638	Glcci1	176.117	0.946918	0.146582	6.46	1.04702e-10	3.49696e-09	108.594	117.336	121.613	118.19	275.054	181.686	265.317	221.148
ENSMUSG00000031197	Vbp1	5707.64	0.604645	0.0936599	6.45575	1.07683e-10	3.58623e-09	4752.01	5058.34	3950.63	4212.3	6673.99	6576.63	6799.51	7637.69
ENSMUSG00000066800	Rnasel	3253.39	0.568406	0.0880493	6.45554	1.07836e-10	3.58623e-09	2723.83	2566.13	2603.25	2523.36	4293.11	3329.25	4060.41	3927.8
ENSMUSG00000034936	Arl4d	1514.92	0.785115	0.121671	6.45274	1.09843e-10	3.64521e-09	974.897	1223.81	1172.79	997.525	1711.64	2436.79	1761.5	1840.38
ENSMUSG00000021485	Mxd3	802.249	0.736162	0.114143	6.4495	1.12222e-10	3.71624e-09	503.778	601.932	682.721	586.224	1066.93	1142.03	967.051	867.33
ENSMUSG00000029461	Fam168a	8648.6	-0.616614	0.09569	-6.44388	1.16461e-10	3.8484e-09	9157.01	9548.78	11760.4	11637	6412.08	7021.86	6654.79	6996.9
ENSMUSG00000046909	Tefm	446.992	0.646427	0.100383	6.43962	1.1977e-10	3.94938e-09	364.974	378.994	308.248	326.205	510.689	562.029	541.187	583.614
ENSMUSG00000037058	Paip2	8092.66	0.538044	0.0835694	6.43829	1.2083e-10	3.97589e-09	6946.75	7172.73	6067.43	6073.8	9265.1	9420.72	9317.76	10477
ENSMUSG00000026683	Nuf2	1645.74	0.516357	0.0802146	6.4372	1.21701e-10	3.99612e-09	1203.52	1334.11	1417.22	1440.74	1952.53	1880.75	1919.78	2017.3
ENSMUSG00000034981	Parm1	227.029	0.96435	0.149823	6.4366	1.2218e-10	4.00338e-09	165.749	139.63	103.552	182.013	355.643	277.52	295.467	296.662
ENSMUSG00000039661	Dusp26	658	0.612106	0.0951673	6.43189	1.26028e-10	4.12081e-09	521.741	589.025	444.31	509.4	783.99	807.604	804.243	803.683
ENSMUSG00000019889	Ptprk	1993.95	-0.800248	0.124523	-6.42651	1.30568e-10	4.2603e-09	3297.01	2591.95	2328.72	2028.14	1347.24	1423.54	1436.63	1498.41
ENSMUSG00000031939	Taf1d	834.41	0.541898	0.0844853	6.41411	1.4165e-10	4.61223e-09	700.554	698.148	673.088	629.954	994.222	915.418	992.679	1071.22
ENSMUSG00000022178	Ajuba	350.622	-0.841424	0.131252	-6.41076	1.44794e-10	4.70473e-09	355.993	438.836	537.026	495.217	253.154	235.593	269.086	220.069
ENSMUSG00000033066	Gas7	2721.67	-0.688983	0.107505	-6.40887	1.46606e-10	4.7537e-09	3194.13	2763.26	4075.86	3505.52	1988.44	2095.38	2032.09	2118.7
ENSMUSG00000037361	Sf3b6	3968.01	0.636987	0.0994112	6.4076	1.47829e-10	4.78338e-09	3469.29	3423.86	2693.56	2718.38	4594.45	4883.56	4846.56	5114.44
ENSMUSG00000085603	Gm11346	112.353	0.95236	0.148661	6.40626	1.49128e-10	4.81542e-09	73.4847	86.8284	59.0006	75.6417	159.426	139.758	151.502	153.185
ENSMUSG00000042396	Rbm7	2348.77	0.606736	0.0947165	6.40582	1.49566e-10	4.81956e-09	1861.61	2180.1	1696.57	1649.94	2853.9	2809.14	2749.65	2989.27
ENSMUSG00000053110	Yap1	917.564	-0.915484	0.142999	-6.40204	1.53311e-10	4.93002e-09	847.523	1129.94	1360.63	1542.38	582.518	645.884	636.158	595.481
ENSMUSG00000027544	Nfatc2	100.56	-1.07728	0.16833	-6.39984	1.55539e-10	4.99135e-09	111.86	127.896	170.981	151.283	71.8293	57.8999	58.7919	53.9385
ENSMUSG00000037112	Sik2	736.488	-0.556177	0.0869114	-6.39936	1.56035e-10	4.99696e-09	832.01	872.978	966.887	852.152	600.037	572.011	631.636	564.196
ENSMUSG00000087590	2410004N09Rik	301.781	0.815811	0.127548	6.3961	1.59391e-10	5.09396e-09	258.013	234.671	185.43	174.922	364.402	386.332	407.021	403.46
ENSMUSG00000068740	Celsr2	5986.67	-0.737568	0.115371	-6.39303	1.62633e-10	5.18691e-09	6849.59	6428.83	9242.62	7693	4905.41	4415.37	4529.99	3828.55
ENSMUSG00000047259	Mc4r	582.786	-0.94763	0.148453	-6.38336	1.73243e-10	5.51403e-09	669.527	589.025	1042.74	827.332	360.898	442.236	357.274	373.254
ENSMUSG00000022091	Sorbs3	280.001	-0.772132	0.120984	-6.38209	1.74689e-10	5.54868e-09	293.122	356.701	391.33	388.846	197.093	209.638	215.57	187.706
ENSMUSG00000068748	Ptprz1	14111	-0.449736	0.0704771	-6.38131	1.75584e-10	5.56576e-09	17210.1	15686.6	16638.2	15779.6	12204	10877.2	12211.4	12280.7
ENSMUSG00000057367	Birc2	2239.3	0.624799	0.0980622	6.37146	1.8724e-10	5.92319e-09	1870.59	2009.96	1532.81	1569.57	2769.81	2621.47	2642.62	2897.57
ENSMUSG00000018217	Pmp22	356.9	-0.942189	0.147914	-6.36984	1.89222e-10	5.97373e-09	521.741	626.573	398.555	365.208	218.992	238.588	237.429	248.117
ENSMUSG00000085582	3110099E03Rik	45.7257	-1.34877	0.211777	-6.36883	1.90471e-10	5.99435e-09	65.3197	86.8284	57.7965	67.3684	28.0309	14.9741	19.5973	25.8905
ENSMUSG00000034457	Eda2r	188.184	0.96593	0.151668	6.36869	1.90645e-10	5.99435e-09	162.483	103.255	107.164	113.463	228.627	243.579	250.242	296.662
ENSMUSG00000051355	Commd1	1435.81	0.576713	0.0906597	6.36129	2.00063e-10	6.27778e-09	1247.61	1262.53	1036.72	1029.44	1684.48	1800.89	1719.29	1705.53
ENSMUSG00000035299	Mid1	276.591	-0.926086	0.145606	-6.3602	2.01485e-10	6.3097e-09	282.508	323.847	450.331	420.757	180.449	198.657	192.204	163.973
ENSMUSG00000026049	Tex30	756.55	0.68343	0.107482	6.35856	2.0365e-10	6.36468e-09	565.016	700.494	492.474	536.584	943.416	900.444	922.58	991.389
ENSMUSG00000040274	Cdk6	262.952	-0.875467	0.137736	-6.3561	2.06938e-10	6.45447e-09	264.545	416.542	366.044	336.842	196.217	165.714	178.637	179.076
ENSMUSG00000039202	Abhd2	2644.33	-0.415135	0.065347	-6.35279	2.11451e-10	6.58204e-09	3144.33	2858.3	3116.19	2989.03	2238.97	2256.1	2228.06	2323.67
ENSMUSG00000029673	Auts2	6434.89	-0.893379	0.14065	-6.35177	2.12846e-10	6.61225e-09	6322.13	6922.81	10788.7	9970.53	4512.11	4548.14	4304.62	4110.11
ENSMUSG00000044288	Cnr1	6717.73	-0.683703	0.107698	-6.34832	2.17683e-10	6.74905e-09	8742.23	6555.55	9123.41	8945.82	4719.71	5123.14	4908.37	5623.62
ENSMUSG00000001158	Snrnp27	1744.72	0.585262	0.092201	6.34768	2.18592e-10	6.76375e-09	1606.05	1395.12	1230.58	1306	1999.83	2151.28	2098.42	2170.48
ENSMUSG00000035107	Dcbld2	1611.88	0.570196	0.0898884	6.34338	2.24782e-10	6.9415e-09	1090.02	1396.3	1319.69	1353.28	1858.8	1940.65	1941.64	1994.64
ENSMUSG00000087060	Eldr	187.394	0.841741	0.132754	6.34062	2.28839e-10	7.05277e-09	139.621	140.803	113.185	130.009	253.154	204.646	272.855	244.881
ENSMUSG00000002996	Hbp1	3757.29	0.395924	0.0624481	6.34004	2.29709e-10	7.06558e-09	3316.61	3280.71	3231.79	3121.4	4117.92	4360.46	4194.58	4434.82
ENSMUSG00000074971	Fibin	64.3393	1.1653	0.183864	6.33781	2.33057e-10	7.15444e-09	44.0908	38.7208	36.1228	26.0018	101.612	95.8344	88.1878	84.144
ENSMUSG00000032737	Inppl1	1098.07	-0.774355	0.122222	-6.33566	2.36325e-10	7.24048e-09	1132.48	1309.47	1731.49	1432.47	861.951	792.63	826.101	697.964
ENSMUSG00000040258	Nxph4	383.581	-0.8721	0.137718	-6.33252	2.41193e-10	7.3751e-09	436.826	403.635	610.475	563.767	262.79	302.477	235.168	253.511
ENSMUSG00000048232	Fbxo10	1568.8	-0.65556	0.103584	-6.32877	2.47119e-10	7.54149e-09	1966.12	1558.22	2203.49	2000.96	1200.07	1220.89	1262.52	1138.1
ENSMUSG00000031626	Sorbs2	3715.03	-0.695844	0.109957	-6.32835	2.47793e-10	7.54727e-09	3693.01	4323.82	5246.23	5260.65	2867.92	2631.45	2834.07	2863.05
ENSMUSG00000036478	Btg1	2905.62	0.676576	0.106926	6.3275	2.49172e-10	7.57444e-09	1795.48	2139.03	2404.57	2505.63	3298.89	3917.23	3478.52	3705.57
ENSMUSG00000022272	Myo10	1368.29	-0.858532	0.135842	-6.32009	2.61406e-10	7.93085e-09	1281.9	1771.77	1989.16	2117.97	1046.78	908.43	1011.52	818.786
ENSMUSG00000020340	Cyfip2	5628.5	-0.687314	0.108862	-6.31361	2.72605e-10	8.25451e-09	5673.83	6431.17	8099.94	7787.55	4017.18	4482.25	4205.88	4330.18
ENSMUSG00000086841	2410006H16Rik	1287.26	0.819375	0.129796	6.31277	2.74079e-10	8.28305e-09	1167.59	948.073	804.334	717.415	1685.36	1850.8	1552.71	1571.77
ENSMUSG00000027560	Dok5	1229.6	-0.820021	0.129962	-6.3097	2.7957e-10	8.4326e-09	2025.73	1581.69	1523.18	1226.81	833.921	988.292	827.609	829.573
ENSMUSG00000038648	Creb3l2	239.28	-0.761738	0.120767	-6.30748	2.83622e-10	8.53829e-09	277.609	352.007	284.166	302.567	176.945	164.715	162.055	194.178
ENSMUSG00000044505	Lingo4	32.3029	-1.39746	0.221788	-6.30089	2.95947e-10	8.89211e-09	45.7238	46.9343	54.1842	53.1856	13.1395	14.9741	17.3361	12.9452
ENSMUSG00000022865	Cxadr	9148.27	-0.410473	0.0651649	-6.29898	2.99615e-10	8.97275e-09	10443	9865.59	10537	10989.3	7602.52	7967.23	7587.17	8194.33
ENSMUSG00000026463	Atp2b4	2612.63	-0.530061	0.0841515	-6.29889	2.99783e-10	8.97275e-09	2985.93	2725.71	3299.22	3383.79	2099.69	2078.41	2123.29	2205
ENSMUSG00000038259	Gdf5	70.8385	1.10415	0.175332	6.29748	3.02531e-10	9.03761e-09	50.6228	43.4142	39.7351	33.0933	104.24	105.817	100.248	89.5378
ENSMUSG00000004631	Sgce	1009.96	0.610469	0.0969796	6.29482	3.07759e-10	9.17618e-09	898.963	853.031	679.109	736.325	1230.73	1245.85	1211.26	1224.4
ENSMUSG00000021832	Psmc6	6865.59	0.609604	0.0968471	6.2945	3.08388e-10	9.17735e-09	6033.91	5893.77	4740.52	4891.89	8108.83	7895.35	8205.99	9154.43
ENSMUSG00000026442	Nfasc	6450.66	-0.6426	0.102129	-6.29204	3.13312e-10	9.30609e-09	7905.32	6356.08	9239.01	8156.31	5015.79	4989.38	5035	4908.4
ENSMUSG00000023923	Tbc1d5	498.581	-0.749231	0.119117	-6.28985	3.17773e-10	9.42061e-09	516.842	584.332	722.456	704.414	359.146	334.422	392.7	374.333
ENSMUSG00000024985	Tcf7l2	145.672	-1.05578	0.167899	-6.28815	3.21281e-10	9.50649e-09	144.52	218.244	198.675	248.199	103.364	70.8775	91.9566	89.5378
ENSMUSG00000032381	Fam96a	1666.64	0.725299	0.115452	6.28228	3.33639e-10	9.85343e-09	1355.38	1488.99	1018.66	1084.99	1953.41	2057.44	2144.4	2229.82
ENSMUSG00000039601	Rcan2	1062.36	0.673781	0.107268	6.2813	3.35755e-10	9.89715e-09	747.094	858.898	674.292	957.341	1281.54	1246.84	1340.15	1392.69
ENSMUSG00000051000	Fam160a1	84.0282	-1.07808	0.171676	-6.27977	3.39078e-10	9.9762e-09	120.841	139.63	120.409	88.6427	54.3099	52.9085	51.2545	44.2295
ENSMUSG00000039414	Heatr5b	1380.68	-0.649329	0.103522	-6.27237	3.5559e-10	1.04423e-08	1463.98	1601.63	2020.47	1704.3	1000.35	1093.11	1028.86	1132.71
ENSMUSG00000052516	Robo2	7988.31	-0.493352	0.0787061	-6.26828	3.65059e-10	1.07001e-08	8856.54	9763.51	10264.9	8591.25	6347.26	6677.46	6439.97	6965.61
ENSMUSG00000016552	Foxred2	1086.05	-0.630037	0.100537	-6.26669	3.68802e-10	1.07746e-08	1515.42	1189.78	1436.48	1166.54	851.44	805.608	854.744	868.409
ENSMUSG00000030291	Med21	1289.28	0.750832	0.119815	6.26661	3.68985e-10	1.07746e-08	1071.24	1117.04	777.844	810.785	1554.84	1567.29	1603.96	1811.25
ENSMUSG00000001999	Blvra	494.305	0.786757	0.125618	6.26312	3.77352e-10	1.09983e-08	408.248	423.582	309.452	278.929	636.828	654.868	638.42	604.111
ENSMUSG00000031391	L1cam	9401.36	-0.489946	0.0782693	-6.25975	3.85588e-10	1.12174e-08	12058.8	9724.79	11367.8	10906.6	7913.49	7600.86	7878.87	7759.59
ENSMUSG00000031274	Col4a5	444.649	-0.685425	0.109735	-6.24616	4.20663e-10	1.22149e-08	587.061	461.129	582.781	579.132	355.643	296.488	342.199	352.758
ENSMUSG00000026950	Neb	636.072	0.982493	0.157377	6.24292	4.29476e-10	1.24476e-08	506.228	472.863	402.167	251.745	910.13	766.675	820.825	957.947
ENSMUSG00000043671	Dpy19l3	1780.82	-0.68175	0.109245	-6.24056	4.36008e-10	1.26134e-08	2171.06	1751.82	2571.94	2348.44	1276.28	1427.53	1357.49	1341.99
ENSMUSG00000031824	6430548M08Rik	1475.15	-0.810578	0.129898	-6.24011	4.37259e-10	1.26262e-08	1510.52	1574.65	2367.25	2160.52	1057.29	1014.25	1070.31	1046.41
ENSMUSG00000026482	Rgl1	872.487	-0.579943	0.0930209	-6.23455	4.53075e-10	1.30586e-08	940.604	1025.51	1146.3	1090.9	656.975	766.675	670.077	682.861
ENSMUSG00000054640	Slc8a1	1269.08	-0.638862	0.102515	-6.23188	4.60875e-10	1.32589e-08	1846.1	1338.8	1602.65	1431.28	971.447	999.273	958.76	1004.33
ENSMUSG00000054920	Klhl5	2676.56	-0.437935	0.0702785	-6.23142	4.62211e-10	1.32728e-08	2966.33	2983.85	3332.93	3062.31	2198.68	2345.95	2208.46	2313.96
ENSMUSG00000046688	Tifa	119.419	-0.901035	0.144642	-6.22939	4.68241e-10	1.34212e-08	145.336	186.564	156.532	145.374	77.0851	80.8602	85.9266	77.6714
ENSMUSG00000042364	Snx18	756.531	-0.612365	0.0983494	-6.22642	4.77203e-10	1.36467e-08	821.396	898.792	1021.07	939.612	539.596	658.861	594.703	578.22
ENSMUSG00000097844	NA	79.5537	-1.24713	0.200303	-6.22621	4.77864e-10	1.36467e-08	75.9342	114.989	157.736	120.554	32.4108	44.9224	46.732	43.1508
ENSMUSG00000014602	Kif1a	15517.2	-0.445374	0.0715424	-6.22531	4.80601e-10	1.36998e-08	18757.4	16267.4	18938	17773.4	13509.2	12875.7	13379.7	12636.7
ENSMUSG00000024304	Cdh2	10155.1	-0.573807	0.092226	-6.22175	4.91636e-10	1.39887e-08	11910.2	10560.2	13236.6	13114.4	7337.1	8690.98	7924.85	8466.18
ENSMUSG00000019189	Rnf145	3695.9	-0.498307	0.0801241	-6.21919	4.99723e-10	1.41929e-08	4037.58	4010.54	4580.37	4738.25	2911.71	3114.62	3011.2	3162.95
ENSMUSG00000020393	Kremen1	432.53	-0.73823	0.118757	-6.21632	5.08937e-10	1.44282e-08	477.65	482.25	650.21	576.768	320.604	325.437	341.445	285.874
ENSMUSG00000022210	Dhrs4	555.33	-0.563646	0.0906874	-6.21527	5.12375e-10	1.44993e-08	649.931	632.44	728.476	651.228	465.138	468.191	424.357	422.878
ENSMUSG00000050963	Kcns2	111.745	1.11324	0.179186	6.21278	5.20537e-10	1.47035e-08	57.9713	96.2153	60.2047	48.458	134.023	174.698	145.472	176.918
ENSMUSG00000063455	D630045J12Rik	4546.15	-0.476834	0.0767731	-6.21095	5.2664e-10	1.48489e-08	5137.4	4777.91	5795.3	5512.39	3847.25	3713.58	3838.81	3746.57
ENSMUSG00000022587	Ly6e	1124.12	-0.523448	0.0843041	-6.20905	5.33069e-10	1.5003e-08	1383.96	1206.21	1334.14	1395.83	854.944	970.323	886.401	961.183
ENSMUSG00000054008	Ndst1	3654.73	-0.580364	0.0935198	-6.20579	5.44227e-10	1.52894e-08	4003.28	3888.51	4910.29	4805.61	2886.31	3091.66	2873.27	2778.91
ENSMUSG00000054091	1810037I17Rik	872.359	0.599065	0.0965733	6.20321	5.53229e-10	1.55143e-08	747.094	761.509	614.088	627.59	1054.66	1138.03	1025.09	1010.81
ENSMUSG00000097391	Mirg	380.138	1.08766	0.175354	6.20265	5.55186e-10	1.55412e-08	318.434	254.619	140.879	193.832	582.518	432.253	585.658	532.912
ENSMUSG00000063659	Zbtb18	23999.5	-0.534936	0.0862723	-6.20055	5.62678e-10	1.57227e-08	29402.9	26736.1	31234.2	26659	17847	21448.9	18481	20187
ENSMUSG00000031841	Cdh13	2765.28	-0.670149	0.108169	-6.1954	5.8139e-10	1.62164e-08	3348.45	2803.15	3925.34	3608.35	1926.25	2378.89	2033.6	2098.21
ENSMUSG00000020121	Srgap1	2952.68	-0.520123	0.0839677	-6.19432	5.85371e-10	1.62982e-08	3134.53	3334.68	3788.08	3712.35	2557.82	2269.08	2405.19	2419.68
ENSMUSG00000021241	Isca2	1116.91	0.564013	0.0910925	6.19165	5.95385e-10	1.65475e-08	1024.7	910.525	810.355	832.059	1376.14	1277.79	1362.77	1340.91
ENSMUSG00000036834	Plch1	475.79	-0.991771	0.160188	-6.19128	5.96765e-10	1.65562e-08	469.486	562.038	669.476	892.336	346.007	252.563	318.833	295.583
ENSMUSG00000019849	Prep	1355.76	-0.67292	0.1087	-6.19062	5.99274e-10	1.65963e-08	1372.53	1603.98	1921.73	1818.95	945.168	1113.08	1029.61	1041.01
ENSMUSG00000002341	Ncan	10929	-0.484354	0.0782768	-6.18771	6.10444e-10	1.68756e-08	12245.8	11554.1	14049.4	13286.9	8896.32	9526.53	8971.04	8902
ENSMUSG00000029142	Mrpl33	1467.53	0.723253	0.116915	6.18614	6.16569e-10	1.70147e-08	1228.01	1303.6	893.437	933.703	1875.45	1765.95	1866.27	1873.82
ENSMUSG00000065954	Tacc1	1015.54	-0.809604	0.13091	-6.18442	6.23304e-10	1.71701e-08	962.649	1247.28	1564.12	1467.92	781.362	654.868	726.608	719.539
ENSMUSG00000071064	Zfp827	1565.38	-0.558789	0.0904549	-6.17754	6.51061e-10	1.7903e-08	1674.63	1772.94	2049.37	1998.6	1348.99	1177.96	1285.88	1214.69
ENSMUSG00000084890	A830036E02Rik	90.4437	1.21909	0.197514	6.17218	6.73555e-10	1.84889e-08	75.1177	28.1606	44.5515	44.9123	139.279	116.798	133.412	141.319
ENSMUSG00000030844	Rgs10	215.978	0.912964	0.147978	6.16959	6.8467e-10	1.87609e-08	155.951	165.443	105.96	151.283	311.844	254.56	334.662	248.117
ENSMUSG00000052397	Ezr	4255.6	-0.898646	0.14575	-6.16568	7.01804e-10	1.91966e-08	4057.17	4682.87	7278.74	6530.01	2733.02	3179.5	2724.78	2858.74
ENSMUSG00000024538	Ppic	472.33	0.682209	0.110675	6.16406	7.0902e-10	1.93333e-08	406.615	373.128	292.595	356.934	535.216	616.934	583.396	613.82
ENSMUSG00000041840	Haus1	630.714	0.527876	0.0856385	6.164	7.09286e-10	1.93333e-08	505.411	565.558	484.046	501.127	760.339	726.744	771.078	731.405
ENSMUSG00000002679	Med6	1084.68	0.683762	0.110959	6.16227	7.17084e-10	1.95117e-08	953.668	881.191	748.946	699.686	1269.28	1237.86	1373.32	1513.51
ENSMUSG00000030662	Ipo5	6370.01	-0.688968	0.111855	-6.15948	7.29854e-10	1.98245e-08	6244.57	7464.9	9054.78	8944.64	4577.8	5071.23	4620.44	4981.76
ENSMUSG00000029641	Rasl11a	139.736	0.967062	0.157057	6.15741	7.39425e-10	2.00495e-08	97.9796	110.296	86.6947	66.1865	184.829	225.61	172.607	173.682
ENSMUSG00000024424	Ttc39c	645.059	0.522729	0.084939	6.15416	7.54753e-10	2.04295e-08	523.374	576.118	493.678	512.946	738.44	763.68	758.265	793.974
ENSMUSG00000021451	Sema4d	1128.02	-0.71607	0.116406	-6.1515	7.67516e-10	2.07389e-08	1385.59	1107.65	1607.46	1560.11	793.626	939.376	837.408	792.895
ENSMUSG00000032475	Nck1	754.491	0.637277	0.103639	6.14899	7.79791e-10	2.10341e-08	569.098	660.6	480.433	627.59	884.727	920.409	905.998	987.074
ENSMUSG00000034687	Fras1	367.594	-0.756562	0.123086	-6.14661	7.91577e-10	2.13151e-08	381.304	432.969	547.862	507.036	268.046	245.576	279.638	278.322
ENSMUSG00000036977	Anapc10	843.689	0.629885	0.102514	6.14439	8.02718e-10	2.15777e-08	707.903	696.974	576.761	639.409	1015.25	925.4	1005.49	1182.33
ENSMUSG00000060743	H3f3a	1732.22	0.691141	0.112555	6.14044	8.22912e-10	2.20824e-08	1404.37	1504.24	1247.44	1071.99	2200.43	2442.78	2065.25	1921.29
ENSMUSG00000013629	Cad	1736.02	-0.860937	0.140239	-6.13908	8.29992e-10	2.22341e-08	1671.37	1987.67	2880.19	2560	1286.8	1219.89	1236.89	1045.33
ENSMUSG00000030772	Dkk3	840.067	-0.75267	0.122672	-6.13562	8.48287e-10	2.26851e-08	1357.83	922.259	1066.83	912.429	576.386	645.884	606.762	632.159
ENSMUSG00000027087	Itgav	525.607	-0.625669	0.101978	-6.13533	8.49827e-10	2.26873e-08	560.933	659.427	718.844	631.136	414.332	414.284	432.648	373.254
ENSMUSG00000022629	Kif21a	5265.31	-0.678111	0.110535	-6.13478	8.5276e-10	2.27266e-08	5383.98	5819.85	7694.16	7229.7	4131.94	3725.56	4042.32	4095.01
ENSMUSG00000014813	Stc1	287.469	0.676754	0.110322	6.13438	8.5491e-10	2.2745e-08	239.233	211.204	228.778	192.65	374.914	344.405	333.154	375.412
ENSMUSG00000036192	Rorb	517.521	-0.69184	0.112863	-6.1299	8.79345e-10	2.33552e-08	584.612	610.146	785.069	599.224	358.27	385.334	395.715	421.799
ENSMUSG00000056367	Actr3b	748.304	-0.637841	0.104071	-6.12892	8.84769e-10	2.34592e-08	945.503	1045.46	895.845	780.055	526.456	615.935	569.829	607.347
ENSMUSG00000042659	Arrdc4	1758.76	0.553186	0.0902952	6.12642	8.98795e-10	2.37906e-08	1356.2	1316.51	1485.85	1506.93	1896.47	2181.23	1991.39	2335.54
ENSMUSG00000020900	Myh10	9368.82	-0.727554	0.118846	-6.12183	9.25069e-10	2.44355e-08	9523.62	10036.9	14136.1	13486.7	7005.11	6930.02	7046.74	6785.46
ENSMUSG00000030268	Bcat1	2603.01	-0.517252	0.084496	-6.12162	9.26301e-10	2.44355e-08	2717.3	3107.05	3183.62	3296.33	1991.95	2282.06	2072.04	2173.72
ENSMUSG00000063870	Chd4	9050.04	-0.822266	0.134344	-6.12059	9.32289e-10	2.45519e-08	8791.22	9764.68	14369.6	13959.4	6437.48	6405.93	6437.71	6234.21
ENSMUSG00000020949	Fkbp3	3966.65	0.43395	0.0709562	6.11575	9.61061e-10	2.52668e-08	3513.38	3584.61	3096.93	3260.87	4472.69	4663.94	4524.71	4616.05
ENSMUSG00000039578	Ccser1	1036.1	-0.702953	0.115016	-6.11177	9.85338e-10	2.58614e-08	1074.51	1145.2	1446.12	1515.2	776.107	735.728	762.033	833.889
ENSMUSG00000038970	Lmtk2	1958.57	-0.422005	0.0691077	-6.10648	1.01851e-09	2.66615e-08	2227.4	2108.52	2311.86	2342.53	1654.7	1738	1654.46	1631.1
ENSMUSG00000058230	Arhgap35	7524.78	-0.61073	0.100015	-6.10637	1.01925e-09	2.66615e-08	7662	8626.52	10136.1	10166.7	5454.65	6203.28	5792.51	6156.54
ENSMUSG00000073791	Efcab7	435.965	0.67596	0.110799	6.10076	1.05567e-09	2.75678e-08	299.654	387.208	290.186	349.843	501.053	528.087	550.232	581.457
ENSMUSG00000001576	Ergic1	4542.67	-0.409802	0.0672871	-6.09035	1.12666e-09	2.93725e-08	5286	4878.82	5314.87	5291.38	3693.95	4108.9	3849.36	3918.09
ENSMUSG00000028613	Lrp8	10006.1	-0.449921	0.0738875	-6.08928	1.13423e-09	2.95203e-08	11935.5	10763.2	12429.9	11199.7	8831.5	7851.43	8554.97	8482.36
ENSMUSG00000020803	Txndc17	1685.44	0.682593	0.112154	6.08622	1.15608e-09	3.00387e-08	1511.34	1412.72	1078.87	1101.53	1996.33	2187.22	2018.52	2176.96
ENSMUSG00000042734	Ttc9	826.381	-0.511937	0.0841251	-6.08543	1.16181e-09	3.01374e-08	1021.44	941.033	1027.09	907.701	649.091	717.759	648.972	697.964
ENSMUSG00000045983	Eif4g1	9409.69	-0.782824	0.128693	-6.08288	1.18042e-09	3.05693e-08	9059.03	10482.8	14611.7	14032.7	6896.49	6779.28	6932.17	6483.4
ENSMUSG00000049553	Polr1a	886.016	-0.704356	0.115865	-6.07909	1.20866e-09	3.12485e-08	899.779	1000.87	1246.24	1287.09	668.363	623.922	684.398	677.467
ENSMUSG00000020485	Supt4a	946.374	0.651377	0.107279	6.07178	1.26503e-09	3.26515e-08	792.002	847.164	602.047	668.957	1206.21	1203.92	1129.86	1120.84
ENSMUSG00000023243	Kcnk5	93.3906	-0.969132	0.159736	-6.06709	1.30249e-09	3.35627e-08	121.658	114.989	145.695	122.918	54.3099	72.874	54.2694	60.4111
ENSMUSG00000058997	Vwa8	482.569	-0.602142	0.0992529	-6.06675	1.30527e-09	3.35789e-08	541.337	552.651	635.761	613.407	367.03	353.389	418.327	378.648
ENSMUSG00000038894	Irs2	454.916	-0.714345	0.117785	-6.06484	1.32083e-09	3.39231e-08	482.549	598.412	649.006	554.312	338.123	387.33	336.169	293.425
ENSMUSG00000029103	Lrpap1	2889.62	-0.512471	0.0845432	-6.06165	1.34732e-09	3.45464e-08	3750.17	2956.86	3523.18	3406.24	2293.28	2450.76	2359.97	2376.53
ENSMUSG00000067150	Xpo5	2302.45	-0.68023	0.112286	-6.05801	1.37816e-09	3.52792e-08	2297.62	2643.57	3255.87	3238.41	1614.41	1838.82	1718.53	1812.33
ENSMUSG00000048285	Frmd6	341.431	-0.669115	0.11056	-6.05204	1.43021e-09	3.65513e-08	426.211	477.556	400.963	385.3	233.007	281.513	276.623	250.274
ENSMUSG00000035049	Rrp12	709.468	-0.649528	0.107356	-6.05024	1.44629e-09	3.69018e-08	762.608	774.416	994.581	960.887	542.224	582.992	535.911	522.124
ENSMUSG00000035351	Nup37	686.513	0.549144	0.0908238	6.04626	1.48249e-09	3.77635e-08	525.007	639.48	522.576	529.492	825.161	805.608	823.84	820.943
ENSMUSG00000050423	Ppp1r3g	18.6654	-1.56819	0.259421	-6.04497	1.49435e-09	3.80034e-08	26.1279	39.8942	31.3064	28.3657	6.13177	8.98447	5.2762	3.23631
ENSMUSG00000013698	Pea15a	12765.9	-0.447069	0.0739768	-6.04337	1.5093e-09	3.8299e-08	13395.4	16046.8	14515.3	15100	10361.8	11081.8	10623.2	11002.4
ENSMUSG00000005198	Polr2a	5097.69	-0.799978	0.132377	-6.0432	1.51089e-09	3.8299e-08	4672.81	6113.19	7639.97	7819.47	3832.36	3414.1	3749.11	3540.52
ENSMUSG00000027173	Depdc7	120.564	0.895093	0.148176	6.04076	1.53391e-09	3.88192e-08	71.8517	102.082	77.062	75.6417	161.178	147.745	155.271	173.682
ENSMUSG00000031189	Aff2	985.553	-0.657219	0.109005	-6.02928	1.64693e-09	4.16116e-08	1112.88	1023.17	1420.83	1304.82	740.192	706.778	761.28	814.471
ENSMUSG00000035277	Arx	2527.06	0.717799	0.119088	6.02748	1.66537e-09	4.20095e-08	1414.17	2157.8	1869.96	2084.88	3061.5	3506.94	3103.91	3017.32
ENSMUSG00000021764	Ndufs4	3619.26	0.767002	0.127364	6.02211	1.7216e-09	4.33576e-08	3234.14	2982.67	2065.02	2218.43	4376.33	4523.18	4563.91	4990.39
ENSMUSG00000043557	Mdga1	2899.12	-0.695154	0.115472	-6.0201	1.74313e-09	4.38289e-08	3561.56	2782.03	4305.84	3815.18	2302.04	2170.25	2225.8	2030.24
ENSMUSG00000034353	Ramp1	96.5396	1.31302	0.218311	6.01443	1.80523e-09	4.5317e-08	75.9342	55.1478	26.4901	28.3657	130.519	160.722	123.614	171.524
ENSMUSG00000020456	Ogdh	3228.78	-0.485251	0.0807658	-6.00812	1.87687e-09	4.70397e-08	3402.34	3691.38	4028.9	3992.47	2500.01	2782.19	2641.11	2791.85
ENSMUSG00000062591	Tubb4a	6232.91	-0.499659	0.0832046	-6.00518	1.91118e-09	4.78226e-08	7225.18	6561.41	7726.67	7793.46	5133.17	5573.37	5131.48	4718.54
ENSMUSG00000030750	Nsmce1	1959.45	0.656465	0.109329	6.00448	1.9194e-09	4.79512e-08	1691.78	1709.58	1298.01	1310.73	2240.72	2678.37	2387.1	2359.27
ENSMUSG00000017716	Birc5	1205.52	0.552501	0.0920217	6.00402	1.92487e-09	4.80106e-08	827.111	995.007	1039.13	1025.89	1485.64	1371.63	1388.39	1511.36
ENSMUSG00000029817	Tra2a	5809.97	0.505649	0.0842579	6.0012	1.95861e-09	4.8774e-08	5330.09	5048.96	4406.98	4322.22	6909.63	6614.57	6756.55	7090.75
ENSMUSG00000034940	Synrg	3239.8	-0.619622	0.103256	-6.00082	1.96319e-09	4.88101e-08	3257.82	3667.92	4410.59	4465.23	2457.96	2587.53	2463.98	2607.39
ENSMUSG00000074994	Qser1	3714.65	-0.686887	0.114538	-5.99703	2.00956e-09	4.98832e-08	3583.6	4463.45	5314.87	5127.09	2768.93	2678.37	2707.44	3073.41
ENSMUSG00000059401	Mamld1	406.398	-0.799621	0.133356	-5.99614	2.02057e-09	5.00766e-08	407.432	482.25	634.557	569.677	281.185	260.55	296.221	319.316
ENSMUSG00000059534	Uqcr10	2242.69	0.714901	0.119659	5.97447	2.3084e-09	5.71191e-08	2014.3	1862.12	1400.36	1404.1	2773.31	3103.64	2665.23	2718.5
ENSMUSG00000021028	Mbip	889.885	0.73058	0.122302	5.97355	2.32147e-09	5.73514e-08	736.48	720.441	523.781	648.864	1252.63	923.404	1134.38	1179.09
ENSMUSG00000039405	Prss23	72.8897	-1.06774	0.178847	-5.97012	2.37086e-09	5.84786e-08	103.695	97.3887	89.1029	117.008	42.0464	57.8999	41.4558	34.5206
ENSMUSG00000034297	Med13	4046.74	-0.465601	0.0780178	-5.96789	2.40346e-09	5.91891e-08	4231.9	4696.95	5090.91	4811.52	3319.91	3251.38	3379.03	3592.3
ENSMUSG00000067879	3110035E14Rik	843.172	-0.584344	0.0979467	-5.96594	2.43231e-09	5.98048e-08	1130.03	1064.24	893.437	979.797	640.332	621.925	727.361	688.255
ENSMUSG00000033161	Atp1a1	3347.41	-0.525034	0.0880188	-5.96502	2.44605e-09	6.00478e-08	4080.85	3395.7	4197.47	4187.48	2591.11	2945.91	2702.17	2678.58
ENSMUSG00000068134	Zfp120	905.159	0.558827	0.0936911	5.96457	2.45277e-09	6.01179e-08	805.066	769.722	681.517	647.682	1020.5	1079.13	1072.58	1165.07
ENSMUSG00000031546	Gins4	1112.22	0.506024	0.0848751	5.96199	2.49189e-09	6.09808e-08	901.412	991.487	876.58	887.609	1221.1	1438.51	1261.76	1319.33
ENSMUSG00000054519	Zfp867	1242.06	0.606034	0.101693	5.95945	2.53096e-09	6.18396e-08	1103.9	1050.15	865.743	880.517	1476	1384.61	1514.27	1661.3
ENSMUSG00000028675	Pnrc2	3640.78	0.453625	0.0761612	5.95611	2.5831e-09	6.30146e-08	2933.67	3315.91	2907.89	3090.67	3993.53	4212.72	4116.19	4555.64
ENSMUSG00000028430	Nol6	2211.21	-0.632947	0.106282	-5.95537	2.5949e-09	6.32034e-08	2323.75	2393.65	3140.28	2972.48	1725.65	1839.82	1667.28	1626.78
ENSMUSG00000040710	St8sia4	3178.84	0.659642	0.110787	5.95414	2.61446e-09	6.35039e-08	2614.42	2867.69	2072.24	2180.61	3632.63	4023.05	3654.9	4385.2
ENSMUSG00000031105	Slc25a14	1130.15	0.567306	0.0952837	5.95387	2.61877e-09	6.35039e-08	1041.85	939.859	824.804	806.057	1311.32	1333.69	1412.51	1371.12
ENSMUSG00000026469	Xpr1	13168.2	-0.607399	0.102018	-5.95382	2.61947e-09	6.35039e-08	14967.2	13408	16822.4	18789.9	9934.34	10270.2	10009.7	11143.7
ENSMUSG00000051517	Arhgef39	452.154	0.616401	0.103584	5.95075	2.66917e-09	6.46081e-08	351.91	363.741	386.514	313.204	591.278	499.137	587.165	524.282
ENSMUSG00000030172	Erc1	3132.87	-0.646649	0.10868	-5.95005	2.68062e-09	6.47629e-08	3187.6	3455.54	4510.53	4253.67	2295.91	2452.76	2392.38	2514.61
ENSMUSG00000020598	Nrcam	5169.76	-0.433537	0.0728653	-5.94985	2.68389e-09	6.47629e-08	5929.4	5389.23	6136.06	6362.18	4244.94	4497.23	4318.94	4480.13
ENSMUSG00000027346	Gpcpd1	3111.03	0.449552	0.075566	5.94912	2.69582e-09	6.495e-08	2727.1	2748	2423.84	2583.64	3697.46	3314.27	3639.82	3754.12
ENSMUSG00000024968	Rcor2	4260.72	-0.695789	0.116981	-5.94788	2.7163e-09	6.53424e-08	4393.57	4742.71	6594.82	5537.21	3425.91	3226.42	3269.73	2895.42
ENSMUSG00000026553	Copa	9352.51	-0.449222	0.0755575	-5.94543	2.75726e-09	6.62252e-08	9860.01	10353.7	11637.6	11449.1	7574.49	7818.49	8012.28	8114.5
ENSMUSG00000091625	Lsm5	246.948	0.709311	0.119332	5.94401	2.7813e-09	6.66998e-08	205.757	204.164	156.532	170.194	320.604	292.494	324.863	300.977
ENSMUSG00000024533	Spire1	3845.13	-0.598074	0.100652	-5.942	2.81567e-09	6.74201e-08	3976.34	4224.09	5288.38	5144.82	2863.54	3048.73	3026.28	3188.84
ENSMUSG00000053600	Zfp472	528.987	0.706493	0.118904	5.9417	2.82089e-09	6.74414e-08	419.679	452.916	345.575	362.844	557.991	706.778	640.681	745.429
ENSMUSG00000089707	Slain1os	59.2245	1.22327	0.20594	5.93993	2.85151e-09	6.80689e-08	34.2929	41.0675	22.8778	27.1838	115.628	70.8775	87.4341	74.4351
ENSMUSG00000038180	Spag4	189.148	0.786064	0.132441	5.93521	2.93477e-09	6.99491e-08	149.419	132.589	152.92	107.553	261.038	227.607	255.519	226.542
ENSMUSG00000050914	Ankrd37	226.023	0.92834	0.156609	5.92776	3.07098e-09	7.30836e-08	171.464	194.777	99.9397	130.009	290.821	327.434	299.236	294.504
ENSMUSG00000028289	Epha7	1687.22	-0.446375	0.0753376	-5.92499	3.12308e-09	7.42101e-08	1856.71	2131.99	1909.69	1906.41	1375.27	1491.42	1401.21	1425.05
ENSMUSG00000042757	Tmem108	1299.53	-0.792041	0.133704	-5.92383	3.14537e-09	7.45238e-08	1468.88	1296.56	2174.59	1738.58	935.533	1024.23	874.341	883.512
ENSMUSG00000032402	Smad3	536.552	-0.818139	0.13811	-5.9238	3.14586e-09	7.45238e-08	504.595	684.067	785.069	806.057	333.743	390.325	360.289	428.271
ENSMUSG00000029467	Atp2a2	7568.19	-0.375224	0.0633575	-5.92233	3.17407e-09	7.50779e-08	8585.46	8073.87	8557.49	9021.46	6568	6522.73	6403.04	6813.51
ENSMUSG00000047959	Kcna3	265.081	-0.673265	0.113816	-5.91537	3.31135e-09	7.82063e-08	299.654	350.834	369.657	295.476	202.348	197.658	206.525	198.494
ENSMUSG00000031983	2310022B05Rik	2902.02	-0.611028	0.103332	-5.91325	3.35421e-09	7.90983e-08	3074.11	3251.37	3985.55	3808.09	2076.04	2567.56	2170.78	2282.68
ENSMUSG00000000631	Myo18a	3840.52	-0.606028	0.102601	-5.90665	3.49137e-09	8.22082e-08	4025.33	4281.58	5543.65	4807.98	3020.33	3235.41	3010.45	2799.41
ENSMUSG00000044906	4930503L19Rik	872.489	0.523023	0.0885616	5.90576	3.51034e-09	8.25302e-08	716.068	772.069	667.068	692.595	1120.36	936.381	1031.12	1044.25
ENSMUSG00000028132	Tmem56	261.163	-0.763926	0.129476	-5.90012	3.6324e-09	8.52711e-08	339.663	402.462	272.125	315.568	183.953	181.686	182.406	211.439
ENSMUSG00000046982	Tshz1	2509.28	0.739271	0.125345	5.89788	3.68204e-09	8.63061e-08	1352.12	2008.79	2059	1965.5	2840.76	3610.76	3047.38	3189.92
ENSMUSG00000037949	Ano10	758.464	-0.509082	0.0863374	-5.89642	3.71472e-09	8.69413e-08	959.383	822.524	903.07	888.79	595.658	644.885	593.195	660.207
ENSMUSG00000000197	Nalcn	830.45	0.731624	0.124114	5.89477	3.75213e-09	8.7685e-08	624.62	685.241	456.351	686.685	1154.52	930.392	1090.66	1015.12
ENSMUSG00000021140	Pcnx	4026.07	-0.549765	0.0933738	-5.88778	3.91414e-09	9.12179e-08	4677.71	4069.2	5462.97	5017.17	3394.37	3145.56	3291.59	3150.01
ENSMUSG00000039234	Sec24d	629.2	-0.711922	0.120916	-5.88774	3.91503e-09	9.12179e-08	703.82	661.774	989.765	802.512	466.014	441.237	488.425	480.052
ENSMUSG00000068744	Psrc1	1089.04	0.594552	0.101046	5.884	4.00475e-09	9.31687e-08	742.195	813.137	976.52	912.429	1416.44	1260.82	1371.81	1219.01
ENSMUSG00000024978	Gpam	1198.14	-0.490489	0.0833952	-5.8815	4.06569e-09	9.44453e-08	1455.81	1263.71	1485.85	1412.37	981.959	1066.16	982.88	936.372
ENSMUSG00000026097	Ormdl1	925.869	0.730269	0.124178	5.88085	4.08173e-09	9.46766e-08	747.094	854.204	564.72	568.495	1104.59	1199.93	1153.23	1214.69
ENSMUSG00000053094	Tmem248	1073.66	-0.453033	0.0770856	-5.87701	4.17738e-09	9.65963e-08	1207.6	1162.8	1284.77	1321.37	881.223	915.418	881.878	934.214
ENSMUSG00000029659	Medag	37.3008	-1.23884	0.210801	-5.87681	4.18255e-09	9.65963e-08	59.6043	51.6277	56.5924	53.1856	16.6434	17.9689	23.366	19.4178
ENSMUSG00000035247	Hectd1	3980.16	-0.713986	0.121493	-5.87679	4.18311e-09	9.65963e-08	3854.68	4450.54	5882	5794.87	2945.88	2851.07	3017.98	3044.29
ENSMUSG00000024079	Eif2ak2	136.198	-0.940114	0.160106	-5.87183	4.31019e-09	9.93834e-08	139.621	176.004	210.716	208.015	86.7207	73.8723	104.016	90.6166
ENSMUSG00000021690	Jmy	2178.13	-0.599674	0.10218	-5.86882	4.38898e-09	1.01051e-07	2425.81	2318.55	3122.21	2694.74	1586.38	1734	1677.08	1866.27
ENSMUSG00000052539	Magi3	1365.76	-0.436297	0.0743998	-5.86422	4.51237e-09	1.03738e-07	1511.34	1507.76	1655.63	1625.12	1184.31	1087.12	1173.58	1181.25
ENSMUSG00000034192	Lsm3	1818.07	0.652933	0.111349	5.86385	4.52269e-09	1.03822e-07	1638.71	1554.7	1181.22	1206.72	2151.37	2260.09	2157.96	2393.79
ENSMUSG00000014077	Chp1	1379.25	-0.622254	0.106147	-5.8622	4.56788e-09	1.04705e-07	1416.62	1557.05	1967.49	1794.13	997.726	1098.1	1068.05	1134.87
ENSMUSG00000072623	Zfp9	1133.1	0.674537	0.115115	5.85969	4.63738e-09	1.06096e-07	1018.17	959.806	730.885	731.597	1320.08	1429.53	1376.33	1498.41
ENSMUSG00000053411	Cbx7	316.903	0.690091	0.117773	5.85952	4.64221e-09	1.06096e-07	272.71	251.098	221.553	209.197	429.224	373.355	422.096	355.994
ENSMUSG00000025027	Xpnpep1	1541.86	-0.618069	0.105529	-5.85686	4.71704e-09	1.07648e-07	1607.68	1703.71	2156.53	2051.78	1156.28	1321.72	1164.53	1172.62
ENSMUSG00000040613	Apobec1	104.137	-0.943039	0.161143	-5.8522	4.85113e-09	1.10546e-07	115.126	164.27	145.695	137.101	70.0774	54.9051	76.8817	69.0412
ENSMUSG00000047921	Trappc9	1369.26	-0.656387	0.112262	-5.8469	5.00829e-09	1.13961e-07	1439.48	1517.15	1914.51	1885.13	969.695	1196.93	1023.58	1007.57
ENSMUSG00000048332	Lhfp	543.282	-0.571261	0.0977482	-5.84421	5.0898e-09	1.15646e-07	631.968	638.306	727.272	613.407	401.193	480.17	413.804	440.138
ENSMUSG00000001995	Sipa1l2	3440.09	-0.785368	0.134399	-5.84356	5.10955e-09	1.15926e-07	3286.4	3821.62	5401.56	5141.27	2368.61	2721.3	2414.24	2365.74
ENSMUSG00000061315	Naca	3103.04	0.634899	0.108685	5.84163	5.16918e-09	1.17108e-07	2838.14	2647.09	2132.45	1993.87	3693.95	3951.17	3749.87	3817.76
ENSMUSG00000031540	Kat6a	5250.11	-0.630644	0.10799	-5.83982	5.22578e-09	1.18218e-07	5143.93	5982.95	7490.66	7084.32	4074.12	4033.03	4048.35	4143.55
ENSMUSG00000022707	Gbe1	209.805	-0.855152	0.14646	-5.8388	5.25782e-09	1.1867e-07	204.124	268.699	285.37	342.752	148.914	138.76	140.95	148.87
ENSMUSG00000046699	Slitrk4	445.753	0.713372	0.12218	5.8387	5.261e-09	1.1867e-07	337.213	381.341	268.513	340.388	574.634	493.148	524.605	646.183
ENSMUSG00000026156	B3gat2	535.289	-0.583666	0.0999918	-5.83713	5.31061e-09	1.19616e-07	570.731	623.053	717.64	672.502	442.363	416.28	394.207	445.532
ENSMUSG00000002732	Fkbp7	119.045	0.882592	0.151298	5.83347	5.42864e-09	1.22097e-07	96.3466	86.8284	74.6538	63.8227	149.79	168.708	166.577	145.634
ENSMUSG00000033972	Zfp944	757.518	0.745488	0.127838	5.83153	5.4923e-09	1.23351e-07	663.812	632.44	472.005	449.123	927.649	870.495	972.327	1072.3
ENSMUSG00000055471	Alk	77.3892	-1.05197	0.180401	-5.83125	5.50148e-09	1.23377e-07	89.8146	126.723	110.777	105.189	60.4417	36.9362	48.2395	40.9932
ENSMUSG00000010911	Apip	593.034	0.580772	0.0996007	5.83101	5.5093e-09	1.23377e-07	539.704	466.996	422.637	452.669	696.394	664.851	746.959	754.06
ENSMUSG00000055980	Irs1	779.868	-0.809485	0.139008	-5.82328	5.7703e-09	1.29036e-07	720.966	944.553	1195.66	1171.27	487.914	595.97	556.262	566.354
ENSMUSG00000022000	Zc3h13	2414.47	-0.718673	0.123672	-5.8111	6.20635e-09	1.38588e-07	2503.38	2548.53	3447.32	3643.8	1944.65	1628.19	1858.73	1741.13
ENSMUSG00000029306	Ibsp	31.2334	1.3286	0.228754	5.80797	6.32349e-09	1.41001e-07	12.2474	16.427	19.2655	10.6371	43.7983	54.9051	42.9633	49.6234
ENSMUSG00000020024	Cep83	1277.33	0.509508	0.0877507	5.80631	6.38644e-09	1.42201e-07	973.264	1000.87	1165.56	1055.44	1518.05	1375.62	1512.76	1617.07
ENSMUSG00000030306	Tmtc1	937.553	-0.710408	0.122395	-5.80421	6.46718e-09	1.43793e-07	1463.98	968.02	1230.58	1037.71	702.525	642.889	701.734	752.981
ENSMUSG00000033543	Gtf2a2	2657.76	0.639569	0.110228	5.80221	6.54456e-09	1.45306e-07	2354.78	2323.25	1789.28	1745.67	3427.66	2953.89	3302.9	3364.68
ENSMUSG00000028609	Magoh	2342.01	0.500212	0.0862317	5.80079	6.60039e-09	1.46337e-07	2073.08	2109.7	1729.08	1804.76	2611.26	2819.13	2711.96	2877.08
ENSMUSG00000042942	Greb1l	83.1959	1.1214	0.193592	5.79261	6.92998e-09	1.53426e-07	62.0537	48.1077	26.4901	53.1856	119.132	93.8378	131.151	131.61
ENSMUSG00000045179	Sox3	326.247	-1.48986	0.257228	-5.792	6.95552e-09	1.53772e-07	244.949	405.982	744.13	748.144	121.759	122.788	117.584	104.641
ENSMUSG00000096188	Cmtm4	2182.61	-0.510631	0.0881675	-5.7916	6.97208e-09	1.5392e-07	2293.54	2381.92	2833.23	2792.83	1769.45	1756.96	1779.59	1853.33
ENSMUSG00000035181	Heatr5a	710.093	-0.724268	0.125083	-5.79029	7.0265e-09	1.54901e-07	689.94	826.044	1068.03	995.162	499.301	547.054	544.956	510.258
ENSMUSG00000028360	Slc44a5	869.572	-0.5632	0.0973244	-5.78683	7.17251e-09	1.57897e-07	1003.47	922.259	1065.62	1178.36	635.952	724.747	682.89	743.272
ENSMUSG00000068250	Amn1	1310.7	0.607541	0.105015	5.78526	7.23991e-09	1.59155e-07	1143.91	1161.62	928.356	876.971	1510.17	1559.3	1566.28	1738.98
ENSMUSG00000031512	Tex29	25.5317	1.42647	0.246737	5.78133	7.41135e-09	1.62694e-07	8.16497	17.6004	8.42865	7.09141	42.0464	45.9206	43.717	31.2843
ENSMUSG00000030213	Atf7ip	3488.87	-0.651291	0.112667	-5.78069	7.43954e-09	1.63083e-07	3506.04	3775.86	5005.42	4903.71	2682.21	2720.3	2701.41	2616.02
ENSMUSG00000018707	Dync1h1	13519.1	-0.646638	0.111884	-5.77957	7.48927e-09	1.63942e-07	13786.5	14699.8	20162.5	17864.5	10947	9889.91	10719	10083.3
ENSMUSG00000027386	Fbln7	52.9076	-1.20434	0.208502	-5.77615	7.64303e-09	1.67073e-07	68.5857	52.8011	90.307	99.2798	26.279	26.9534	33.1647	25.8905
ENSMUSG00000034926	Dhcr24	2341.99	-0.479289	0.0830491	-5.77115	7.87345e-09	1.71869e-07	2768.74	2570.83	2853.7	2751.47	1851.79	2211.18	1888.88	1839.3
ENSMUSG00000031239	Itm2a	1490.22	0.788212	0.136592	5.77057	7.90015e-09	1.7221e-07	1255.77	1314.16	792.293	901.791	1890.34	1932.66	1789.38	2045.35
ENSMUSG00000033955	Tnks1bp1	1190.02	-0.671452	0.116542	-5.76146	8.33895e-09	1.81278e-07	1217.4	1308.29	1761.59	1614.48	952.176	939.376	896.2	830.652
ENSMUSG00000021983	Atp8a2	597.779	-0.581741	0.100971	-5.76145	8.33945e-09	1.81278e-07	794.451	620.706	769.416	696.14	459.007	478.173	452.999	511.337
ENSMUSG00000024140	Epas1	368.55	-0.701449	0.121877	-5.75539	8.6442e-09	1.87641e-07	378.038	430.622	494.882	542.493	283.813	289.5	276.623	252.432
ENSMUSG00000025630	Hprt	1483.45	0.711941	0.12371	5.75494	8.66724e-09	1.87879e-07	1230.46	1339.97	869.355	979.797	1781.72	1821.85	1774.31	2070.16
ENSMUSG00000031902	Nfatc3	963.888	-0.678058	0.117834	-5.75437	8.69658e-09	1.88253e-07	912.843	1166.32	1355.81	1355.64	717.417	738.723	739.421	724.933
ENSMUSG00000022940	Pigp	850.326	0.711709	0.123702	5.75343	8.74511e-09	1.8904e-07	725.865	743.909	491.27	572.041	1146.64	976.312	1086.14	1060.43
ENSMUSG00000042631	Xkr7	372.957	-0.777106	0.135084	-5.75275	8.78026e-09	1.89537e-07	392.735	415.369	591.21	511.764	273.302	301.479	261.549	236.25
ENSMUSG00000028398	Tmem261	1056.68	0.475848	0.082767	5.74925	8.96395e-09	1.93234e-07	885.899	979.753	838.049	815.513	1250	1271.8	1190.16	1222.25
ENSMUSG00000039105	Atp6v1g1	2337.72	0.503339	0.0875705	5.74781	9.04046e-09	1.94614e-07	2064.92	2049.86	1820.59	1756.31	2744.4	3046.73	2624.53	2594.44
ENSMUSG00000040606	Kazn	1645.1	-0.597324	0.103975	-5.74487	9.19918e-09	1.97757e-07	1777.51	1723.66	2284.17	2190.06	1299.06	1357.65	1325.83	1202.83
ENSMUSG00000021978	Extl3	2782.65	-0.496715	0.0864832	-5.74349	9.27473e-09	1.99106e-07	3187.6	2830.14	3538.83	3519.7	2282.77	2403.84	2254.44	2243.84
ENSMUSG00000027937	Jtb	1069.96	0.484199	0.0843096	5.74311	9.29558e-09	1.99279e-07	992.043	895.272	812.763	847.424	1292.93	1240.86	1224.83	1253.53
ENSMUSG00000060636	Rpl35a	2156.6	0.709722	0.123706	5.73715	9.62804e-09	2.06122e-07	1907.34	1880.89	1367.85	1276.45	2585.85	2823.12	2796.38	2614.94
ENSMUSG00000024211	Grm8	126.737	0.971159	0.169294	5.73652	9.66443e-09	2.06617e-07	70.2187	98.562	55.3883	101.644	200.596	160.722	170.346	156.422
ENSMUSG00000036825	Ssx2ip	890.427	-0.631028	0.110043	-5.73438	9.78711e-09	2.08953e-07	854.055	1117.04	1184.83	1206.72	663.983	698.792	688.167	709.83
ENSMUSG00000042589	Cux2	2516.88	-0.67534	0.117821	-5.73191	9.93058e-09	2.11725e-07	3007.16	3395.7	3664.06	2427.63	2005.09	2009.53	1940.89	1685.04
ENSMUSG00000057278	Snrpg	972.757	0.666152	0.116292	5.72827	1.01461e-08	2.16025e-07	799.35	903.485	617.7	645.319	1257.89	1229.87	1209.76	1118.68
ENSMUSG00000032290	Ptpn9	1919.05	-0.477022	0.0833087	-5.72596	1.02849e-08	2.18681e-07	2001.23	2141.38	2357.61	2465.45	1571.48	1637.17	1600.95	1577.16
ENSMUSG00000021194	Chga	1627.29	-0.555215	0.0969804	-5.72503	1.03418e-08	2.19591e-07	1902.44	1771.77	2125.22	1986.78	1295.56	1515.38	1247.44	1173.7
ENSMUSG00000036513	Commd2	1573.01	0.65701	0.114786	5.72376	1.04193e-08	2.20934e-07	1369.26	1419.76	1007.83	1019.98	1873.69	2003.54	1943.9	1946.1
ENSMUSG00000032841	Prr5l	91.9348	-1.03672	0.181156	-5.7228	1.04785e-08	2.21887e-07	95.5301	133.763	152.92	128.827	62.1937	69.8792	45.9783	46.3871
ENSMUSG00000086429	Gt(ROSA)26Sor	744.191	0.785559	0.137305	5.72128	1.05725e-08	2.23573e-07	626.253	599.586	431.065	473.943	1089.7	745.711	952.73	1034.54
ENSMUSG00000015944	Gatsl2	3092.28	-0.58973	0.103138	-5.71786	1.07873e-08	2.27806e-07	3249.66	3279.53	4374.47	4051.56	2353.72	2540.61	2479.81	2408.89
ENSMUSG00000070570	Slc17a7	952.526	-0.840561	0.147076	-5.71516	1.09604e-08	2.31148e-07	1153.71	841.297	1562.91	1415.92	632.448	728.74	619.576	665.601
ENSMUSG00000024608	Rps14	10969.8	0.723566	0.126619	5.71454	1.10003e-08	2.31675e-07	9931.05	9122.85	7053.58	6383.45	12887.2	15439.3	12917.6	14022.9
ENSMUSG00000020850	Prpf8	9600.69	-0.653941	0.11446	-5.71325	1.10836e-08	2.33114e-07	9182.32	10966.2	13623.1	13578.9	7238.99	7594.87	7383.66	7237.46
ENSMUSG00000003660	Snrnp200	5619.86	-0.735733	0.128854	-5.70982	1.13092e-08	2.3754e-07	5232.11	6345.52	8543.04	8299.32	4143.32	4115.89	4127.49	4152.18
ENSMUSG00000025231	Sufu	1365.26	-0.705936	0.123648	-5.70924	1.1348e-08	2.38032e-07	1291.7	1602.81	2020.47	1928.86	1052.91	1039.2	1037.9	948.238
ENSMUSG00000060279	Ap2a1	3096.81	-0.599496	0.105053	-5.7066	1.15257e-08	2.41374e-07	3193.32	3444.98	4326.31	4058.65	2530.67	2591.52	2446.65	2182.35
ENSMUSG00000042138	Msantd2	981.003	0.439662	0.077047	5.70641	1.15383e-08	2.41374e-07	847.523	808.443	830.824	832.059	1214.97	1064.16	1131.37	1118.68
ENSMUSG00000025867	Cplx2	6408.77	-0.59564	0.104455	-5.70236	1.1816e-08	2.46852e-07	7492.99	6853.58	8479.23	8221.31	4424.51	5975.67	4766.67	5056.19
ENSMUSG00000029686	Cul1	6023.28	-0.527974	0.0925957	-5.70192	1.18465e-08	2.47157e-07	6396.43	6474.59	7703.79	8006.21	4668.03	4755.78	4900.83	5280.57
ENSMUSG00000036850	Mrpl41	1270.26	0.691176	0.121245	5.70066	1.19343e-08	2.48654e-07	1141.46	1084.18	853.702	743.417	1574.99	1637.17	1619.04	1508.12
ENSMUSG00000075592	Nynrin	672.743	-0.581109	0.10196	-5.69937	1.20249e-08	2.499e-07	709.536	749.775	911.499	875.79	543.975	565.023	519.328	507.021
ENSMUSG00000026615	Eprs	4363.96	-0.668619	0.117315	-5.69935	1.20262e-08	2.499e-07	4426.23	4599.56	6210.71	6384.64	3230.57	3339.23	3262.2	3458.53
ENSMUSG00000016496	Cd274	152.993	1.1398	0.200096	5.69624	1.22475e-08	2.5416e-07	142.887	78.6149	50.5719	69.7322	226.875	196.66	222.354	236.25
ENSMUSG00000038214	Bend3	793.381	-0.824646	0.144991	-5.68757	1.28857e-08	2.67047e-07	730.764	905.832	1214.93	1274.09	599.161	542.063	564.553	515.652
ENSMUSG00000041995	Zbed3	512.09	-0.585459	0.102959	-5.68632	1.29808e-08	2.6866e-07	569.098	571.425	668.272	665.411	380.17	457.21	403.252	381.884
ENSMUSG00000025582	Nptx1	708.256	-0.672862	0.118404	-5.68275	1.32547e-08	2.73965e-07	863.037	675.854	999.397	976.251	563.247	540.066	548.724	499.47
ENSMUSG00000020929	Eftud2	3966.55	-0.601883	0.105966	-5.67994	1.34742e-08	2.78132e-07	3980.42	4434.12	5500.3	5341.02	2947.63	3344.22	3021.75	3162.95
ENSMUSG00000027018	Hat1	1845.09	0.53201	0.0936764	5.67923	1.35299e-08	2.78912e-07	1257.4	1598.11	1523.18	1619.21	2093.56	2160.27	2159.47	2349.56
ENSMUSG00000063919	Srrm4	4225.34	-0.67601	0.11909	-5.67644	1.37523e-08	2.83122e-07	4272.73	4545.59	6457.55	5708.59	3368.09	2987.84	3273.5	3188.84
ENSMUSG00000047787	Flrt1	492.1	-0.632762	0.111485	-5.67576	1.38074e-08	2.83881e-07	603.391	501.024	716.436	590.951	366.154	393.32	391.192	374.333
ENSMUSG00000027752	Exosc8	1552.38	0.413938	0.0729664	5.67299	1.40323e-08	2.88125e-07	1373.35	1404.51	1278.75	1251.63	1838.65	1722.02	1801.44	1748.68
ENSMUSG00000029911	Ssbp1	1101.19	0.490469	0.0865002	5.67015	1.42672e-08	2.92561e-07	1023.07	867.111	877.784	873.426	1357.75	1199.93	1306.24	1304.23
ENSMUSG00000020390	Ube2b	5703.17	0.589528	0.104003	5.66841	1.44133e-08	2.95168e-07	4851.62	5354.03	3955.45	3882.55	7098.84	6642.52	6927.64	6912.75
ENSMUSG00000052353	Cemip	279.208	-0.891534	0.157319	-5.66706	1.45272e-08	2.9711e-07	291.489	288.646	494.882	407.756	169.062	199.655	194.465	187.706
ENSMUSG00000024544	Ldlrad4	272.179	-0.675724	0.119252	-5.66637	1.45855e-08	2.97912e-07	364.157	335.58	363.636	288.384	194.465	220.619	226.123	184.47
ENSMUSG00000046079	Lrrc8d	2032.6	-0.451235	0.0797027	-5.66147	1.50082e-08	3.06143e-07	2333.55	2161.32	2446.72	2476.09	1595.14	1852.8	1677.83	1717.4
ENSMUSG00000097166	9330179D12Rik	21.6025	1.40863	0.248857	5.66042	1.51007e-08	3.07627e-07	11.431	5.86679	7.22456	9.45522	36.7906	29.9482	35.4259	36.6782
ENSMUSG00000007817	Zmiz1	8230.74	-0.734417	0.129767	-5.65952	1.51799e-08	3.08836e-07	7510.95	9675.5	12596	11833.2	6231.63	6266.17	6087.22	5645.2
ENSMUSG00000042063	Zfp386	2323.31	0.642065	0.113493	5.6573	1.53775e-08	3.12449e-07	2126.97	1952.47	1483.44	1601.48	2741.78	2697.34	2811.46	3171.58
ENSMUSG00000070509	Rgma	2194.01	-0.582527	0.103019	-5.65457	1.56234e-08	3.17032e-07	2515.63	2292.74	2810.35	2968.94	1670.47	2010.52	1646.93	1636.49
ENSMUSG00000015501	Hivep2	4522.94	-0.711742	0.125903	-5.65311	1.57568e-08	3.19027e-07	5753.85	4123.18	7052.37	5779.5	3321.67	3494.96	3242.6	3415.38
ENSMUSG00000078591	Hs3st4	1259.69	-0.580755	0.102733	-5.65305	1.57628e-08	3.19027e-07	1468.88	1276.61	1696.57	1633.39	895.238	1028.22	1016.04	1062.59
ENSMUSG00000056158	Car10	222.652	0.843198	0.149226	5.65046	1.6002e-08	3.23448e-07	172.281	161.923	103.552	178.467	280.309	257.555	329.385	297.74
ENSMUSG00000002107	Celf2	21919.2	-0.528614	0.0935916	-5.64809	1.62238e-08	3.27507e-07	22241.4	24431.6	29620.7	27742.8	17561.4	17526.7	17429.5	18799.7
ENSMUSG00000003316	Glg1	5847.22	-0.504831	0.0894385	-5.64445	1.65706e-08	3.34074e-07	6275.59	6128.45	7585.79	7560.63	4675.91	4977.4	4680.74	4893.3
ENSMUSG00000024642	Tle4	3388.15	-0.471666	0.0835871	-5.64281	1.67295e-08	3.36841e-07	3552.58	3733.62	4287.78	4227.66	2757.54	2741.26	2797.14	3007.61
ENSMUSG00000021488	Nsd1	5841.09	-0.493773	0.0875208	-5.64178	1.68298e-08	3.38422e-07	6100.86	6390.1	7432.87	7505.08	4940.45	4510.2	4838.27	5010.88
ENSMUSG00000035762	Tmem161b	970.73	0.518587	0.0919315	5.64101	1.69051e-08	3.39362e-07	889.981	789.67	789.885	699.686	1100.21	1105.09	1161.52	1229.8
ENSMUSG00000029245	Epha5	5972.66	-0.498513	0.0883753	-5.64086	1.69201e-08	3.39362e-07	6649.55	6232.87	7903.67	7299.43	4611.97	5146.1	4800.58	5137.1
ENSMUSG00000017929	B4galt5	1102.1	-0.427221	0.0757892	-5.63695	1.73084e-08	3.46703e-07	1241.07	1294.21	1282.36	1250.45	923.269	1016.24	887.908	921.269
ENSMUSG00000025224	Gbf1	2704.37	-0.549432	0.097475	-5.63665	1.73393e-08	3.46874e-07	2749.14	2982.67	3546.05	3643.8	2196.05	2154.28	2243.14	2119.78
ENSMUSG00000086308	G630016G05Rik	282.516	0.87484	0.155272	5.63426	1.75813e-08	3.51265e-07	165.749	239.365	181.818	183.195	455.503	278.519	418.327	337.655
ENSMUSG00000031955	Bcar1	1988.49	-0.70744	0.125589	-5.63296	1.77143e-08	3.53468e-07	2084.52	2224.69	2878.99	2784.56	1443.59	1808.87	1376.33	1306.39
ENSMUSG00000055254	Ntrk2	3886.99	-0.370754	0.0658357	-5.63151	1.78637e-08	3.55993e-07	4267.01	4705.16	4362.43	4228.85	3348.82	3487.97	3295.36	3400.28
ENSMUSG00000062961	Ccdc177	972.892	-0.769839	0.136722	-5.63071	1.79474e-08	3.57204e-07	933.256	1079.49	1452.14	1509.29	679.75	721.752	643.696	763.769
ENSMUSG00000070576	Mn1	3645.57	-0.755013	0.134126	-5.62912	1.81135e-08	3.60049e-07	3445.62	4776.74	5792.89	4537.32	2531.54	3157.54	2480.57	2442.33
ENSMUSG00000047613	A430005L14Rik	575.714	0.59777	0.106215	5.62794	1.82376e-08	3.62054e-07	510.31	501.024	415.412	385.3	738.44	701.787	688.92	664.522
ENSMUSG00000033577	Myo6	891.478	-0.695326	0.123608	-5.62524	1.85251e-08	3.67293e-07	834.46	1304.77	1152.32	1164.17	666.611	620.927	655.002	733.563
ENSMUSG00000040690	Col16a1	138.917	-0.93797	0.166752	-5.62495	1.8556e-08	3.67437e-07	155.951	179.524	249.247	165.466	106.868	81.8585	97.9865	74.4351
ENSMUSG00000028998	Tomm7	2245.48	0.615682	0.109482	5.6236	1.87016e-08	3.69849e-07	1988.17	2006.44	1459.36	1558.93	2569.21	2741.26	2712.72	2927.78
ENSMUSG00000032352	Lrrc1	422.184	-0.646827	0.115052	-5.62202	1.88737e-08	3.72779e-07	433.56	478.73	593.618	574.404	338.123	313.458	324.109	321.473
ENSMUSG00000078773	Rad54b	428.479	0.564891	0.10049	5.62136	1.89463e-08	3.73739e-07	324.966	350.834	358.82	338.024	568.503	456.211	507.269	523.203
ENSMUSG00000029860	Zyx	863.322	-0.594723	0.105849	-5.61858	1.92531e-08	3.79311e-07	861.404	996.18	1161.95	1165.36	664.859	697.794	700.98	658.049
ENSMUSG00000029815	Malsu1	374.224	0.607106	0.10813	5.61457	1.97048e-08	3.87719e-07	312.718	319.153	249.247	290.748	446.743	437.244	434.156	503.785
ENSMUSG00000032526	Deb1	690.244	0.64422	0.114753	5.61395	1.97761e-08	3.88583e-07	600.941	608.972	465.984	447.941	809.393	875.487	795.198	918.033
ENSMUSG00000019948	Actr6	1430.66	0.642507	0.114452	5.61375	1.97987e-08	3.88583e-07	1251.69	1287.17	930.764	939.612	1652.07	1785.91	1725.32	1872.74
ENSMUSG00000072762	4930522L14Rik	65.9443	1.01724	0.181247	5.61242	1.99512e-08	3.91083e-07	36.7423	55.1478	32.5105	39.0028	94.6044	94.8361	85.1729	89.5378
ENSMUSG00000045404	Kcnk13	36.6091	1.22661	0.218601	5.61119	2.00935e-08	3.93378e-07	15.5134	22.2938	14.4491	23.638	63.9456	52.9085	50.5007	49.6234
ENSMUSG00000028078	Dclk2	6928.46	0.422316	0.0752973	5.60864	2.03917e-08	3.98715e-07	5875.51	6203.54	5888.02	5644.77	8624.77	7613.84	8245.94	7331.32
ENSMUSG00000020917	Acly	10053.8	-0.614368	0.109552	-5.608	2.04676e-08	3.99696e-07	10086.2	11022.5	14552.7	13340.1	7554.34	8420.45	7743.95	7709.96
ENSMUSG00000040495	Chrm4	79.6114	1.10926	0.197851	5.60657	2.06375e-08	4.02509e-07	33.4764	64.5347	39.7351	46.0942	98.1083	144.75	90.4491	119.743
ENSMUSG00000004530	Coro1c	5322.43	-0.608266	0.108544	-5.60388	2.09611e-08	4.08309e-07	5155.36	6223.49	7467.79	7047.68	4010.18	4499.22	4181.01	3994.68
ENSMUSG00000031565	Fgfr1	4592.54	-0.544245	0.097124	-5.60361	2.09931e-08	4.08421e-07	6060.04	4498.65	5875.98	5468.66	3771.91	3909.24	3654.14	3501.68
ENSMUSG00000034714	Ttyh2	432.976	-0.569108	0.101571	-5.60307	2.10585e-08	4.09183e-07	560.933	451.743	541.842	525.946	351.263	366.367	347.475	318.237
ENSMUSG00000084319	Tpt1-ps3	333.906	0.647575	0.115631	5.60035	2.13923e-08	4.1515e-07	289.04	273.392	202.288	260.018	402.069	400.308	411.543	432.586
ENSMUSG00000097772	5430416N02Rik	731.738	0.654295	0.116836	5.60012	2.14198e-08	4.15165e-07	664.628	599.586	516.556	459.76	1002.98	832.561	863.035	914.796
ENSMUSG00000041598	Cdc42ep4	2540.4	-0.584471	0.10441	-5.59786	2.17013e-08	4.20098e-07	2723.83	2772.64	3484.65	3288.05	1966.55	2311.01	1899.43	1877.06
ENSMUSG00000039057	Myo16	951.02	-0.478503	0.0854955	-5.59682	2.18314e-08	4.22092e-07	1124.32	1120.56	1043.95	1154.72	736.688	884.471	778.616	764.847
ENSMUSG00000036781	Rps27l	1170.05	0.599774	0.10718	5.59595	2.19411e-08	4.23687e-07	991.227	1091.22	783.865	815.513	1465.49	1346.67	1438.14	1428.29
ENSMUSG00000063882	Uqcrh	5575.54	0.712672	0.127477	5.5906	2.26283e-08	4.36414e-07	5020.64	4861.22	3394.34	3315.24	6599.53	7278.42	7092.71	7042.2
ENSMUSG00000035576	L3mbtl1	51.4495	1.15797	0.207232	5.58779	2.29979e-08	4.42656e-07	34.2929	29.3339	25.286	23.638	84.0928	50.912	79.8967	84.144
ENSMUSG00000004018	Fancl	425.146	0.556051	0.0995134	5.58771	2.30088e-08	4.42656e-07	387.836	306.246	325.105	343.934	519.448	495.144	511.037	512.415
ENSMUSG00000030272	Camk1	1309.94	0.582618	0.104298	5.5861	2.32222e-08	4.46209e-07	1223.11	1088.88	963.275	878.153	1476	1646.15	1631.1	1572.85
ENSMUSG00000028906	Epb4.1	5571.26	-0.68709	0.123008	-5.58575	2.32689e-08	4.46496e-07	5607.7	5805.77	8523.78	7833.65	4027.7	4304.56	4188.55	4278.4
ENSMUSG00000028405	Aco1	2338.1	-0.551196	0.0986823	-5.58556	2.32944e-08	4.46496e-07	2376.01	2617.76	3182.42	3002.03	1772.08	1989.56	1883.6	1881.37
ENSMUSG00000036873	2410004B18Rik	1086.47	0.572538	0.102511	5.58513	2.33529e-08	4.46549e-07	954.485	950.419	788.681	767.055	1201.83	1344.68	1236.89	1447.71
ENSMUSG00000033186	Mzt1	4575.12	0.578286	0.103541	5.58511	2.33546e-08	4.46549e-07	3694.65	4374.28	3135.46	3342.42	5409.97	5349.75	5286.75	6007.67
ENSMUSG00000040133	Gpr176	139.807	-0.840188	0.150442	-5.58481	2.33954e-08	4.4676e-07	167.382	149.016	226.37	189.104	101.612	99.8274	101.001	84.144
ENSMUSG00000040268	Plekha1	5066.41	0.770382	0.137947	5.58461	2.34231e-08	4.4676e-07	4762.62	3585.78	3140.28	3129.68	7421.19	5094.19	6978.9	6418.68
ENSMUSG00000026576	Atp1b1	3037.7	0.672253	0.120446	5.58139	2.3861e-08	4.54557e-07	2608.71	2796.11	1849.49	1972.59	3669.43	3736.54	3735.55	3933.19
ENSMUSG00000056076	Eif3b	3710.77	-0.658735	0.118072	-5.57912	2.41744e-08	4.59964e-07	3606.47	4095.02	5381.09	5254.74	2862.66	2936.92	2691.61	2857.66
ENSMUSG00000037108	Zcwpw1	231.934	0.663422	0.11892	5.57873	2.42282e-08	4.60424e-07	177.996	149.016	207.104	173.74	294.325	297.486	279.638	276.165
ENSMUSG00000021290	2010107E04Rik	3205.5	0.729235	0.130726	5.57833	2.42832e-08	4.60908e-07	2808.75	2867.69	1902.47	1875.68	3873.53	4072.96	4102.62	4140.32
ENSMUSG00000015143	Actn1	1069.34	-0.687889	0.123428	-5.57319	2.50113e-08	4.74149e-07	983.878	1417.42	1485.85	1446.65	767.347	893.456	797.459	762.69
ENSMUSG00000002985	Apoe	1602.84	0.770017	0.138216	5.57113	2.53092e-08	4.79212e-07	1403.56	1351.71	930.764	937.248	2034	2416.82	1926.57	1822.04
ENSMUSG00000050608	Minos1	3159.07	0.574739	0.10317	5.57081	2.53559e-08	4.79513e-07	2923.06	2699.9	2257.67	2177.06	3584.46	4160.81	3729.52	3740.09
ENSMUSG00000051232	Tmem199	1114.73	0.444882	0.0798786	5.56948	2.55506e-08	4.82609e-07	1026.34	966.846	892.233	873.426	1311.32	1269.81	1269.3	1308.55
ENSMUSG00000029603	Dtx1	1830.73	-0.66253	0.119032	-5.56599	2.60666e-08	4.91758e-07	2000.42	2174.23	2633.35	2250.34	1429.58	1687.08	1319.8	1151.05
ENSMUSG00000040034	Nup43	799.406	0.604865	0.10869	5.56504	2.62099e-08	4.93863e-07	720.15	694.628	579.169	512.946	967.067	998.274	931.625	991.389
ENSMUSG00000052062	Pard3b	214.544	-0.862487	0.154995	-5.56463	2.62712e-08	4.94262e-07	223.72	225.285	341.962	339.206	141.031	133.769	148.487	162.894
ENSMUSG00000031168	Ebp	324.889	0.663848	0.119301	5.56447	2.62946e-08	4.94262e-07	278.425	276.912	191.451	242.29	408.201	407.296	396.468	398.066
ENSMUSG00000034040	Wbscr17	1523.57	-0.603055	0.108438	-5.56129	2.67791e-08	5.02763e-07	1899.17	1449.1	2000	2051.78	1130	1282.78	1190.16	1185.57
ENSMUSG00000050390	C77080	337.909	-0.59967	0.107933	-5.55593	2.76134e-08	5.17802e-07	363.341	396.595	426.249	453.85	254.906	284.508	248.735	275.086
ENSMUSG00000063663	Brwd3	1180.23	-0.570316	0.102665	-5.55514	2.77386e-08	5.19522e-07	1219.03	1419.76	1455.75	1582.57	1035.39	836.554	899.214	993.546
ENSMUSG00000024639	Gnaq	6795.12	-0.472127	0.085002	-5.5543	2.7873e-08	5.21412e-07	6999.01	7520.05	8568.33	8610.16	5445.01	5778.01	5521.16	5919.21
ENSMUSG00000049100	Pcdh10	2280.31	-0.511554	0.0921242	-5.55288	2.81005e-08	5.25038e-07	2342.53	3088.28	2614.09	2725.47	1928	1925.67	1855.71	1762.71
ENSMUSG00000053414	Hunk	1937.43	-0.662601	0.119362	-5.55118	2.83755e-08	5.2954e-07	1851	2212.95	2833.23	2690.01	1421.69	1518.38	1430.6	1541.56
ENSMUSG00000090110	Mtcp1	211.541	0.76835	0.138461	5.5492	2.86977e-08	5.34645e-07	161.666	168.963	138.471	140.646	268.046	220.619	263.81	330.103
ENSMUSG00000028607	Cpt2	217.489	-0.746665	0.134557	-5.54908	2.87178e-08	5.34645e-07	220.454	282.779	270.921	330.933	154.17	161.72	148.487	170.446
ENSMUSG00000021838	Samd4	492.559	-0.747276	0.134683	-5.5484	2.88303e-08	5.36099e-07	519.292	501.024	764.599	717.415	353.015	357.382	343.706	384.042
ENSMUSG00000067365	Tmem128	1720.45	0.515131	0.0929459	5.54226	2.98591e-08	5.54567e-07	1537.46	1530.06	1249.85	1309.55	2004.21	1979.58	1929.58	2223.34
ENSMUSG00000033420	Antxr1	504.802	-0.545917	0.0985516	-5.5394	3.03502e-08	5.63017e-07	563.383	536.224	655.027	655.956	418.712	390.325	407.775	411.011
ENSMUSG00000058446	Znrf2	5165.66	-0.596712	0.107743	-5.53831	3.05403e-08	5.65868e-07	5782.43	5349.34	7349.79	6561.92	3726.36	4244.66	3777.76	4532.99
ENSMUSG00000038722	Bud31	2845.06	0.62378	0.112659	5.53688	3.07916e-08	5.69845e-07	2549.92	2556.75	1845.88	1895.77	3368.09	3413.1	3504.15	3626.82
ENSMUSG00000032741	Tpcn1	1062.74	-0.436422	0.0788349	-5.5359	3.09634e-08	5.71944e-07	1231.28	1161.62	1232.99	1277.64	967.067	902.44	893.938	834.967
ENSMUSG00000020671	Rab10	6136.05	-0.506581	0.0915128	-5.53563	3.10107e-08	5.71944e-07	6234.77	7098.81	7535.22	8062.94	4703.07	5209	4851.84	5392.77
ENSMUSG00000028447	Dctn3	2896.49	0.623093	0.112561	5.53561	3.10152e-08	5.71944e-07	2532.77	2577.87	1912.1	1989.14	3540.66	3989.1	3421.99	3208.26
ENSMUSG00000002728	Naa20	820.751	0.592402	0.107164	5.52799	3.23919e-08	5.96625e-07	730.764	732.175	577.965	548.403	977.579	957.345	996.447	1045.33
ENSMUSG00000075595	Zfp652	2472.42	-0.608349	0.110074	-5.52673	3.26255e-08	6.00217e-07	2460.92	2719.84	3508.73	3342.42	1915.74	1915.69	1868.53	2047.5
ENSMUSG00000024812	Tjp2	643.188	-0.775316	0.140309	-5.52577	3.2804e-08	6.02787e-07	590.327	747.429	999.397	959.705	455.503	486.16	433.402	473.58
ENSMUSG00000020075	Ddx21	3091.51	-0.750342	0.135817	-5.52467	3.30115e-08	6.05885e-07	2957.35	3290.09	4729.68	4741.79	2151.37	2391.87	2145.15	2324.75
ENSMUSG00000013921	Clip3	11548.6	-0.640326	0.115909	-5.52438	3.30657e-08	6.06165e-07	11179.5	12896.4	16558.7	16118.8	8587.98	9632.35	8664.27	8750.98
ENSMUSG00000058056	Palld	301.364	-0.810363	0.146704	-5.52381	3.31733e-08	6.07422e-07	298.021	332.06	479.229	452.669	197.093	208.639	208.033	235.172
ENSMUSG00000030770	Parva	1046.79	-0.652815	0.118223	-5.5219	3.35353e-08	6.1333e-07	991.227	1274.27	1396.75	1503.38	747.2	818.585	790.676	852.228
ENSMUSG00000037692	Ahdc1	1445.88	-0.782377	0.141801	-5.51743	3.43985e-08	6.28379e-07	1459.9	1618.06	2355.21	1993.87	1046.78	1202.92	1065.04	825.258
ENSMUSG00000037605	Lphn3	1424.28	-0.396613	0.0719291	-5.51394	3.50896e-08	6.40251e-07	1668.1	1535.92	1564.12	1719.67	1222.85	1255.83	1219.55	1208.22
ENSMUSG00000060904	Arl1	2039.58	0.583777	0.105953	5.50975	3.59336e-08	6.54883e-07	1834.67	1825.74	1341.36	1462.01	2375.62	2485.7	2408.96	2582.57
ENSMUSG00000044018	Mrpl50	2616.29	0.554066	0.100575	5.50901	3.60853e-08	6.56879e-07	2177.6	2482.82	1809.75	1939.5	2937.99	3156.54	3102.4	3323.69
ENSMUSG00000030428	Ttyh1	3754.75	-0.487077	0.0884239	-5.50843	3.62055e-08	6.57889e-07	4178.01	4001.15	4600.84	4819.8	3420.65	2980.85	3174.76	2861.97
ENSMUSG00000034825	Nrip3	339.044	0.666728	0.12104	5.50833	3.62253e-08	6.57889e-07	287.407	239.365	203.492	300.203	416.084	412.287	412.297	441.217
ENSMUSG00000022469	Rapgef3	301.795	0.931601	0.169259	5.50401	3.71252e-08	6.73445e-07	230.252	192.431	140.879	225.743	524.704	345.403	450.738	304.213
ENSMUSG00000071847	Apcdd1	2085.22	-0.747244	0.135775	-5.50353	3.72262e-08	6.74492e-07	2499.3	1910.23	3301.62	2881.48	1370.01	1711.04	1484.87	1523.22
ENSMUSG00000069170	Gpr98	954.117	-0.568994	0.103392	-5.50327	3.72809e-08	6.74697e-07	1094.92	991.487	1208.91	1293	819.029	669.842	787.661	768.084
ENSMUSG00000044991	1110034G24Rik	424.042	0.605863	0.110122	5.50175	3.76047e-08	6.79767e-07	379.671	348.487	292.595	306.113	481.782	542.063	483.903	557.724
ENSMUSG00000048540	Nhlh2	1213.08	0.47542	0.0864211	5.50121	3.77192e-08	6.80828e-07	1059	881.191	989.765	1108.62	1426.95	1372.63	1415.53	1450.94
ENSMUSG00000033948	Zswim5	1891.35	-0.644339	0.11713	-5.50106	3.77509e-08	6.80828e-07	1815.89	2153.11	2677.9	2661.64	1370.01	1530.35	1454.72	1467.13
ENSMUSG00000029832	Nfe2l3	517.625	-0.634629	0.115432	-5.49784	3.84481e-08	6.926e-07	640.133	618.359	747.742	531.856	361.774	419.275	380.64	441.217
ENSMUSG00000021375	Kif13a	783.926	-0.766464	0.13943	-5.49712	3.86053e-08	6.94627e-07	783.02	799.056	1186.03	1239.82	578.138	557.037	570.583	557.724
ENSMUSG00000001289	Pfdn5	4792.44	0.767451	0.139649	5.49556	3.89481e-08	6.99986e-07	4335.6	4131.39	2741.72	2628.55	6011.76	6299.11	6271.14	5920.29
ENSMUSG00000035958	Tdp2	1308.04	0.461954	0.0840659	5.49514	3.90402e-08	7.00832e-07	1062.26	1145.2	1022.28	1152.35	1512.79	1387.6	1524.82	1656.99
ENSMUSG00000041133	Smc1a	4662.99	-0.716576	0.130427	-5.49408	3.9275e-08	7.04234e-07	4589.53	4802.55	7030.7	7042.96	3395.25	3442.05	3435.56	3565.33
ENSMUSG00000034707	Gns	1648.85	-0.39785	0.0724403	-5.4921	3.97172e-08	7.11344e-07	1807.72	1767.08	2006.02	1935.96	1399.8	1404.57	1453.22	1416.42
ENSMUSG00000056493	Foxk1	1234	-0.713601	0.130015	-5.48861	4.0512e-08	7.24746e-07	1241.07	1308.29	1912.1	1744.49	991.595	947.362	893.185	833.889
ENSMUSG00000086386	Gm12108	83.3539	-0.907959	0.165508	-5.48591	4.11354e-08	7.35054e-07	108.594	111.469	132.45	93.3703	49.0541	56.9016	61.0531	53.9385
ENSMUSG00000035569	Ankrd11	5007.94	-0.62348	0.113724	-5.48241	4.19563e-08	7.48862e-07	5027.17	5431.47	7382.3	6647.02	4170.48	3810.41	3924.74	3669.97
ENSMUSG00000028232	Tmem68	1878.92	0.62607	0.114248	5.47994	4.25467e-08	7.58531e-07	1660.75	1694.33	1210.11	1269.36	2272.26	2172.25	2258.21	2494.11
ENSMUSG00000029283	Cdc7	1870.3	0.633527	0.115615	5.47963	4.26205e-08	7.58977e-07	1744.04	1465.52	1306.44	1270.54	2481.61	1911.7	2383.33	2399.18
ENSMUSG00000040848	Sft2d2	432.17	-0.567477	0.103567	-5.47931	4.26981e-08	7.5949e-07	449.89	496.33	559.903	572.041	346.883	346.401	333.154	352.758
ENSMUSG00000008398	Elk3	502.865	-0.58472	0.106743	-5.47781	4.30621e-08	7.65089e-07	513.576	600.759	623.72	692.595	382.798	425.265	382.901	401.302
ENSMUSG00000055240	Zfp101	1293.74	0.495401	0.0904786	5.47533	4.36689e-08	7.74986e-07	1175.76	1145.2	959.662	986.888	1561.85	1439.51	1483.36	1597.66
ENSMUSG00000029094	Afap1	2195.75	-0.470804	0.0859953	-5.47476	4.38113e-08	7.76628e-07	2184.13	2636.53	2757.37	2664.01	1796.61	1836.83	1843.65	1846.85
ENSMUSG00000022051	Bnip3l	4981.1	0.509659	0.0931249	5.47286	4.42834e-08	7.84103e-07	4242.52	4596.04	3757.98	3739.54	5381.94	6000.63	5632.72	6497.43
ENSMUSG00000034480	Diap2	390.575	-0.851463	0.15567	-5.46967	4.50873e-08	7.97431e-07	355.176	451.743	636.965	607.498	286.441	253.562	241.951	291.268
ENSMUSG00000036885	Arhgef26	890.647	-0.658566	0.120417	-5.46904	4.52478e-08	7.99361e-07	867.936	1077.14	1276.34	1181.9	615.805	765.677	639.173	701.2
ENSMUSG00000035805	Mlc1	1177.94	-0.558161	0.102077	-5.46802	4.55087e-08	8.03059e-07	1633.81	1506.59	1188.44	1313.09	964.44	937.38	944.439	935.293
ENSMUSG00000024991	Eif3a	7550.31	-0.616754	0.112805	-5.46744	4.5657e-08	8.04763e-07	7820.4	7748.85	10603.2	10669	5759.48	5934.74	5675.68	6191.06
ENSMUSG00000053641	Dennd4a	918.822	-0.528562	0.0966801	-5.46712	4.57394e-08	8.05303e-07	957.75	1045.46	1231.79	1128.72	761.215	702.785	721.331	801.525
ENSMUSG00000055024	Ep300	3292.93	-0.562964	0.103	-5.46568	4.61136e-08	8.10974e-07	3170.46	3963.6	4576.76	4094.11	2646.3	2695.34	2653.17	2543.74
ENSMUSG00000041530	Ago1	9140.64	-0.576747	0.105552	-5.46413	4.65182e-08	8.16819e-07	9019.02	10114.3	12899.5	12021.1	7217.09	7025.86	7431.14	7397.12
ENSMUSG00000025789	St8sia2	6635.23	-0.371749	0.068036	-5.46401	4.65509e-08	8.16819e-07	7641.59	7075.34	7503.91	7771.01	5420.48	5804.97	5738.24	6126.33
ENSMUSG00000027784	Ppm1l	3074.99	-0.552454	0.101159	-5.46127	4.72747e-08	8.28586e-07	3417.85	3087.1	4021.67	4181.57	2353.72	2554.58	2387.86	2595.52
ENSMUSG00000042207	Kdm5b	6404	-0.556924	0.101983	-5.46094	4.73625e-08	8.2919e-07	6356.43	7131.67	8801.92	8385.6	4943.08	5155.09	5056.86	5401.4
ENSMUSG00000006289	Osgep	1115.01	0.426538	0.0781112	5.46065	4.74387e-08	8.2959e-07	1001.84	997.354	872.968	917.156	1288.55	1267.81	1249.7	1324.73
ENSMUSG00000019303	Psmc3ip	771.154	0.495477	0.0907602	5.45919	4.78312e-08	8.35516e-07	662.995	679.374	642.986	559.04	867.207	973.318	918.058	866.252
ENSMUSG00000078566	Bnip3	572.605	0.638778	0.117054	5.45711	4.83959e-08	8.44432e-07	505.411	512.757	386.514	360.48	699.898	718.758	690.428	706.594
ENSMUSG00000034312	Iqsec1	1554.16	-0.639819	0.117282	-5.45541	4.88597e-08	8.50935e-07	1568.49	1849.21	2084.29	2139.24	1283.29	1279.79	1252.72	976.286
ENSMUSG00000004268	Emg1	3088.39	0.497691	0.0912301	5.45534	4.88779e-08	8.50935e-07	2819.36	2797.28	2308.25	2256.25	3603.73	3772.48	3623.24	3526.5
ENSMUSG00000034088	Hdlbp	4267.86	-0.586603	0.107542	-5.45464	4.90712e-08	8.53346e-07	4180.46	4739.19	5713.42	6000.52	3363.71	3340.23	3336.06	3469.32
ENSMUSG00000025094	Slc18a2	1335.45	0.913459	0.167563	5.45143	4.99651e-08	8.6792e-07	814.047	1083.01	591.21	1044.8	2163.64	1265.81	1977.82	1743.29
ENSMUSG00000070348	Ccnd1	1292.98	-0.642619	0.117893	-5.45088	5.01218e-08	8.69673e-07	1225.56	1565.26	1678.51	1893.41	1048.53	923.404	1014.54	994.625
ENSMUSG00000041245	Wnk3	1706.18	-0.455653	0.0836074	-5.44991	5.03953e-08	8.73444e-07	1794.66	1980.63	2009.63	2135.7	1409.43	1322.71	1456.23	1540.48
ENSMUSG00000038665	Dgki	640.138	-0.582741	0.106941	-5.44917	5.0605e-08	8.75956e-07	698.105	700.494	934.376	759.963	499.301	505.127	532.896	490.84
ENSMUSG00000002477	Snrpd1	3148.47	0.581412	0.106701	5.449	5.06528e-08	8.75956e-07	2928.77	2701.07	2136.06	2221.98	3616.87	3680.64	3734.04	4168.36
ENSMUSG00000029338	Antxr2	214.803	-0.648505	0.119083	-5.44582	5.15681e-08	8.90794e-07	253.93	242.885	285.37	275.383	154.17	178.691	149.995	177.997
ENSMUSG00000070394	Tmem256	1581.01	0.813719	0.149516	5.44234	5.2585e-08	9.07354e-07	1467.24	1295.39	826.008	853.333	2038.38	2148.29	2084.1	1935.31
ENSMUSG00000039953	Clstn1	10846.4	-0.477007	0.0876582	-5.44167	5.27832e-08	9.09765e-07	13176.6	11175.1	13635.2	12690.1	8479.36	10070.6	8953.7	8590.24
ENSMUSG00000044408	Sptssa	2754.57	0.599545	0.110184	5.4413	5.2894e-08	9.10145e-07	2180.86	2674.08	1869.96	1940.68	3468.83	3264.36	3084.31	3553.47
ENSMUSG00000029462	Vps29	3338.03	0.680144	0.124999	5.4412	5.29222e-08	9.10145e-07	2881.42	3078.89	2032.51	2096.69	3985.65	4253.65	3980.51	4394.91
ENSMUSG00000030555	Ttc23	294.955	-0.737473	0.135633	-5.43725	5.41083e-08	9.29516e-07	282.508	362.567	392.534	458.578	211.984	211.634	220.846	218.99
ENSMUSG00000038543	BC028528	74.9048	1.01937	0.187512	5.43629	5.44007e-08	9.33509e-07	64.5032	46.9343	28.8982	41.3666	105.116	105.817	106.278	100.326
ENSMUSG00000073987	Ggh	614.617	0.612754	0.112732	5.43549	5.46448e-08	9.36665e-07	557.667	532.704	402.167	425.485	745.448	752.699	710.025	790.738
ENSMUSG00000063760	Rnf217	327.543	-0.61516	0.113182	-5.43512	5.4761e-08	9.37624e-07	346.195	369.608	455.147	427.849	247.023	267.538	250.242	256.747
ENSMUSG00000039844	Rapgef1	5453.57	-0.60047	0.110484	-5.43492	5.48214e-08	9.37627e-07	5625.66	5724.81	7914.51	7215.51	4269.46	4535.16	4309.9	4033.52
ENSMUSG00000027570	Col9a3	843.521	0.73401	0.135066	5.43447	5.49586e-08	9.38942e-07	771.589	600.759	571.944	533.038	1308.69	950.357	1111.02	900.772
ENSMUSG00000030411	Nova2	2526.45	-0.51496	0.094768	-5.4339	5.51345e-08	9.40914e-07	2543.39	2818.4	3403.97	3181.68	2032.24	2107.36	2055.46	2069.08
ENSMUSG00000048911	Rnf24	2234.16	-0.345735	0.0636738	-5.42978	5.64239e-08	9.61864e-07	2447.86	2475.78	2557.49	2535.18	1913.11	1950.63	1937.12	2056.13
ENSMUSG00000020460	Rps27a	251.184	0.673057	0.124005	5.42766	5.70981e-08	9.72292e-07	214.739	210.031	154.124	180.831	324.984	327.434	283.407	313.922
ENSMUSG00000005233	Spc25	1643.41	0.510506	0.0940778	5.42643	5.74934e-08	9.77953e-07	1144.73	1416.24	1366.65	1463.19	1843.03	1862.78	1934.1	2116.55
ENSMUSG00000051295	9630028B13Rik	240.538	-0.837665	0.154383	-5.42589	5.7667e-08	9.79835e-07	234.335	264.005	385.31	375.845	165.558	153.734	179.391	166.13
ENSMUSG00000033949	Trim36	1089.54	0.447309	0.0824529	5.42502	5.7947e-08	9.83519e-07	858.138	956.286	921.131	937.248	1223.73	1257.83	1181.11	1380.82
ENSMUSG00000049038	Mterfd3	592.659	0.539798	0.0995288	5.42353	5.84321e-08	9.90673e-07	521.741	509.237	437.086	446.759	645.588	682.82	721.331	776.714
ENSMUSG00000026568	Mpc2	1290.84	0.634838	0.117122	5.42034	5.94874e-08	1.00688e-06	1161.06	1141.68	859.723	826.15	1484.76	1652.14	1517.28	1683.96
ENSMUSG00000026278	Bok	1005.21	0.605515	0.111714	5.42024	5.95176e-08	1.00688e-06	901.412	776.763	750.15	722.142	1179.93	1474.45	1141.92	1094.95
ENSMUSG00000047238	Mageh1	2180.93	0.362779	0.066937	5.4197	5.96987e-08	1.00885e-06	1944.08	1979.45	1826.61	1865.04	2461.47	2567.56	2427.8	2375.45
ENSMUSG00000062232	Rapgef2	1318.94	-0.580597	0.107149	-5.41858	6.00729e-08	1.01407e-06	1318.64	1459.66	1785.67	1803.58	1086.2	1007.26	1071.07	1019.44
ENSMUSG00000009633	G0s2	59.5439	1.01506	0.187393	5.41672	6.07022e-08	1.02359e-06	35.9258	45.7609	36.1228	28.3657	84.0928	91.8413	70.098	84.144
ENSMUSG00000042564	Fam227a	650.464	0.735611	0.135814	5.41631	6.08425e-08	1.02484e-06	632.785	415.369	408.188	450.305	904.874	708.775	874.341	809.077
ENSMUSG00000027332	Ivd	1462.81	-0.651625	0.120335	-5.41507	6.12636e-08	1.03082e-06	1477.86	1600.46	2296.21	1843.77	1081.82	1117.07	1147.2	1138.1
ENSMUSG00000023755	Rhebl1	793.562	0.717559	0.13258	5.41226	6.22345e-08	1.04602e-06	740.562	646.52	529.801	432.576	1022.25	970.323	1018.31	988.153
ENSMUSG00000034164	Emid1	313.242	-0.802773	0.148344	-5.41158	6.24728e-08	1.0489e-06	471.119	354.354	438.29	355.753	212.86	285.507	220.846	167.209
ENSMUSG00000032187	Smarca4	12249.9	-0.717454	0.132599	-5.41072	6.27723e-08	1.05279e-06	12044.1	12770.8	19083.7	17786.4	8651.05	10125.5	8851.19	8686.25
ENSMUSG00000032763	Ilvbl	625.954	0.561193	0.103784	5.40729	6.39862e-08	1.07199e-06	582.979	511.584	461.168	446.759	806.766	745.711	759.018	693.649
ENSMUSG00000034101	Ctnnd1	5203.94	-0.47005	0.0870334	-5.40081	6.63422e-08	1.11027e-06	5239.46	5873.83	6663.45	6488.64	4191.5	4343.49	4304.62	4526.52
ENSMUSG00000052632	Asap2	1785.91	-0.568088	0.105208	-5.39965	6.67715e-08	1.11625e-06	1781.6	2002.92	2516.56	2286.98	1413.81	1363.64	1499.95	1421.82
ENSMUSG00000040524	Zfp609	3883.9	-0.57304	0.106136	-5.3991	6.69746e-08	1.11845e-06	3816.31	4298.01	5453.34	5134.18	3097.42	3083.67	3138.58	3049.68
ENSMUSG00000074865	Zfp934	62.82	0.992099	0.183784	5.39817	6.73236e-08	1.12307e-06	45.7238	41.0675	32.5105	36.639	85.8448	73.8723	84.4191	102.483
ENSMUSG00000024507	Hsd17b4	2248.52	-0.636544	0.117933	-5.39751	6.75707e-08	1.12599e-06	2182.5	2480.48	3225.77	3154.5	1697.62	1857.79	1693.66	1695.83
ENSMUSG00000067928	Zfp760	2090.73	0.418676	0.0775896	5.39604	6.81293e-08	1.13408e-06	1829.77	1721.32	1789.28	1791.76	2374.75	2178.23	2414.99	2625.72
ENSMUSG00000022641	Bbx	915.583	-0.644912	0.119523	-5.39573	6.82456e-08	1.1348e-06	878.55	1059.54	1276.34	1295.36	724.425	652.872	696.458	741.114
ENSMUSG00000034473	Sec22a	1081.88	0.556878	0.103236	5.39423	6.88179e-08	1.14271e-06	964.282	989.14	756.171	759.963	1263.14	1297.76	1276.09	1348.46
ENSMUSG00000095332	Gm9821	60.3417	-1.1944	0.221427	-5.3941	6.88682e-08	1.14271e-06	119.209	91.5219	84.2865	61.4589	46.4262	17.9689	31.6572	30.2055
ENSMUSG00000057329	Bcl2	831.124	-0.769378	0.142648	-5.39354	6.9082e-08	1.14504e-06	786.286	917.565	1313.67	1237.45	544.851	587.984	582.643	678.546
ENSMUSG00000025857	Heatr2	379.317	-0.652828	0.121049	-5.39311	6.92488e-08	1.14658e-06	387.019	435.316	550.271	502.308	295.201	288.501	310.542	265.377
ENSMUSG00000061371	Zfp873	569.796	0.618403	0.114737	5.38972	7.05662e-08	1.16715e-06	484.182	501.024	402.167	386.482	726.177	619.928	651.987	786.423
ENSMUSG00000025204	Ndufb8	2773.8	0.689854	0.128007	5.38919	7.07743e-08	1.16935e-06	2494.4	2455.84	1654.42	1733.85	3355.83	3780.47	3394.1	3321.53
ENSMUSG00000008763	Man1a2	1765.06	-0.469411	0.0871055	-5.38899	7.08533e-08	1.16942e-06	1919.58	1863.29	2180.61	2265.71	1417.31	1415.55	1500.7	1557.74
ENSMUSG00000097755	2010110K18Rik	57.8207	1.01738	0.188797	5.38876	7.09445e-08	1.16968e-06	31.0269	41.0675	38.531	31.9114	91.1006	64.8878	79.8967	84.144
ENSMUSG00000022867	Usp25	788.151	-0.708859	0.131603	-5.38636	7.18996e-08	1.18417e-06	721.783	930.472	1142.68	1165.36	575.51	574.008	575.105	620.292
ENSMUSG00000030738	Eif3c	5459.81	-0.611828	0.11361	-5.38533	7.23128e-08	1.18972e-06	5296.61	6108.5	7565.32	7637.45	3943.6	4516.19	4205.13	4405.69
ENSMUSG00000023892	Zfp51	423.777	0.711738	0.132188	5.38427	7.2738e-08	1.19545e-06	381.304	347.314	244.431	283.657	547.479	487.158	501.239	597.638
ENSMUSG00000026083	Eif5b	3066.44	-0.684096	0.127074	-5.38345	7.30707e-08	1.19965e-06	2983.48	3230.25	4486.45	4584.6	2248.61	2271.07	2311.73	2415.36
ENSMUSG00000021770	Samd8	1745.06	-0.473058	0.0878877	-5.38253	7.34467e-08	1.20426e-06	1839.57	1960.68	2263.7	2081.33	1395.42	1387.6	1446.43	1585.79
ENSMUSG00000029763	Exoc4	3381.03	-0.509488	0.0946584	-5.38238	7.35062e-08	1.20426e-06	3467.66	3679.65	4462.37	4351.76	2600.75	2867.04	2770	2849.03
ENSMUSG00000033732	Sf3b3	5677.91	-0.579673	0.107706	-5.38199	7.36676e-08	1.20564e-06	5528.5	6447.6	7731.48	7688.27	4149.46	4727.83	4493.06	4657.05
ENSMUSG00000004356	Utp20	994.805	-0.629934	0.117051	-5.38169	7.37882e-08	1.20634e-06	959.383	1173.36	1376.28	1368.64	794.502	687.811	786.153	812.313
ENSMUSG00000029027	Dffb	337.926	0.510926	0.0949492	5.38104	7.40554e-08	1.20944e-06	270.26	269.872	284.166	283.657	403.821	385.334	394.207	412.09
ENSMUSG00000062175	Tgif2	567.483	-0.677755	0.125986	-5.37959	7.46549e-08	1.21795e-06	573.181	610.146	828.416	811.967	409.077	438.242	409.282	459.556
ENSMUSG00000021957	Tkt	7418.63	-0.531303	0.0988264	-5.37612	7.61062e-08	1.24033e-06	8178.03	8055.1	10098.7	8926.91	5537.86	6930.02	5922.15	5700.22
ENSMUSG00000043857	Mgat5b	4138.86	-0.507988	0.0945237	-5.37418	7.69304e-08	1.25245e-06	4712	4301.53	5635.16	4880.07	3345.32	3737.54	3317.97	3181.29
ENSMUSG00000000149	Gna12	3086.61	-0.621316	0.115644	-5.37268	7.75748e-08	1.26162e-06	3314.16	3238.47	4523.78	4011.38	2388.76	2744.26	2310.22	2161.85
ENSMUSG00000032340	Neo1	8066.99	-0.527998	0.0983436	-5.36892	7.92111e-08	1.28689e-06	10108.2	8032.8	10185.4	9971.71	5838.32	7013.88	6308.82	7076.73
ENSMUSG00000015759	Cnih1	2261.41	0.563302	0.104963	5.36667	8.02036e-08	1.30166e-06	1939.18	2130.82	1521.97	1641.66	2575.34	2717.3	2690.11	2874.92
ENSMUSG00000030960	Mettl10	1251.03	0.379686	0.0707638	5.36554	8.07088e-08	1.30839e-06	1126.77	1036.07	1063.21	1109.81	1396.29	1431.53	1383.87	1460.65
ENSMUSG00000038256	Bcl9	4586.23	-0.507706	0.0946266	-5.36536	8.07865e-08	1.30839e-06	4607.49	5087.68	6210.71	5734.59	3831.48	3713.58	3819.21	3685.08
ENSMUSG00000022263	Trio	5484.15	-0.497576	0.0927569	-5.3643	8.12641e-08	1.31475e-06	5642.81	6101.46	7467.79	6583.2	4697.81	4583.08	4573.71	4223.38
ENSMUSG00000047030	Spata2	1319.36	-0.634725	0.118403	-5.36069	8.29037e-08	1.33989e-06	1374.98	1492.51	1931.37	1678.3	958.308	1207.91	985.895	925.584
ENSMUSG00000074578	1500012F01Rik	2107.08	0.701684	0.130911	5.36001	8.32185e-08	1.34358e-06	1995.52	1762.38	1320.89	1213.81	2680.46	2667.39	2610.96	2605.23
ENSMUSG00000024534	Sncaip	2169.23	-0.424537	0.0792731	-5.35537	8.53807e-08	1.37706e-06	2250.26	2566.13	2617.7	2538.73	1705.51	1918.68	1854.96	1901.87
ENSMUSG00000045482	Trrap	5014.2	-0.550959	0.102892	-5.35471	8.56922e-08	1.38066e-06	5127.6	5472.54	7106.56	6274.72	4237.05	3969.14	4162.16	3763.83
ENSMUSG00000033396	Spg11	1074.78	-0.512382	0.0957119	-5.35338	8.63264e-08	1.38944e-06	1123.5	1196.82	1460.57	1300.09	895.238	823.576	912.782	885.669
ENSMUSG00000020974	Pole2	351.502	0.559485	0.104517	5.35306	8.64772e-08	1.39042e-06	248.215	296.859	293.799	289.566	383.674	429.258	425.111	445.532
ENSMUSG00000027950	Chrnb2	2469.95	-0.430427	0.0804273	-5.35176	8.71033e-08	1.3987e-06	2856.11	2502.77	3010.23	3005.58	1999.83	2117.34	2151.18	2116.55
ENSMUSG00000052133	Sema5b	1700.01	-0.493072	0.0921352	-5.35162	8.71719e-08	1.3987e-06	1788.13	1974.76	2158.94	2065.97	1539.07	1401.58	1432.11	1239.51
ENSMUSG00000032394	Igdcc3	399.395	-0.584107	0.109158	-5.35101	8.74659e-08	1.40198e-06	480.1	424.755	535.822	490.489	353.891	283.51	325.617	300.977
ENSMUSG00000067586	S1pr3	266.265	-0.746224	0.139505	-5.3491	8.83924e-08	1.41537e-06	433.56	314.46	284.166	319.114	211.984	171.703	186.928	208.202
ENSMUSG00000028218	Fam92a	1978.15	0.528016	0.0987921	5.34472	9.05555e-08	1.44832e-06	1831.4	1727.18	1416.01	1454.92	2304.67	2174.24	2402.18	2514.61
ENSMUSG00000038530	Rgs4	1851.09	0.653414	0.122258	5.34453	9.06544e-08	1.44832e-06	1688.51	1626.27	1118.6	1232.72	2144.37	2266.08	2304.94	2427.23
ENSMUSG00000028214	Gem	128.96	-0.791866	0.148168	-5.34438	9.07295e-08	1.44832e-06	137.171	181.87	173.389	172.558	84.9688	105.817	79.8967	96.0105
ENSMUSG00000023845	Lnpep	1172.21	-0.418621	0.0783335	-5.34409	9.08729e-08	1.44913e-06	1264.75	1366.96	1401.56	1346.19	1016.12	925.4	991.925	1064.75
ENSMUSG00000022677	Fopnl	2887.74	0.685717	0.128323	5.34368	9.10792e-08	1.45093e-06	2527.87	2654.13	1735.1	1779.94	3474.96	3534.89	3562.19	3832.87
ENSMUSG00000005161	Prdx2	26165.4	0.528013	0.0988351	5.34236	9.1743e-08	1.46001e-06	23205.6	23891.9	19089.7	18897.4	28754.5	34527.3	30170	30787
ENSMUSG00000026773	Pfkfb3	2463.7	-0.507725	0.0950508	-5.34162	9.21215e-08	1.46453e-06	2753.23	2559.09	3288.38	3023.31	1856.17	2205.19	1970.28	2053.98
ENSMUSG00000000794	Kcnn3	195.431	-0.727991	0.136317	-5.34044	9.2721e-08	1.47256e-06	268.627	204.164	268.513	247.018	169.062	128.777	149.995	127.295
ENSMUSG00000004105	Angptl2	229.21	-0.657487	0.123155	-5.3387	9.36163e-08	1.48526e-06	284.141	233.498	315.472	300.203	185.705	183.683	168.085	162.894
ENSMUSG00000083992	Gm11478	303.938	0.686127	0.128528	5.33833	9.38055e-08	1.48675e-06	265.361	267.525	180.614	199.741	374.038	367.365	387.424	389.436
ENSMUSG00000040373	Cacng5	573.619	0.772353	0.1447	5.33761	9.41789e-08	1.49115e-06	511.943	499.85	323.901	310.84	702.525	736.727	754.496	748.666
ENSMUSG00000039016	Timm8b	2488.45	0.71582	0.134142	5.3363	9.48607e-08	1.50042e-06	2208.62	2254.02	1488.26	1425.37	3141.22	3078.68	3158.18	3153.24
ENSMUSG00000005360	Slc1a3	6246.17	-0.449661	0.0842695	-5.33599	9.50247e-08	1.50149e-06	8004.12	7701.92	6590	6641.11	5263.69	5007.34	5295.04	5466.12
ENSMUSG00000039474	Wfs1	156.552	-0.728065	0.136464	-5.3352	9.54374e-08	1.50648e-06	177.996	195.951	193.859	224.561	133.147	118.795	107.785	100.326
ENSMUSG00000010175	Prox1	796.9	0.517509	0.0970204	5.33402	9.60621e-08	1.5148e-06	647.482	563.212	688.741	703.232	901.37	995.28	868.311	1007.57
ENSMUSG00000049493	Pls1	93.6699	-0.990512	0.185809	-5.33081	9.77783e-08	1.54031e-06	81.6497	154.883	131.246	148.92	55.1859	59.8965	62.5606	55.0172
ENSMUSG00000022892	App	11241.4	-0.450783	0.0846039	-5.32816	9.92106e-08	1.56129e-06	13557.9	11690.2	13430.5	13421.7	8771.93	10611.7	9110.48	9336.75
ENSMUSG00000020328	Nudcd2	1312.33	0.443841	0.0833133	5.32737	9.96465e-08	1.56656e-06	1068.79	1202.69	1041.54	1115.72	1420.82	1585.26	1445.68	1618.15
ENSMUSG00000009549	Srp14	4482.85	0.625657	0.117493	5.32505	1.00923e-07	1.58504e-06	4231.09	3882.64	2862.13	2939.39	5521.22	5587.34	5447.3	5391.69
ENSMUSG00000020196	Cabin1	2450.22	-0.569662	0.106989	-5.32449	1.01238e-07	1.58837e-06	2509.09	2633.01	3412.4	3234.87	2113.71	1900.71	1974.8	1823.12
ENSMUSG00000086029	Pax6os1	32.6449	1.22794	0.230666	5.32347	1.01808e-07	1.59571e-06	20.4124	9.38686	20.4696	14.1828	40.2945	46.9189	58.7919	50.7021
ENSMUSG00000032291	Crabp1	294.412	1.32923	0.24986	5.31992	1.03813e-07	1.62549e-06	62.8702	206.511	115.593	121.736	409.953	556.039	434.909	447.689
ENSMUSG00000056145	AI504432	1430.85	-0.589069	0.110739	-5.31944	1.04088e-07	1.62817e-06	1380.7	1902.01	1837.45	1805.95	1123.87	1043.2	1076.34	1277.26
ENSMUSG00000068923	Syt11	10275.5	-0.433973	0.081586	-5.31921	1.04219e-07	1.62858e-06	11727.3	10699.8	12705.6	12241	8102.69	9390.77	8308.5	9028.22
ENSMUSG00000087260	Lamtor5	1053.35	0.56405	0.106055	5.31847	1.04642e-07	1.63355e-06	918.559	975.06	756.171	716.233	1201.83	1311.73	1220.31	1326.89
ENSMUSG00000022350	E430025E21Rik	2118.98	-0.546281	0.102719	-5.3182	1.04796e-07	1.63432e-06	2164.53	2268.1	2804.33	2883.84	1698.5	1650.15	1680.85	1801.54
ENSMUSG00000055204	Ankrd17	4441.42	-0.56576	0.106448	-5.31492	1.06703e-07	1.66238e-06	4353.56	4933.97	6099.94	5954.42	3641.39	3341.22	3535.8	3671.05
ENSMUSG00000059854	Hydin	81.0471	0.868323	0.163395	5.31424	1.07102e-07	1.66561e-06	57.1548	46.9343	48.1637	67.3684	108.62	107.814	105.524	106.798
ENSMUSG00000050875	A730017C20Rik	1877.41	0.609167	0.11463	5.31421	1.07124e-07	1.66561e-06	1728.52	1499.55	1184.83	1460.83	2500.89	1980.58	2412.73	2251.39
ENSMUSG00000027452	Acss1	1220.51	-0.594766	0.111969	-5.3119	1.08486e-07	1.68511e-06	1164.32	1479.6	1602.65	1673.57	1043.28	900.444	936.902	963.341
ENSMUSG00000036810	Cnep1r1	1848.07	0.372769	0.0701884	5.31098	1.09037e-07	1.69198e-06	1684.43	1633.31	1571.34	1535.29	2126.85	1991.56	2063.75	2178.03
ENSMUSG00000014856	Tmem208	1108.79	0.707694	0.133296	5.30917	1.10125e-07	1.70715e-06	1072.06	874.151	734.497	616.953	1436.59	1416.55	1371.06	1348.46
ENSMUSG00000022443	Myh9	1332.61	-0.629411	0.118598	-5.30709	1.1139e-07	1.72504e-06	1333.34	1465.52	1883.2	1852.04	1116.86	1062.16	1039.41	908.324
ENSMUSG00000021266	Wars	2488.01	-0.523833	0.0988263	-5.30054	1.1546e-07	1.78631e-06	2604.62	2691.68	3305.24	3198.23	1878.95	2235.14	1956.71	2033.48
ENSMUSG00000004508	Gab2	1443.98	-0.541892	0.102269	-5.29868	1.16641e-07	1.80278e-06	1539.91	1500.72	1901.26	1945.41	1104.59	1163.99	1145.69	1250.29
ENSMUSG00000017778	Cox7c	353.057	0.734612	0.138663	5.29781	1.17199e-07	1.80961e-06	310.269	272.219	232.39	219.834	529.084	433.251	470.335	357.073
ENSMUSG00000040383	Aqr	2503.42	-0.663267	0.125201	-5.29762	1.17319e-07	1.80966e-06	2416.01	2678.77	3586.99	3720.63	1861.43	1850.8	1898.68	2014.06
ENSMUSG00000031386	Hcfc1	7281.76	-0.602835	0.113917	-5.29187	1.21074e-07	1.86574e-06	6960.63	8110.25	10449.1	9878.34	5702.54	5932.75	5673.42	5547.03
ENSMUSG00000019880	Rspo3	778.904	-0.802239	0.151609	-5.29149	1.21321e-07	1.86769e-06	971.631	673.507	1263.09	1122.81	503.681	506.125	544.202	646.183
ENSMUSG00000032034	Kcnj5	77.8414	0.886463	0.167543	5.29096	1.21673e-07	1.87126e-06	49.8063	44.5876	54.1842	60.277	108.62	91.8413	97.9865	115.428
ENSMUSG00000047248	C2cd3	2342.78	-0.60886	0.115083	-5.29061	1.2191e-07	1.87306e-06	2260.88	2577.87	3307.64	3265.6	1786.97	1838.82	1881.34	1823.12
ENSMUSG00000028763	Hspg2	562.079	-0.84857	0.160413	-5.28992	1.22368e-07	1.87824e-06	577.263	542.091	1005.42	829.695	421.34	388.329	400.237	332.261
ENSMUSG00000034751	Mast4	558.533	-0.491591	0.0929499	-5.28877	1.23141e-07	1.88824e-06	629.519	618.359	640.578	735.143	492.293	441.237	461.29	449.847
ENSMUSG00000037606	Osbpl5	1261.33	-0.427127	0.0808389	-5.28368	1.26615e-07	1.93961e-06	1444.38	1342.32	1567.73	1449.01	1081.82	1146.02	1050.72	1008.65
ENSMUSG00000037989	Wnk2	4272.38	-0.623037	0.117968	-5.28139	1.2821e-07	1.9621e-06	4471.14	4497.48	6419.02	5514.76	3564.31	3451.03	3359.43	2901.89
ENSMUSG00000001482	Def8	1693.32	-0.447366	0.0847283	-5.28001	1.29175e-07	1.97493e-06	1810.17	1811.66	2143.29	2076.6	1347.24	1494.42	1430.6	1432.61
ENSMUSG00000028175	Depdc1a	151.855	0.748667	0.141822	5.27893	1.29944e-07	1.98423e-06	103.695	118.509	95.1234	125.282	184.829	163.717	205.772	217.911
ENSMUSG00000022483	Col2a1	982.271	-0.903288	0.171116	-5.27879	1.30038e-07	1.98423e-06	1015.72	958.633	1664.06	1616.84	842.68	561.03	673.846	525.361
ENSMUSG00000007872	Id3	552.128	0.649165	0.122998	5.27785	1.30706e-07	1.99246e-06	472.752	376.648	394.943	447.941	729.68	804.609	624.099	566.354
ENSMUSG00000063605	Ccdc102a	91.2544	-1.03514	0.196173	-5.27669	1.31541e-07	2.00323e-06	93.0806	95.0419	169.777	153.647	49.0541	57.8999	64.0681	47.4658
ENSMUSG00000038400	Pmepa1	1350.59	-0.549139	0.104073	-5.27647	1.31697e-07	2.00365e-06	1428.87	1519.5	1897.65	1612.11	1120.36	1194.93	1058.25	973.05
ENSMUSG00000042535	Gtpbp1	2337.4	-0.557099	0.105587	-5.2762	1.31889e-07	2.0046e-06	2298.44	2609.55	3151.11	3143.86	1827.27	1994.55	1805.97	1868.43
ENSMUSG00000016252	Atp5e	4622.66	0.744631	0.141142	5.27575	1.32216e-07	2.00731e-06	4041.66	4117.31	2639.37	2686.46	6327.11	6385.96	5763.87	5019.51
ENSMUSG00000043019	Edem3	2019.97	-0.454867	0.0862239	-5.27542	1.3245e-07	2.00731e-06	2124.52	2216.47	2446.72	2588.37	1677.48	1612.21	1666.52	1827.43
ENSMUSG00000079499	6530402F18Rik	705.437	-0.578677	0.109693	-5.27542	1.32453e-07	2.00731e-06	894.064	713.401	1009.03	787.147	572.882	564.025	574.352	528.597
ENSMUSG00000028960	Ube4b	3803.48	-0.602514	0.114261	-5.27314	1.34112e-07	2.03046e-06	3637.49	4326.17	5540.03	4986.45	2862.66	3133.58	3050.39	2891.1
ENSMUSG00000021244	Ylpm1	4176.03	-0.499101	0.0946727	-5.27186	1.35052e-07	2.04271e-06	4302.94	4562.01	5450.93	5339.83	3560.81	3132.59	3615.7	3443.43
ENSMUSG00000043635	Adamts3	1916.46	-0.749578	0.142201	-5.27128	1.35477e-07	2.04715e-06	2304.15	1693.15	3142.68	2615.55	1291.18	1491.42	1306.99	1486.54
ENSMUSG00000051890	Klhdc1	208.907	0.740144	0.140436	5.27035	1.36165e-07	2.05555e-06	192.693	156.057	120.409	139.464	266.294	243.579	291.698	261.062
ENSMUSG00000029433	Diablo	1887.14	0.370473	0.0703106	5.26909	1.37102e-07	2.06564e-06	1729.34	1704.89	1572.55	1560.11	2162.76	2064.43	2169.27	2133.81
ENSMUSG00000060534	Dcc	2558.6	-0.694656	0.13184	-5.26894	1.37214e-07	2.06564e-06	2777.72	2407.73	3588.2	4029.1	1955.16	1871.76	1994.4	1844.7
ENSMUSG00000022390	Zc3h7b	7340.23	-0.573165	0.108785	-5.26878	1.37333e-07	2.06564e-06	7431.75	7798.13	10320.3	9805.06	5656.12	6313.09	5830.95	5566.45
ENSMUSG00000047786	Lix1	886.6	-0.485834	0.0922107	-5.26874	1.37364e-07	2.06564e-06	1096.55	1047.81	1070.44	938.43	643.836	770.668	753.742	771.32
ENSMUSG00000029088	Kcnip4	189.336	0.658935	0.125086	5.26786	1.38026e-07	2.07359e-06	133.089	164.27	143.287	138.283	227.751	209.638	242.705	255.668
ENSMUSG00000056999	Ide	1221.64	-0.565144	0.10734	-5.26498	1.40201e-07	2.10424e-06	1201.07	1389.26	1585.79	1694.85	943.416	954.35	965.544	1038.85
ENSMUSG00000000125	Wnt3	84.4002	0.914669	0.173839	5.26157	1.42829e-07	2.14161e-06	59.6043	66.8814	54.1842	41.3666	129.643	98.8292	124.367	100.326
ENSMUSG00000043733	Ptpn11	5248.42	-0.56273	0.106964	-5.26092	1.43339e-07	2.14719e-06	5375	5459.63	7301.62	7061.87	4026.82	4374.44	4168.95	4219.07
ENSMUSG00000070939	Tgfbrap1	1802.79	-0.490985	0.0933898	-5.25737	1.46132e-07	2.18692e-06	1908.97	1877.37	2357.61	2320.07	1480.38	1512.39	1458.49	1507.04
ENSMUSG00000035580	Kcnh8	250.7	0.609389	0.115988	5.25392	1.48899e-07	2.22618e-06	188.611	235.845	178.206	182.013	311.844	299.482	299.989	309.607
ENSMUSG00000071528	Usmg5	939.759	0.743022	0.14144	5.25327	1.49419e-07	2.23094e-06	840.175	838.951	546.658	515.309	1182.56	1212.9	1206.74	1174.78
ENSMUSG00000031993	Snx19	1460.69	-0.37173	0.070763	-5.25317	1.49503e-07	2.23094e-06	1704.03	1542.96	1633.95	1722.03	1285.92	1240.86	1273.07	1282.66
ENSMUSG00000036913	Trim67	5016.64	-0.47239	0.0900163	-5.24783	1.53902e-07	2.29438e-06	6171.9	5327.04	6671.88	5240.55	4131.94	4370.45	4137.29	4082.06
ENSMUSG00000029147	Ppm1g	4145.05	-0.456352	0.0869665	-5.24745	1.54219e-07	2.2969e-06	4412.35	4428.25	5113.78	5293.74	3348.82	3777.47	3320.99	3465.01
ENSMUSG00000090258	Churc1	467.475	0.592079	0.112968	5.24114	1.59588e-07	2.37459e-06	431.927	388.381	314.268	338.024	561.495	563.027	617.315	525.361
ENSMUSG00000023169	Slc38a1	8387.86	-0.401287	0.0765776	-5.24027	1.60345e-07	2.38359e-06	9250.91	8546.74	10283	10199.8	7246.87	7221.52	7222.36	7131.74
ENSMUSG00000051344	Plekhm3	480.494	-0.499906	0.0954005	-5.24008	1.60508e-07	2.38373e-06	525.824	530.358	571.944	634.681	406.449	396.315	381.394	396.987
ENSMUSG00000025576	Rbfox3	1558.43	-0.614563	0.117337	-5.23757	1.62706e-07	2.41407e-06	1717.09	1640.35	2240.82	2008.05	1263.14	1376.62	1202.97	1018.36
ENSMUSG00000025757	Hspa4l	1600.81	-0.495439	0.0946201	-5.23609	1.64016e-07	2.43119e-06	1653.41	1841	1908.49	2125.06	1372.64	1181.96	1358.24	1365.72
ENSMUSG00000079036	Alkbh1	1175.69	0.518589	0.0990628	5.23495	1.65027e-07	2.44385e-06	1073.69	1039.59	830.824	891.154	1390.16	1299.75	1373.32	1507.04
ENSMUSG00000051855	Mest	3383.73	-0.4506	0.0860785	-5.23476	1.65201e-07	2.44409e-06	3503.59	3933.09	3795.3	4454.59	2761.92	2729.28	2952.41	2939.65
ENSMUSG00000026447	Pik3c2b	1529.37	-0.465158	0.0888631	-5.23455	1.65388e-07	2.44454e-06	1695.05	1776.46	1950.63	1701.94	1426.07	1166.98	1300.96	1216.85
ENSMUSG00000090266	Mettl23	842.637	0.593678	0.113433	5.23373	1.66119e-07	2.45234e-06	738.929	782.629	567.128	564.949	1042.4	1033.21	963.283	1048.56
ENSMUSG00000035666	Gtf3c4	3258.13	-0.527649	0.100819	-5.23361	1.66231e-07	2.45234e-06	3189.24	3822.8	4286.57	4174.48	2458.84	2661.4	2583.83	2887.86
ENSMUSG00000035021	Baz1a	588.921	-0.698219	0.133512	-5.22965	1.69835e-07	2.50313e-06	572.364	632.44	883.804	863.971	460.759	437.244	445.462	415.326
ENSMUSG00000035946	Gsx2	208.506	0.927538	0.177451	5.227	1.72285e-07	2.53685e-06	80.0167	167.79	119.205	178.467	278.557	308.467	269.086	266.456
ENSMUSG00000039703	Nploc4	2090.28	-0.525652	0.100603	-5.22499	1.74167e-07	2.56214e-06	2072.27	2332.63	2805.54	2712.47	1687.99	1765.95	1728.33	1617.07
ENSMUSG00000055963	Triqk	469.89	0.824569	0.157839	5.22411	1.74996e-07	2.57189e-06	415.597	408.328	232.39	249.381	579.014	651.873	602.24	620.292
ENSMUSG00000073096	Lrrc61	610.242	-0.5394	0.103271	-5.22315	1.75909e-07	2.58288e-06	647.482	667.64	812.763	782.419	461.635	535.075	503.5	471.422
ENSMUSG00000024589	Nedd4l	6129.77	-0.469234	0.0898463	-5.22263	1.76395e-07	2.58758e-06	6232.32	6730.38	8012.04	7606.72	4924.69	5238.94	4952.09	5340.99
ENSMUSG00000022463	Srebf2	6337.25	-0.497723	0.0953104	-5.22213	1.76881e-07	2.59225e-06	7212.93	6576.67	8262.49	7761.55	5304.86	5868.86	5009.37	4701.28
ENSMUSG00000002416	Ndufb2	1112.96	0.598728	0.114696	5.22013	1.78796e-07	2.61786e-06	1013.27	996.18	767.007	719.778	1311.32	1329.7	1312.27	1454.18
ENSMUSG00000021782	Dlg5	3084.57	-0.507673	0.0973173	-5.21668	1.82163e-07	2.66465e-06	3121.47	3358.15	4181.82	3897.91	2592.86	2590.52	2522.78	2411.05
ENSMUSG00000042129	Rassf4	469.385	-0.542918	0.104095	-5.21559	1.83238e-07	2.67582e-06	525.007	498.677	644.19	573.223	367.03	357.382	397.976	391.593
ENSMUSG00000053846	Lipg	625.427	-0.48604	0.0931905	-5.21555	1.83271e-07	2.67582e-06	725.865	837.777	685.129	683.139	535.216	515.11	516.313	504.864
ENSMUSG00000019890	Nts	1033.54	0.730819	0.14017	5.2138	1.85009e-07	2.69867e-06	665.445	1033.73	608.067	730.416	1444.47	1125.06	1336.38	1324.73
ENSMUSG00000063787	Chchd1	2314.97	0.786599	0.150887	5.21315	1.85663e-07	2.70567e-06	2158	1961.85	1289.58	1178.36	3063.26	2966.87	3017.23	2884.63
ENSMUSG00000001440	Kpnb1	8605.96	-0.666741	0.127928	-5.21187	1.8695e-07	2.72188e-06	7808.97	9890.23	12431.1	12563.6	6243.89	6652.5	6235.71	7021.71
ENSMUSG00000000628	Hk2	270.58	-0.917451	0.176057	-5.2111	1.87729e-07	2.73067e-06	244.132	278.086	476.821	457.396	182.201	188.674	173.361	163.973
ENSMUSG00000071226	Cecr2	928.597	-0.772669	0.14832	-5.20948	1.89371e-07	2.75198e-06	937.338	897.618	1458.16	1472.65	732.308	624.92	676.861	628.922
ENSMUSG00000020064	Herc4	1810.91	0.446703	0.0857836	5.20732	1.91591e-07	2.78165e-06	1659.12	1506.59	1512.34	1421.83	1955.16	2000.54	2096.16	2335.54
ENSMUSG00000025047	Pdcd11	1529.79	-0.558535	0.107278	-5.20644	1.925e-07	2.79224e-06	1552.98	1664.99	2089.1	2031.69	1313.07	1145.02	1275.33	1166.15
ENSMUSG00000022788	Fgd4	2323.7	-0.462025	0.0887519	-5.2058	1.93164e-07	2.79926e-06	2382.54	2709.28	2882.6	2836.57	1913.99	1825.84	1879.08	2159.7
ENSMUSG00000027312	Atrn	3247.04	-0.402957	0.0774124	-5.20533	1.93651e-07	2.80371e-06	3634.23	3334.68	3849.49	4007.83	2711.12	2780.19	2742.87	2915.91
ENSMUSG00000000555	Itga5	265.467	-0.587974	0.112993	-5.20362	1.95443e-07	2.82703e-06	286.59	306.246	332.33	360.48	197.093	206.643	211.048	223.305
ENSMUSG00000026659	Dusp12	439.301	0.582247	0.111937	5.20154	1.97642e-07	2.85617e-06	403.349	381.341	297.411	307.295	534.34	548.053	529.127	513.494
ENSMUSG00000019731	Slc35e1	1457.11	-0.370935	0.0713248	-5.20064	1.98602e-07	2.86739e-06	1581.55	1614.54	1692.96	1697.21	1202.7	1286.78	1254.23	1326.89
ENSMUSG00000068373	D430041D05Rik	2695.83	-0.509307	0.0979711	-5.19854	2.0086e-07	2.89731e-06	3748.54	2779.68	3245.03	2952.39	2082.17	2310.01	2186.61	2262.18
ENSMUSG00000073678	Pgap1	4110.6	-0.460794	0.0886486	-5.19798	2.01465e-07	2.90334e-06	4611.57	4288.62	4791.09	5423.75	3356.71	3295.3	3349.63	3768.14
ENSMUSG00000022141	Nipbl	4323.71	-0.468178	0.0900749	-5.19765	2.01823e-07	2.9058e-06	4445.82	4682.87	5495.48	5531.3	3599.35	3397.13	3630.78	3806.98
ENSMUSG00000054400	Cklf	196.953	0.629748	0.121191	5.19631	2.03279e-07	2.92175e-06	167.382	149.016	156.532	135.919	247.023	217.624	254.011	248.117
ENSMUSG00000009090	Ap1b1	2782.17	-0.508141	0.0977892	-5.19629	2.03306e-07	2.92175e-06	2892.03	2908.75	3678.51	3654.44	2182.03	2355.93	2294.39	2291.31
ENSMUSG00000024099	Ndufv2	4208.32	0.551473	0.106211	5.19223	2.07788e-07	2.98341e-06	3656.27	3928.4	2767.01	3176.95	4631.24	5269.89	4995.05	5241.74
ENSMUSG00000037622	Wdtc1	1682.9	-0.546588	0.105423	-5.18472	2.16341e-07	3.10334e-06	1762.82	1844.52	2304.63	2129.79	1368.26	1528.36	1304.73	1220.09
ENSMUSG00000063887	Nlgn1	1222.5	-0.502689	0.0969598	-5.18451	2.16585e-07	3.10399e-06	1627.28	1262.53	1497.89	1369.82	915.385	1028.22	1005.49	1073.38
ENSMUSG00000056608	Chd9	2881.92	-0.485857	0.0937417	-5.18293	2.18423e-07	3.12745e-06	2933.67	3205.61	3797.71	3574.07	2561.33	2224.16	2368.26	2390.55
ENSMUSG00000044627	Swi5	5111.3	0.506185	0.0977277	5.17955	2.22427e-07	3.18186e-06	4753.64	4640.63	3725.46	3655.62	5841.82	6215.26	5932.71	6125.25
ENSMUSG00000020841	Cpd	1673.89	-0.445655	0.0860599	-5.17842	2.23771e-07	3.19813e-06	1909.79	1747.13	2010.84	2080.15	1426.07	1270.8	1447.94	1498.41
ENSMUSG00000040811	Eml2	975.953	-0.598673	0.115775	-5.17102	2.32822e-07	3.32444e-06	1198.62	1043.11	1452.14	1047.17	836.548	746.709	800.474	682.861
ENSMUSG00000068270	Shroom4	214.585	-0.649658	0.125668	-5.16963	2.34558e-07	3.34616e-06	249.848	258.139	252.86	300.203	164.682	142.753	190.697	157.5
ENSMUSG00000026116	Tmem131	3977.03	-0.422047	0.0816705	-5.16768	2.3702e-07	3.37819e-06	4378.05	4075.07	5051.17	4767.79	3523.14	3341.22	3357.17	3322.61
ENSMUSG00000024251	Thada	567.16	-0.643538	0.124553	-5.16678	2.38156e-07	3.39128e-06	542.154	639.48	800.722	813.149	426.596	436.246	433.402	445.532
ENSMUSG00000029438	Bcl7a	8193.64	-0.544024	0.105338	-5.16454	2.41026e-07	3.429e-06	8549.54	8714.53	11842.3	10010.7	6633.7	7150.64	6373.64	6274.12
ENSMUSG00000071547	Nt5dc2	2359.45	-0.53775	0.104137	-5.16388	2.41888e-07	3.43812e-06	2426.63	2535.63	3186.03	3095.4	1820.26	2092.38	1937.12	1782.13
ENSMUSG00000020171	Yeats4	2908.57	0.372771	0.0721911	5.16367	2.42156e-07	3.43878e-06	2403.77	2726.88	2500.9	2483.18	3241.95	3507.94	3198.88	3205.02
ENSMUSG00000029066	Mrpl20	2119.69	0.574436	0.111252	5.16337	2.42538e-07	3.44107e-06	1980.82	1880.89	1444.91	1431.28	2403.65	2673.38	2589.1	2553.45
ENSMUSG00000020388	Pdlim4	382.402	-0.631243	0.122268	-5.16277	2.43321e-07	3.44904e-06	477.65	468.17	521.372	408.938	277.682	361.375	289.437	254.59
ENSMUSG00000024287	Thoc1	3049.54	0.422994	0.0819602	5.16097	2.4568e-07	3.47931e-06	2794.05	2749.18	2451.53	2385.08	3537.15	3233.41	3547.86	3698.02
ENSMUSG00000021365	Nedd9	1326.2	-0.627262	0.121578	-5.15933	2.47834e-07	3.50662e-06	1277	1838.65	1680.91	1703.12	864.579	1123.06	987.402	1134.87
ENSMUSG00000034342	Cbl	943.943	-0.571827	0.110852	-5.15849	2.4895e-07	3.51922e-06	889.981	1195.65	1275.13	1187.81	794.502	714.765	736.406	757.296
ENSMUSG00000025290	Rps24	5606.14	0.73597	0.142685	5.15799	2.49616e-07	3.52543e-06	5201.9	4894.07	3230.58	3083.58	6735.31	7019.87	7393.46	7290.32
ENSMUSG00000020176	Grb10	3760.97	-0.869991	0.168752	-5.15544	2.53034e-07	3.57046e-06	2874.07	4413	6043.34	6595.01	2535.05	2522.64	2539.36	2565.31
ENSMUSG00000035152	Ap2b1	9104.27	-0.493009	0.0956672	-5.15337	2.55843e-07	3.60196e-06	9192.12	9985.27	11633.9	11962	6999.85	7738.62	7351.25	7971.03
ENSMUSG00000046807	Lrrc75b	1133.99	-0.540318	0.104848	-5.15337	2.55846e-07	3.60196e-06	1219.85	1148.72	1527.99	1512.83	918.889	932.388	940.67	870.567
ENSMUSG00000042350	Arel1	2980.42	-0.383417	0.0744023	-5.15329	2.55961e-07	3.60196e-06	3402.34	3114.09	3609.87	3397.97	2437.82	2629.45	2533.33	2718.5
ENSMUSG00000062006	Rpl34	4181.88	0.756496	0.146824	5.1524	2.57175e-07	3.61578e-06	3791.81	3725.41	2411.8	2171.15	5259.31	5271.89	5435.24	5388.45
ENSMUSG00000024613	Tcof1	1484.85	-0.746977	0.145015	-5.15103	2.59066e-07	3.63889e-06	1363.55	1571.13	2399.76	2225.52	1035.39	1153.01	1048.46	1082.01
ENSMUSG00000030330	Ing4	5147.1	0.306603	0.0595245	5.15087	2.59286e-07	3.63889e-06	4819.78	4621.85	4508.13	4430.95	5727.07	5705.14	5735.98	5627.94
ENSMUSG00000032777	Gtf3c1	4447.39	-0.603847	0.11724	-5.15052	2.59766e-07	3.64058e-06	4478.48	4648.84	6592.41	5917.78	3504.74	3695.61	3504.9	3236.31
ENSMUSG00000033306	Lpp	375.037	-0.693388	0.134627	-5.15044	2.59875e-07	3.64058e-06	413.147	440.009	562.312	462.124	324.108	221.617	263.056	313.922
ENSMUSG00000052428	Tmco1	1645.6	0.50286	0.0977598	5.14383	2.69196e-07	3.76777e-06	1498.27	1506.59	1163.15	1238.63	1832.52	2000.54	1947.67	1977.38
ENSMUSG00000026024	Als2	1685.44	-0.570877	0.110999	-5.14309	2.70255e-07	3.77919e-06	1800.37	1695.5	2331.12	2288.16	1289.42	1347.67	1281.36	1449.87
ENSMUSG00000055491	Pprc1	1364.34	-0.443473	0.0862349	-5.14261	2.70943e-07	3.78541e-06	1383.15	1545.31	1726.67	1658.21	1116.86	1159.99	1171.32	1153.2
ENSMUSG00000026509	Capn2	1924.29	-0.441778	0.0859107	-5.1423	2.71401e-07	3.78842e-06	1955.51	2135.51	2366.04	2441.81	1596.89	1633.18	1668.79	1596.58
ENSMUSG00000021876	Rnase4	232.24	0.701033	0.136379	5.14035	2.74227e-07	3.82444e-06	218.005	183.044	139.675	148.92	301.333	295.489	275.87	295.583
ENSMUSG00000004270	Lpcat3	486.143	-0.4881	0.0950122	-5.13723	2.78815e-07	3.88194e-06	634.418	522.144	581.577	540.129	393.309	399.31	404.006	414.247
ENSMUSG00000028433	Ubap2	3023.74	-0.622695	0.121213	-5.13721	2.78849e-07	3.88194e-06	2808.75	3489.56	4370.86	4131.93	2509.65	2315	2396.9	2167.25
ENSMUSG00000030088	Aldh1l1	900.48	-0.727097	0.141577	-5.1357	2.81102e-07	3.9098e-06	808.332	1503.07	1171.58	1074.35	677.998	661.856	672.338	634.316
ENSMUSG00000020267	Hint1	7637.28	0.567667	0.110537	5.13552	2.81359e-07	3.90988e-06	7081.47	6932.2	5186.03	5161.37	9294.88	9496.59	9190.38	8755.29
ENSMUSG00000042506	Usp22	16893.1	-0.394824	0.0768991	-5.1343	2.83189e-07	3.93181e-06	18017.6	18385.3	20302.2	20238.9	13492.5	15380.4	14045.2	15282.9
ENSMUSG00000001910	Nacc1	2282.22	-0.551014	0.107379	-5.1315	2.87446e-07	3.98735e-06	2278.84	2447.62	3101.74	3094.22	1843.91	1915.69	1842.15	1733.58
ENSMUSG00000024299	Adamts10	1959.48	0.715176	0.139389	5.1308	2.88519e-07	3.99867e-06	1753.02	1491.34	1407.59	1147.63	3026.47	1997.55	2689.35	2162.93
ENSMUSG00000028580	Pum1	5692.92	-0.445215	0.0868579	-5.12578	2.96307e-07	4.10296e-06	5750.59	6272.77	7384.7	6941.31	4692.55	4971.41	4772.7	4757.37
ENSMUSG00000034520	Gjc1	1545.52	-0.442418	0.0863508	-5.1235	2.99923e-07	4.14934e-06	1724.44	1740.09	1925.35	1756.31	1202.7	1476.45	1272.32	1266.47
ENSMUSG00000026443	Lrrn2	1496.34	-0.538728	0.10516	-5.12292	3.00836e-07	4.15827e-06	1983.27	1510.11	1760.38	1876.86	1208.83	1384.61	1159.26	1087.4
ENSMUSG00000018761	Mpdu1	1994.34	0.436938	0.085305	5.12207	3.02193e-07	4.1697e-06	1899.99	1699.02	1477.42	1668.85	2339.71	2311.01	2294.39	2264.34
ENSMUSG00000024181	Mrpl28	2167.71	0.494803	0.0966022	5.12207	3.02199e-07	4.1697e-06	1879.58	1917.27	1772.43	1580.2	2508.77	2939.92	2356.2	2387.32
ENSMUSG00000041881	Ndufa7	2680.21	0.690941	0.134985	5.11863	3.0776e-07	4.24268e-06	2416.01	2392.48	1650.81	1575.48	3337.43	3783.46	3254.66	3031.34
ENSMUSG00000032481	Smarcc1	5948.15	-0.677774	0.132436	-5.11775	3.0921e-07	4.2587e-06	5334.17	6686.96	8810.35	8794.53	4289.61	4511.2	4453.86	4704.51
ENSMUSG00000021597	Ankrd32	2557.91	0.435626	0.0851233	5.11759	3.0947e-07	4.2587e-06	2411.11	2029.91	2036.12	2179.43	2894.19	2811.14	2859.7	3241.7
ENSMUSG00000026192	Atic	1780.72	-0.481071	0.0940416	-5.11551	3.12891e-07	4.30197e-06	1859.16	1902.01	2316.68	2258.62	1366.51	1530.35	1492.41	1519.99
ENSMUSG00000020521	Rnft1	522.011	0.483074	0.094477	5.11314	3.16852e-07	4.35125e-06	458.871	468.17	415.412	386.482	625.44	608.947	577.367	635.395
ENSMUSG00000030612	Mrpl46	788.975	0.494982	0.0968097	5.11293	3.17196e-07	4.35125e-06	738.929	672.334	630.945	556.676	918.013	938.378	893.185	963.341
ENSMUSG00000031543	Ank1	617.053	-0.507894	0.0993389	-5.11274	3.17524e-07	4.35125e-06	691.573	650.04	836.845	736.325	532.588	496.142	519.328	473.58
ENSMUSG00000092072	Gm4540	248.502	0.720773	0.140977	5.1127	3.17593e-07	4.35125e-06	233.518	192.431	149.308	154.829	335.495	290.498	293.206	338.734
ENSMUSG00000038473	Nos1ap	314.943	-0.590621	0.115628	-5.10795	3.25681e-07	4.45429e-06	324.966	362.567	431.065	408.938	243.519	269.534	242.705	236.25
ENSMUSG00000021537	Cetn3	4625.78	0.507186	0.0992936	5.10794	3.25687e-07	4.45429e-06	4335.6	4129.04	3296.81	3409.79	5473.04	5201.01	5301.07	5859.87
ENSMUSG00000030451	Herc2	5140.5	-0.501486	0.0982163	-5.10593	3.29167e-07	4.49794e-06	5854.28	5253.12	6887.41	6223.9	4548.9	3711.58	4373.97	4270.85
ENSMUSG00000019817	Plagl1	3039.61	-0.750523	0.147037	-5.10431	3.31996e-07	4.53262e-06	2625.85	3625.67	4715.23	4531.41	2394.89	1848.8	2336.6	2238.45
ENSMUSG00000052056	Zfp217	500.169	-0.581475	0.113926	-5.10396	3.32611e-07	4.53703e-06	539.704	529.184	730.885	618.135	393.309	421.272	393.453	375.412
ENSMUSG00000038690	Atp5j2	3854.44	0.606473	0.11883	5.1037	3.3307e-07	4.53772e-06	3564.01	3448.5	2582.78	2467.81	4450.79	5126.14	4667.93	4527.59
ENSMUSG00000034158	Lrrc58	1481.67	-0.608774	0.119283	-5.1036	3.33244e-07	4.53772e-06	1391.31	1770.6	2030.1	2029.33	1073.06	1178.96	1087.65	1292.37
ENSMUSG00000046185	Zfp84	1029.8	-0.557911	0.109349	-5.10214	3.35839e-07	4.56905e-06	1016.54	1201.52	1379.89	1341.46	747.2	894.454	784.646	872.724
ENSMUSG00000050069	Grem2	64.917	0.975043	0.191143	5.10112	3.37655e-07	4.5864e-06	34.2929	58.6679	37.3269	33.0933	80.589	79.862	99.494	96.0105
ENSMUSG00000021432	Slc35b3	568.619	0.616246	0.120807	5.10109	3.37704e-07	4.5864e-06	533.989	477.556	358.82	398.301	756.835	648.878	694.95	679.625
ENSMUSG00000013822	Elof1	2273.14	0.543843	0.106661	5.09879	3.41833e-07	4.63844e-06	2060.02	2058.07	1666.47	1544.75	2492.13	2972.86	2663.73	2727.13
ENSMUSG00000045435	Tmem60	627.389	0.542189	0.106362	5.09759	3.44007e-07	4.66387e-06	588.694	538.571	443.106	451.487	698.146	760.685	762.787	775.635
ENSMUSG00000031818	Cox4i1	10878	0.644683	0.126485	5.09692	3.45216e-07	4.67619e-06	9961.26	9886.71	6745.33	6811.3	12756.7	14324.2	13349.5	13189
ENSMUSG00000042390	Gatad2b	1102.88	-0.571192	0.112208	-5.09047	3.57172e-07	4.83393e-06	1128.4	1198	1586.99	1399.37	785.742	902.44	902.983	919.111
ENSMUSG00000021930	Spryd7	1345.6	0.611518	0.120135	5.09027	3.57556e-07	4.83492e-06	1182.29	1268.4	856.11	892.336	1611.78	1629.18	1591.15	1733.58
ENSMUSG00000014294	Ndufa2	2362.06	0.536988	0.105511	5.08942	3.59154e-07	4.84832e-06	2291.09	1934.87	1724.26	1688.94	2749.66	3125.6	2746.64	2635.43
ENSMUSG00000047759	Hs3st3a1	18.2791	-1.38355	0.271848	-5.08942	3.59169e-07	4.84832e-06	17.9629	24.6405	38.531	42.5485	11.3876	5.98965	3.01497	2.15754
ENSMUSG00000029430	Ran	4807.68	0.424868	0.0834979	5.08837	3.61149e-07	4.87082e-06	4044.11	4491.61	3986.75	3830.55	5556.26	6129.41	5286.75	5136.02
ENSMUSG00000070526	Peg12	287.73	-0.72393	0.142285	-5.08788	3.62084e-07	4.8792e-06	262.095	349.66	419.024	425.485	220.744	214.629	202.003	208.202
ENSMUSG00000061887	Ssbp3	6795.18	-0.579757	0.113964	-5.08718	3.63427e-07	4.89306e-06	6837.34	7178.6	9762.79	9036.82	5099	5900.8	5458.6	5087.48
ENSMUSG00000028180	Zranb2	6686.65	0.418702	0.082322	5.08615	3.65414e-07	4.91556e-06	6071.47	5806.95	5383.5	5540.76	8220.07	6736.36	7784.65	7949.45
ENSMUSG00000054944	5330416C01Rik	57.0385	-0.994118	0.195492	-5.08522	3.67206e-07	4.93541e-06	80.0167	95.0419	85.4906	55.5494	35.0387	29.9482	40.7021	34.5206
ENSMUSG00000017677	Wsb1	14122.6	0.692731	0.136247	5.08439	3.68818e-07	4.9528e-06	13010.9	11111.7	9290.78	8880.81	21067.9	13510.6	18508.9	17599
ENSMUSG00000020721	Helz	1543.76	-0.568994	0.111974	-5.08147	3.74522e-07	5.02505e-06	1455	1930.17	2132.45	1914.68	1297.31	1119.07	1226.34	1275.11
ENSMUSG00000045374	Wdr81	836.901	-0.531565	0.104613	-5.08124	3.7497e-07	5.02673e-06	907.944	895.272	1148.71	1030.62	670.115	739.721	698.719	604.111
ENSMUSG00000008999	Bmp7	191.067	-0.620722	0.122169	-5.08083	3.75788e-07	5.03336e-06	259.646	215.898	219.145	239.926	155.046	141.755	159.04	138.082
ENSMUSG00000026923	Notch1	3114.26	-0.615911	0.121243	-5.07998	3.77466e-07	5.05148e-06	2984.3	3555.27	4440.7	4234.76	2625.27	2493.69	2502.42	2077.71
ENSMUSG00000033444	Specc1l	3744.66	-0.544902	0.107334	-5.07671	3.8403e-07	5.13492e-06	3796.71	3951.87	5042.74	5095.18	2828.5	3136.58	2907.18	3198.55
ENSMUSG00000016520	Lnx2	649.276	-0.840014	0.165502	-5.07555	3.8637e-07	5.16177e-06	703.004	572.598	1118.6	1015.25	451.999	525.092	416.066	391.593
ENSMUSG00000025786	Zdhhc3	2134.95	-0.413874	0.0815694	-5.07389	3.89773e-07	5.20277e-06	2306.6	2268.1	2674.29	2535.18	1718.65	1933.66	1790.89	1852.25
ENSMUSG00000025812	Pard3	1425.44	-0.630363	0.124278	-5.0722	3.93245e-07	5.24461e-06	1346.4	1609.85	1983.14	2057.69	1039.77	1206.91	1130.61	1029.15
ENSMUSG00000039963	Ccdc40	350.139	-0.662467	0.130621	-5.07167	3.94348e-07	5.25483e-06	369.873	382.515	517.76	468.033	304.836	236.591	276.623	244.881
ENSMUSG00000033106	Slc7a6os	1173.69	0.400868	0.0790497	5.07108	3.95562e-07	5.26649e-06	1103.9	1000.87	989.765	936.067	1359.5	1298.76	1382.36	1318.26
ENSMUSG00000038762	Abcf1	3067.4	-0.50718	0.100023	-5.07063	3.96509e-07	5.2722e-06	3210.46	3179.8	4015.65	4074.02	2551.69	2644.43	2526.54	2336.61
ENSMUSG00000044499	Hs3st5	191.395	-0.620193	0.122313	-5.07055	3.96668e-07	5.2722e-06	220.454	222.938	267.309	225.743	138.403	143.752	150.748	161.815
ENSMUSG00000053317	Sec61b	768.137	0.480083	0.094773	5.06561	4.07102e-07	5.40166e-06	683.408	702.841	590.006	572.041	929.401	947.362	849.467	870.567
ENSMUSG00000074505	Fat3	2544.28	-0.62734	0.123843	-5.06561	4.07103e-07	5.40166e-06	2687.09	2492.21	3912.1	3383.79	2076.92	1882.75	1980.83	1938.55
ENSMUSG00000022521	Crebbp	1797.72	-0.470764	0.0929528	-5.06455	4.09366e-07	5.42351e-06	1877.94	2038.12	2322.7	2153.43	1602.14	1435.52	1600.19	1351.7
ENSMUSG00000024800	Rpp30	999.311	0.450284	0.0889096	5.06451	4.09446e-07	5.42351e-06	844.257	945.726	769.416	801.33	1084.45	1168.98	1149.46	1230.88
ENSMUSG00000032479	Map4	8579.39	-0.417616	0.082503	-5.06183	4.15256e-07	5.49579e-06	8716.1	9324.67	10697.2	10627.7	7198.7	7480.07	7161.3	7429.48
ENSMUSG00000029482	Aacs	1549.94	-0.497213	0.0982328	-5.06158	4.15799e-07	5.4983e-06	1668.92	1689.63	2061.41	1873.32	1238.62	1457.48	1202.97	1207.14
ENSMUSG00000037646	Vps13b	913.03	-0.41988	0.082963	-5.06105	4.16963e-07	5.50901e-06	1000.21	979.753	1060.81	1152.35	807.642	754.696	761.28	787.501
ENSMUSG00000051079	Rgs13	34.8951	-1.11944	0.221246	-5.05972	4.19863e-07	5.54262e-06	41.6413	50.4544	61.4088	49.6399	21.0232	23.9586	18.0898	12.9452
ENSMUSG00000025790	Slco3a1	538.456	-0.607033	0.119987	-5.05917	4.21088e-07	5.55408e-06	629.519	546.785	624.924	822.604	414.332	399.31	446.215	423.956
ENSMUSG00000086877	A230072C01Rik	255.298	0.727271	0.143761	5.05889	4.21708e-07	5.55582e-06	218.821	219.418	172.185	138.283	370.534	286.505	317.325	319.316
ENSMUSG00000039262	Prrc2b	16314.9	-0.601349	0.118872	-5.05879	4.21934e-07	5.55582e-06	15968.2	17314.1	24090.3	21960.9	13310.3	13434.8	12617.6	11823.3
ENSMUSG00000038607	Gng10	156.818	0.790666	0.156338	5.0574	4.25014e-07	5.59164e-06	115.126	117.336	128.838	82.7332	233.007	229.603	176.376	171.524
ENSMUSG00000006932	Ctnnb1	34032.2	-0.498537	0.0985843	-5.05696	4.25994e-07	5.59883e-06	34111.6	37445.4	44879	43758.7	25788.5	29857.4	27113.6	29303.7
ENSMUSG00000029672	Fam3c	963.014	-0.44987	0.0889628	-5.05683	4.26279e-07	5.59883e-06	1154.53	963.326	1139.07	1205.54	787.494	830.564	792.937	830.652
ENSMUSG00000062997	Rpl35	1074.04	0.678421	0.134187	5.05577	4.28661e-07	5.62536e-06	974.08	948.073	715.231	600.406	1288.55	1489.43	1312.27	1264.32
ENSMUSG00000059991	Nptx2	159.561	0.722832	0.143005	5.05461	4.31278e-07	5.65493e-06	133.905	109.122	96.3275	128.827	177.821	235.593	197.48	197.415
ENSMUSG00000085049	Parvaos	22.9778	1.25459	0.24823	5.05415	4.32304e-07	5.66362e-06	14.6969	9.38686	10.8368	5.90951	35.9146	31.9448	30.9034	44.2295
ENSMUSG00000038371	Sbf2	5652.16	-0.367997	0.0728141	-5.05392	4.32823e-07	5.66566e-06	5984.1	6020.5	6910.29	6613.92	4823.07	4858.6	4880.48	5126.31
ENSMUSG00000028212	Ccne2	838.364	0.575858	0.113979	5.05233	4.36458e-07	5.70844e-06	584.612	819.003	621.312	639.409	1039.77	916.416	965.544	1120.84
ENSMUSG00000028443	Nudt2	697.481	0.565046	0.111876	5.05066	4.40291e-07	5.75372e-06	646.665	589.025	484.046	503.49	770.851	936.381	783.138	866.252
ENSMUSG00000058331	Zfp85	324.997	0.73386	0.145327	5.0497	4.42498e-07	5.77771e-06	294.755	274.566	180.614	198.56	402.945	383.337	392.7	472.501
ENSMUSG00000040204	2810417H13Rik	2104.09	0.525887	0.104183	5.04771	4.47148e-07	5.83353e-06	1379.88	1839.82	1760.38	1865.04	2334.45	2525.63	2386.35	2741.15
ENSMUSG00000028149	Rap1gds1	2320.26	-0.415669	0.0823584	-5.04707	4.48639e-07	5.84809e-06	2395.6	2616.59	2750.15	2877.93	1846.54	2065.43	1938.62	2071.24
ENSMUSG00000000581	C1d	3174.44	0.656591	0.130116	5.04621	4.50654e-07	5.86943e-06	2638.92	3060.12	1855.51	2129.79	4020.69	3634.72	3753.64	4302.13
ENSMUSG00000097784	A430105J06Rik	46.9177	1.01779	0.201751	5.04478	4.54053e-07	5.90876e-06	31.0269	30.5073	31.3064	20.0923	67.4495	52.9085	70.8518	71.1988
ENSMUSG00000053046	Brsk2	4681.43	-0.423755	0.08401	-5.0441	4.55668e-07	5.92482e-06	5049.21	4914.02	6032.51	5527.76	4210.77	4043.01	3908.15	3765.98
ENSMUSG00000020091	Eif4ebp2	2160.07	-0.594468	0.117893	-5.04243	4.59647e-07	5.97157e-06	2079.62	2344.37	3027.09	3031.58	1639.81	1804.88	1632.61	1720.64
ENSMUSG00000001986	Gria3	1410.33	-0.54441	0.108018	-5.03999	4.65556e-07	6.03978e-06	1742.4	1331.76	1930.16	1730.3	1081.82	1153.01	1104.99	1208.22
ENSMUSG00000023939	Mrpl14	831.563	0.676549	0.134237	5.03994	4.65673e-07	6.03978e-06	750.36	731.002	521.372	505.854	1051.16	1181.96	1002.48	908.324
ENSMUSG00000027968	Larp7	896.219	-0.598177	0.118816	-5.03447	4.7917e-07	6.20966e-06	928.357	935.166	1210.11	1281.18	688.51	646.882	694.197	785.344
ENSMUSG00000000563	Atp5f1	6104.3	0.511818	0.101693	5.03297	4.82949e-07	6.25343e-06	5449.3	5765.88	4439.49	4321.03	7001.6	7654.77	6828.9	7373.39
ENSMUSG00000061536	Sec22c	1720.01	-0.524639	0.104251	-5.03248	4.84171e-07	6.26404e-06	1811.81	1779.98	2390.13	2182.97	1335.85	1504.4	1366.53	1388.38
ENSMUSG00000018076	Med13l	3573.95	-0.478272	0.0950576	-5.03139	4.86933e-07	6.29454e-06	3665.25	3807.54	4882.6	4363.58	3003.69	2928.94	3001.4	2938.57
ENSMUSG00000027238	Frmd5	2295.17	-0.365072	0.0725637	-5.03105	4.87792e-07	6.30041e-06	2466.64	2455.84	2813.97	2622.64	1982.31	1981.57	2067.51	1970.91
ENSMUSG00000032330	Cox7a2	5056.11	0.694679	0.138094	5.03046	4.89295e-07	6.31458e-06	4672.81	4550.28	2899.46	2993.76	6064.32	6459.83	6488.97	6319.43
ENSMUSG00000028986	Klhl7	9355.16	0.411087	0.0817487	5.02867	4.93883e-07	6.36851e-06	8133.12	8874.1	7450.93	7545.26	10282.1	10586.7	10287.1	11682
ENSMUSG00000043419	Chd3os	1987.93	0.540726	0.107552	5.0276	4.96662e-07	6.39904e-06	1557.06	1918.44	1298.01	1646.39	2427.3	2238.13	2335.85	2482.25
ENSMUSG00000098206	A430106G13Rik	195.619	0.960237	0.191058	5.02589	5.01104e-07	6.45094e-06	184.528	110.296	116.797	80.3694	320.604	192.667	278.131	281.559
ENSMUSG00000068749	Psma5	1258.44	0.597805	0.11896	5.02525	5.02777e-07	6.46713e-06	1095.74	1176.88	828.416	850.97	1368.26	1591.25	1494.67	1661.3
ENSMUSG00000071653	1810009A15Rik	1038.73	0.45318	0.0901866	5.02491	5.03663e-07	6.47317e-06	980.612	916.392	818.783	770.6	1206.21	1210.91	1199.2	1207.14
ENSMUSG00000023791	Pigx	1406.54	0.645918	0.128565	5.02407	5.05886e-07	6.49637e-06	1251.69	1316.51	872.968	871.062	1648.57	1744.98	1747.17	1799.39
ENSMUSG00000024665	Fads2	3512.17	-0.398015	0.0792255	-5.02382	5.06529e-07	6.49854e-06	4116.78	3704.29	4196.27	3997.19	2879.3	3332.24	3033.06	2838.24
ENSMUSG00000042724	Map3k9	2196.3	-0.325493	0.0647918	-5.02369	5.06889e-07	6.49854e-06	2487.05	2345.54	2551.47	2401.63	1913.99	1982.57	1973.3	1914.82
ENSMUSG00000026234	Ncl	11395.7	-0.637548	0.126947	-5.02215	5.10969e-07	6.54545e-06	11208	11611.5	16256.5	16985.1	8197.3	8991.46	8526.33	9389.61
ENSMUSG00000026775	Yme1l1	6067.04	0.486659	0.0969628	5.01903	5.19328e-07	6.64705e-06	5367.65	5742.41	4473.21	4497.14	6933.28	6842.17	6898.25	7782.24
ENSMUSG00000042834	Nrep	68400.9	0.500763	0.0997947	5.01793	5.223e-07	6.67961e-06	64221.5	60713	50611.7	49433.1	73968.4	83161.3	77662.6	87435.3
ENSMUSG00000040681	Hmgn1	4111.55	0.325775	0.0649397	5.01658	5.25998e-07	6.72137e-06	3763.23	3836.88	3485.85	3483.07	4491.08	4576.09	4594.81	4661.36
ENSMUSG00000021024	Psma6	6801.47	0.618601	0.12337	5.01418	5.32593e-07	6.80007e-06	5922.05	6498.05	4262.49	4467.59	7938.01	8230.77	8071.07	9021.75
ENSMUSG00000026872	Zeb2	10435.4	-0.47799	0.0953531	-5.01285	5.36308e-07	6.84188e-06	11124.8	10691.6	14379.3	12612.1	8577.47	8668.02	8485.63	8944.07
ENSMUSG00000030029	Lrig1	664.983	-0.451146	0.09001	-5.01218	5.38165e-07	6.85995e-06	759.342	681.721	810.355	833.241	556.239	572.011	567.568	539.385
ENSMUSG00000092242	Gm20515	83.9674	1.06125	0.211771	5.01131	5.40601e-07	6.88536e-06	38.3753	72.7482	36.1228	48.458	148.914	77.8654	142.457	106.798
ENSMUSG00000026819	Slc25a25	1254.18	-0.467417	0.0932817	-5.01081	5.42006e-07	6.89761e-06	1361.1	1329.41	1597.83	1560.11	1002.11	1128.05	1093.68	961.183
ENSMUSG00000016528	Mapkapk2	1785.21	-0.53615	0.107054	-5.00822	5.49371e-07	6.98563e-06	1834.67	1903.19	2338.35	2429.99	1306.07	1572.28	1472.06	1425.05
ENSMUSG00000040761	Spen	4109.54	-0.601333	0.120082	-5.00768	5.50897e-07	6.99932e-06	4013.08	4661.75	6199.88	5114.09	3356.71	3495.96	3196.62	2838.24
ENSMUSG00000079109	Pms2	1161.43	0.369819	0.073856	5.0073	5.51988e-07	7.00745e-06	1054.1	1031.38	976.52	978.615	1274.53	1266.81	1331.86	1377.59
ENSMUSG00000021520	Uqcrb	679.555	0.530796	0.106014	5.00684	5.53312e-07	7.01854e-06	591.144	620.706	459.964	530.674	770.851	764.678	809.519	888.906
ENSMUSG00000037275	Gemin5	1061.08	-0.470779	0.0940346	-5.00644	5.54461e-07	7.02739e-06	1146.36	1108.82	1371.46	1326.09	842.68	951.356	886.401	855.464
ENSMUSG00000024097	Srsf7	11270.1	0.476322	0.0951531	5.00584	5.56183e-07	7.04347e-06	10096	10698.7	8456.35	8223.68	12763.7	13020.5	12886.7	14015.4
ENSMUSG00000029594	Rbm19	367.658	-0.707174	0.141299	-5.00479	5.59222e-07	7.07621e-06	355.993	408.328	577.965	508.218	269.798	304.474	245.72	270.771
ENSMUSG00000024431	Nr3c1	308.997	-0.573538	0.114628	-5.00346	5.63106e-07	7.11956e-06	322.516	428.275	356.412	382.936	233.883	245.576	235.921	266.456
ENSMUSG00000045962	Wnk1	5186.19	-0.489793	0.0979024	-5.00287	5.6483e-07	7.13557e-06	5358.67	5830.41	6597.23	6564.28	4659.27	3694.61	4506.62	4278.4
ENSMUSG00000032280	Tle3	3804.8	-0.573858	0.114759	-5.00055	5.71662e-07	7.21602e-06	3595.03	4450.54	5567.73	4733.52	3181.51	3116.61	2973.51	2819.9
ENSMUSG00000017176	Nt5c3b	2075.06	0.497436	0.0995009	4.99932	5.75334e-07	7.25649e-06	1932.65	1899.67	1495.48	1504.56	2464.09	2509.66	2438.36	2356.03
ENSMUSG00000018585	Atox1	1267.42	0.545227	0.109138	4.99575	5.86075e-07	7.38597e-06	1164.32	1091.22	939.193	886.427	1447.97	1751.97	1479.6	1378.67
ENSMUSG00000041544	Ptchd2	944.766	-0.545112	0.109125	-4.99528	5.87497e-07	7.39791e-06	1139.01	1003.22	1312.46	1060.17	831.293	808.602	758.265	645.104
ENSMUSG00000029004	Kmt2e	7271.16	-0.426549	0.0854137	-4.99392	5.91659e-07	7.44428e-06	7229.26	8052.75	9074.05	9105.37	6155.42	6167.34	6127.17	6257.94
ENSMUSG00000020946	Gosr2	2937.56	-0.445622	0.0892572	-4.99256	5.95848e-07	7.49094e-06	3093.71	3132.86	3690.55	3682.81	2281.89	2608.49	2415.74	2594.44
ENSMUSG00000038025	Phf2	3341.4	-0.633481	0.126946	-4.99018	6.03231e-07	7.57764e-06	3087.99	3815.76	4865.74	4651.97	2751.41	2735.27	2546.89	2276.2
ENSMUSG00000028794	A3galt2	98.33	0.782881	0.156894	4.98987	6.04202e-07	7.58371e-06	76.7507	69.2281	69.8374	63.8227	134.023	117.796	146.226	108.956
ENSMUSG00000022191	Drosha	4552	-0.449372	0.0900633	-4.98951	6.05323e-07	7.59166e-06	4778.14	4702.82	5895.24	5723.95	3757.02	3967.14	3771.73	3819.92
ENSMUSG00000025962	Fastkd2	1001.67	0.532417	0.106718	4.98903	6.06846e-07	7.60085e-06	874.468	938.686	708.007	723.324	1165.04	1136.04	1144.18	1323.65
ENSMUSG00000023328	Ache	183.846	0.775713	0.155486	4.98897	6.07033e-07	7.60085e-06	169.831	118.509	120.409	114.645	265.418	232.598	263.81	185.548
ENSMUSG00000022312	Eif3h	7744.83	0.54239	0.108753	4.98735	6.12119e-07	7.65838e-06	6960.63	7225.53	5496.69	5302.01	8667.69	10161.4	8926.57	9218.08
ENSMUSG00000039128	Cdc123	3831.43	0.355458	0.0712823	4.98663	6.14425e-07	7.68105e-06	3496.24	3475.48	3147.5	3292.78	4054.85	4358.47	4258.64	4567.51
ENSMUSG00000058748	Zfp958	622.589	0.683325	0.137039	4.98637	6.15244e-07	7.68512e-06	551.135	566.732	385.31	366.39	747.2	754.696	731.13	878.118
ENSMUSG00000029475	Kdm2b	3013.57	-0.493419	0.098993	-4.98438	6.2162e-07	7.75853e-06	3267.62	3274.84	4109.57	3513.8	2480.74	2801.16	2420.27	2240.6
ENSMUSG00000026620	Mark1	3539.63	-0.412833	0.0828323	-4.98396	6.2295e-07	7.76891e-06	3630.96	3811.06	4385.31	4391.95	2973.91	3128.59	2975.77	3019.47
ENSMUSG00000028677	Rnf220	2807.31	-0.515866	0.103545	-4.98204	6.29166e-07	7.83988e-06	2938.57	2926.35	3843.47	3582.35	2175.9	2518.65	2287.61	2185.59
ENSMUSG00000066640	Fbxl18	1292.58	-0.504689	0.101305	-4.98189	6.29649e-07	7.83988e-06	1333.34	1449.1	1800.12	1517.56	1146.64	1024.23	1071.82	997.861
ENSMUSG00000033569	Bai3	2154.67	-0.412631	0.0828753	-4.97894	6.39326e-07	7.94988e-06	2696.07	2299.78	2303.43	2568.27	1748.43	1852.8	1790.14	1978.46
ENSMUSG00000031536	Polb	2330.33	0.544261	0.109317	4.97876	6.39926e-07	7.94988e-06	2233.12	2027.56	1731.49	1516.38	2802.22	2762.23	2861.96	2707.71
ENSMUSG00000022528	Hes1	357.279	-0.781017	0.156871	-4.97873	6.40015e-07	7.94988e-06	322.516	405.982	547.862	567.313	275.93	261.548	264.564	212.518
ENSMUSG00000031878	Nae1	3266.19	0.448582	0.090121	4.97756	6.43919e-07	7.99199e-06	3063.5	2894.67	2534.62	2497.36	3657.16	3627.73	3692.58	4161.89
ENSMUSG00000036959	Bcorl1	1196.68	-0.457002	0.0918622	-4.97486	6.52952e-07	8.09765e-06	1236.18	1398.64	1529.2	1398.19	939.037	1104.09	1012.28	955.789
ENSMUSG00000028461	Ccdc107	482.487	0.71698	0.144132	4.97445	6.5433e-07	8.10828e-06	480.1	361.394	305.84	274.201	623.688	605.953	661.786	546.936
ENSMUSG00000055817	Mta3	1041.19	-0.489916	0.0985567	-4.97091	6.6641e-07	8.2514e-06	1187.19	1047.81	1412.4	1241	868.083	905.435	811.027	856.543
ENSMUSG00000020303	Stc2	103.2	-0.784591	0.157856	-4.9703	6.68487e-07	8.27053e-06	128.19	147.843	133.654	122.918	85.8448	83.8551	61.8069	61.4898
ENSMUSG00000021928	Ebpl	427.828	0.542792	0.109227	4.9694	6.71595e-07	8.30146e-06	405.799	342.62	326.309	301.385	508.061	540.066	474.104	524.282
ENSMUSG00000001855	Nup214	1429.8	-0.562495	0.113195	-4.96927	6.72053e-07	8.30146e-06	1365.18	1602.81	1978.33	1925.32	1098.46	1206.91	1142.67	1118.68
ENSMUSG00000027884	Clcc1	1054.32	0.374549	0.0753818	4.96869	6.74056e-07	8.3196e-06	983.062	882.365	903.07	891.154	1188.69	1154.01	1199.2	1233.03
ENSMUSG00000036180	Gatad2a	1735.57	-0.545624	0.109865	-4.96632	6.82362e-07	8.41544e-06	1747.3	1844.52	2413	2290.53	1363	1518.38	1328.09	1379.75
ENSMUSG00000046441	Cmtr2	775.005	0.537647	0.108305	4.96419	6.89873e-07	8.50133e-06	682.591	708.708	557.495	554.312	836.548	1016.24	881.878	962.262
ENSMUSG00000031584	Gsr	597.893	-0.541817	0.109158	-4.9636	6.9197e-07	8.52043e-06	587.878	739.215	769.416	758.781	467.766	541.065	452.999	466.028
ENSMUSG00000086822	5330413P13Rik	35.6671	1.13203	0.228151	4.96175	6.98617e-07	8.59547e-06	16.3299	32.854	13.245	14.1828	55.1859	47.9172	52.762	52.8597
ENSMUSG00000031924	Cyb5b	4838.85	-0.44908	0.0905238	-4.9609	7.0167e-07	8.62234e-06	4789.57	5527.69	5812.16	6299.54	3872.65	4238.67	3982.77	4187.78
ENSMUSG00000047021	Ccdc108	16.0956	1.29786	0.261621	4.96083	7.01909e-07	8.62234e-06	7.34847	7.04014	6.02047	4.72761	24.5271	29.9482	21.1048	28.048
ENSMUSG00000040007	Bahd1	1022.63	-0.699809	0.141081	-4.96033	7.0374e-07	8.63802e-06	1011.64	1119.38	1578.57	1425.37	744.572	938.378	703.995	659.128
ENSMUSG00000024960	Plcb3	538.186	-0.500068	0.100827	-4.95966	7.06185e-07	8.6612e-06	567.465	603.106	721.252	645.319	433.604	474.18	448.477	412.09
ENSMUSG00000039943	Plcb4	892.033	0.548306	0.110573	4.95876	7.0946e-07	8.69451e-06	671.16	635.96	695.966	867.516	1098.46	938.378	1060.52	1168.31
ENSMUSG00000074981	Dcdc5	47.8002	1.11491	0.224854	4.95838	7.10845e-07	8.70463e-06	32.6599	28.1606	8.42865	34.2752	78.837	68.8809	68.5905	62.5686
ENSMUSG00000046572	Zfp518b	2933.87	-0.525962	0.106083	-4.95804	7.12096e-07	8.7131e-06	2810.38	3354.63	3944.61	3825.82	2221.45	2507.67	2340.37	2466.07
ENSMUSG00000022773	Ypel1	4229.32	0.474988	0.095812	4.95751	7.14036e-07	8.72998e-06	4031.86	3761.78	3195.66	3077.67	4639.12	5142.11	5022.94	4963.42
ENSMUSG00000022342	Kcnv1	450.158	-0.549574	0.11088	-4.95648	7.17819e-07	8.76933e-06	501.329	586.679	580.373	484.58	325.86	395.317	330.139	396.987
ENSMUSG00000052479	A330008L17Rik	99.7927	-0.851425	0.171799	-4.95594	7.19802e-07	8.78667e-06	153.501	133.763	131.246	108.735	83.2169	50.912	77.6354	59.3323
ENSMUSG00000051154	Commd3	4066.53	0.596192	0.120354	4.95367	7.28274e-07	8.88311e-06	3935.51	3551.75	2699.58	2593.09	4935.2	4835.64	4971.68	5009.8
ENSMUSG00000038369	Ncoa6	3612.94	-0.530761	0.107204	-4.95093	7.3858e-07	9.00177e-06	3538.7	3880.29	4907.88	4859.98	2847.77	2961.88	2862.71	3044.29
ENSMUSG00000025949	Pikfyve	1083.16	-0.415783	0.0840148	-4.94893	7.46232e-07	9.08791e-06	1170.04	1172.18	1364.24	1263.45	915.385	867.501	976.096	936.372
ENSMUSG00000028394	Pole3	2564.86	0.326068	0.065897	4.94815	7.49223e-07	9.1172e-06	2329.46	2398.34	2177	2181.79	2815.36	2896.99	2853.67	2866.29
ENSMUSG00000015829	Tnr	473.177	-0.543558	0.109861	-4.94771	7.50917e-07	9.13069e-06	662.995	488.117	582.781	523.583	358.27	390.325	386.67	392.672
ENSMUSG00000020228	Helb	305.841	-0.678343	0.137146	-4.94615	7.56951e-07	9.19686e-06	289.04	350.834	465.984	420.757	233.883	224.612	225.369	236.25
ENSMUSG00000032564	Cpne4	604.891	0.662638	0.13399	4.94545	7.5969e-07	9.21641e-06	497.246	583.159	370.861	385.3	670.991	796.623	718.316	816.628
ENSMUSG00000006373	Pgrmc1	8739.32	0.488078	0.0986927	4.94543	7.59744e-07	9.21641e-06	8062.09	8093.82	6062.61	6682.48	10195.4	10065.6	10013.5	10739.1
ENSMUSG00000031529	Tnks	3824.51	-0.503835	0.101884	-4.94517	7.60793e-07	9.21915e-06	3790.99	4123.18	4916.31	5208.64	3142.09	3015.79	3132.55	3266.51
ENSMUSG00000029086	Prom1	1360.24	-0.435249	0.0880167	-4.94507	7.61154e-07	9.21915e-06	1460.71	1476.08	1705	1635.75	1076.56	1099.1	1162.27	1266.47
ENSMUSG00000021932	Rnaseh2b	1521.14	0.422738	0.0854961	4.94453	7.63297e-07	9.23791e-06	1155.34	1431.5	1323.3	1269.36	1668.72	1787.91	1693.66	1839.3
ENSMUSG00000084957	Bbip1	3137.65	0.574408	0.116185	4.94391	7.65706e-07	9.25987e-06	2932.04	2821.92	2103.55	2107.33	3620.37	3593.79	3773.23	4148.95
ENSMUSG00000032067	Pts	918.627	0.595944	0.12058	4.94231	7.72006e-07	9.32881e-06	853.239	824.87	602.047	605.134	1111.6	1032.22	1156.99	1162.91
ENSMUSG00000038510	Rpf2	1330.75	0.432707	0.0875691	4.94132	7.75965e-07	9.36937e-06	1192.09	1254.32	1030.7	1030.62	1472.5	1552.32	1523.31	1590.11
ENSMUSG00000024067	Dpy30	1645.77	0.622939	0.126098	4.94014	7.8067e-07	9.41888e-06	1483.57	1530.06	1088.5	999.889	1893.84	2098.37	1982.34	2089.58
ENSMUSG00000033808	Tmem87a	1454.76	0.554906	0.112355	4.93886	7.85824e-07	9.47372e-06	1400.29	1169.84	911.499	1179.54	1752.81	1697.07	1704.96	1822.04
ENSMUSG00000031732	Phlpp2	1206.97	-0.390748	0.0791275	-4.93821	7.88441e-07	9.49791e-06	1321.09	1278.96	1481.03	1412.37	1050.28	987.293	1079.36	1045.33
ENSMUSG00000042043	Tbca	2849.73	0.621254	0.125819	4.93767	7.90626e-07	9.51687e-06	2583.4	2670.56	1815.77	1774.04	3513.5	3576.82	3385.81	3477.95
ENSMUSG00000066152	Slc31a2	284.427	0.574484	0.116385	4.93605	7.97198e-07	9.58855e-06	271.077	217.071	203.492	209.197	339.875	333.424	362.55	338.734
ENSMUSG00000058291	Zfp68	5131.04	0.453955	0.0920031	4.93413	8.05087e-07	9.67597e-06	4702.2	4586.65	4043.35	3893.19	5426.62	5938.73	5794.02	6663.56
ENSMUSG00000093483	AA465934	162.387	0.72739	0.147486	4.93191	8.14292e-07	9.77904e-06	137.988	118.509	133.654	85.097	231.255	191.669	203.51	197.415
ENSMUSG00000029359	Tesc	121.876	0.954357	0.193584	4.92993	8.2259e-07	9.86656e-06	112.677	79.7883	55.3883	57.9132	151.542	215.627	165.07	137.004
ENSMUSG00000063681	Crb1	92.7827	0.78932	0.16011	4.92987	8.22848e-07	9.86656e-06	51.4393	69.2281	66.2251	76.8236	116.504	121.789	110.8	129.452
ENSMUSG00000052727	Map1b	34770.3	-0.513839	0.104271	-4.9279	8.3117e-07	9.95868e-06	35938.9	34947.3	46447.9	47178	28531.1	27792	28362.6	28965
ENSMUSG00000095105	Edaradd	156.241	0.720367	0.146226	4.9264	8.37601e-07	1.0028e-05	128.19	134.936	92.7152	102.825	218.992	176.695	180.898	214.675
ENSMUSG00000061411	Nol4l	3702.8	-0.496398	0.100775	-4.92579	8.4022e-07	1.00516e-05	3841.62	3770	4977.72	4835.16	2960.77	3060.71	3108.43	3068.02
ENSMUSG00000024393	Prrc2a	16058.6	-0.61902	0.125751	-4.92258	8.54121e-07	1.02101e-05	15378.7	17790.4	24167.4	21234.1	13548.6	13320	12224.9	10805
ENSMUSG00000059273	Zc3h4	3427.74	-0.643981	0.130876	-4.92054	8.63038e-07	1.03088e-05	3129.63	3743.01	5101.74	4933.26	2695.35	2729.28	2626.79	2462.83
ENSMUSG00000039246	Lyplal1	216.876	0.661612	0.134486	4.91956	8.67371e-07	1.03526e-05	172.281	202.991	142.083	141.828	282.937	235.593	288.683	268.614
ENSMUSG00000022820	Ndufb4	160.713	0.772939	0.157159	4.91821	8.73384e-07	1.04164e-05	139.621	139.63	97.5316	80.3694	201.472	221.617	200.495	204.966
ENSMUSG00000035674	Ndufa3	1731.4	0.479672	0.0975614	4.91662	8.80513e-07	1.04933e-05	1621.56	1524.19	1251.05	1347.37	1844.79	2182.23	2048.67	2031.32
ENSMUSG00000069743	Zfp820	171.573	0.690621	0.140471	4.91645	8.81257e-07	1.04942e-05	106.961	134.936	122.818	150.102	214.612	186.677	207.279	249.196
ENSMUSG00000015652	Steap1	17.9531	-1.2962	0.263668	-4.91603	8.83154e-07	1.05087e-05	41.6413	30.5073	16.8573	26.0018	7.8837	8.98447	5.2762	6.47261
ENSMUSG00000034471	Caskin2	676.448	-0.706253	0.143675	-4.91564	8.84947e-07	1.0522e-05	616.455	769.722	1077.66	941.976	549.231	534.077	465.059	457.398
ENSMUSG00000074754	Gm561	462.374	0.753343	0.15326	4.91546	8.85727e-07	1.05232e-05	418.863	415.369	251.656	248.199	593.906	583.991	619.576	567.433
ENSMUSG00000029599	Ddx54	1684.61	-0.693306	0.141078	-4.91435	8.90776e-07	1.05752e-05	1617.48	1774.12	2599.64	2452.45	1263.14	1443.5	1254.23	1072.3
ENSMUSG00000043279	Trim56	289.896	-0.680415	0.138501	-4.91272	8.98229e-07	1.06555e-05	275.159	349.66	426.249	398.301	234.759	191.669	235.168	208.202
ENSMUSG00000067931	Zfp948	961.479	0.69676	0.141907	4.90996	9.10941e-07	1.07981e-05	928.357	814.31	552.679	569.677	1162.41	1139.03	1238.4	1286.97
ENSMUSG00000027612	Mmp24	2409.57	-0.354799	0.0722787	-4.90877	9.16511e-07	1.08558e-05	2819.36	2532.11	2771.82	2713.65	2038.38	2257.1	2115	2029.16
ENSMUSG00000066892	Fbxl12	432.29	0.500229	0.101936	4.9073	9.2339e-07	1.0929e-05	399.267	346.14	339.554	334.478	539.596	541.065	492.194	466.028
ENSMUSG00000024414	Mrpl27	611.44	0.464165	0.0946139	4.90589	9.30056e-07	1.09995e-05	542.97	533.878	473.209	490.489	687.634	746.709	647.465	769.162
ENSMUSG00000028689	Ccdc163	379.608	0.623747	0.127167	4.90494	9.34566e-07	1.10445e-05	314.351	303.9	295.003	263.564	507.185	357.382	528.373	467.107
ENSMUSG00000048904	Neurog1	51.8206	-1.2967	0.264455	-4.9033	9.42409e-07	1.11287e-05	35.9258	79.7883	148.103	135.919	4.37983	0	8.29116	2.15754
ENSMUSG00000046178	Nxph1	909.37	0.502569	0.102507	4.9028	9.44797e-07	1.11485e-05	769.956	836.604	640.578	738.689	952.176	1171.97	1048.46	1116.53
ENSMUSG00000022283	Pabpc1	6506.75	-0.566672	0.115593	-4.90229	9.47235e-07	1.11627e-05	6324.58	6878.22	9084.88	9023.82	4902.79	5518.46	5174.44	5146.81
ENSMUSG00000018566	Slc2a4	278.601	0.618529	0.126172	4.90225	9.47434e-07	1.11627e-05	171.464	224.111	240.819	232.835	375.79	328.432	348.983	306.37
ENSMUSG00000037210	Fam193a	2546.99	-0.529463	0.108039	-4.90065	9.55211e-07	1.12458e-05	2486.23	2730.4	3381.09	3516.16	2088.31	2068.42	2052.44	2052.9
ENSMUSG00000055319	Sec23ip	1767.78	-0.518622	0.105835	-4.90029	9.56942e-07	1.12576e-05	1682.8	2011.13	2335.94	2349.62	1399.8	1459.48	1422.31	1481.15
ENSMUSG00000058070	Eml1	1922.35	-0.418298	0.0853699	-4.89983	9.59199e-07	1.12757e-05	2417.65	1958.33	2293.8	2153.43	1697.62	1623.19	1699.69	1535.09
ENSMUSG00000014313	Cox6c	3482.63	0.616532	0.125848	4.89902	9.63182e-07	1.13139e-05	3368.05	3015.53	2328.72	2117.97	3992.66	4427.35	4250.35	4360.38
ENSMUSG00000050334	C130071C03Rik	16180.4	0.395925	0.0808441	4.89738	9.71212e-07	1.13997e-05	15139.5	14681	13301.6	12575.4	17993.2	17675.4	18260.9	19815.9
ENSMUSG00000039221	Rpl22l1	1261.08	0.563153	0.115081	4.89355	9.90338e-07	1.16154e-05	1134.93	1180.4	866.947	842.696	1586.38	1397.58	1508.99	1570.69
ENSMUSG00000078427	Sarnp	625.51	0.530894	0.108509	4.89262	9.95018e-07	1.16615e-05	610.739	504.544	452.739	456.214	693.766	741.718	759.018	785.344
ENSMUSG00000097806	Gm6556	30.2204	-1.1783	0.24086	-4.89204	9.97943e-07	1.1687e-05	31.8434	38.7208	55.3883	55.5494	16.6434	9.98274	12.0599	21.5754
ENSMUSG00000025255	Zfhx4	1075.85	-0.728057	0.148852	-4.89114	1.00256e-06	1.17322e-05	1035.32	1744.78	1283.56	1392.28	936.409	607.949	860.02	746.508
ENSMUSG00000021747	4930452B06Rik	184.231	-0.635834	0.130007	-4.89077	1.00441e-06	1.1745e-05	199.225	206.511	252.86	249.381	130.519	138.76	155.271	141.319
ENSMUSG00000039531	Zufsp	560.371	0.412937	0.0844383	4.8904	1.00631e-06	1.17487e-05	471.119	498.677	455.147	490.489	616.681	626.916	657.263	666.679
ENSMUSG00000035967	Ddx26b	2045.64	0.692829	0.141673	4.89033	1.00666e-06	1.17487e-05	1720.36	1627.45	1435.28	1330.82	3086.03	1785.91	2913.21	2466.07
ENSMUSG00000054428	Atpif1	6198.67	0.641557	0.131194	4.89013	1.00769e-06	1.17487e-05	5873.06	5538.25	3823	3799.82	7246.87	8159.9	7584.15	7564.33
ENSMUSG00000040351	Ankib1	2246.04	-0.430312	0.0879962	-4.89012	1.00774e-06	1.17487e-05	2241.28	2575.52	2754.97	2778.65	1824.64	1952.62	1823.3	2017.3
ENSMUSG00000054409	Tmem74	727.554	-0.611235	0.12502	-4.88909	1.01301e-06	1.18013e-05	1107.17	794.363	929.56	717.415	533.464	615.935	546.463	576.063
ENSMUSG00000028452	Vcp	1509.37	-0.588158	0.120369	-4.88628	1.02759e-06	1.19622e-05	1413.36	1696.67	2046.96	2158.15	1137.88	1283.78	1162.27	1175.86
ENSMUSG00000031176	Dynlt3	1040.72	0.530159	0.108505	4.88605	1.02878e-06	1.1967e-05	898.963	944.553	694.762	835.605	1132.63	1153.01	1284.38	1381.9
ENSMUSG00000057841	Rpl32	10619.2	0.635674	0.13011	4.88567	1.03079e-06	1.19761e-05	10040.5	9476.03	6937.99	6253.44	12522.8	13945.9	12629.7	13147
ENSMUSG00000041740	Rnf10	7630.74	-0.391718	0.080178	-4.88561	1.0311e-06	1.19761e-05	8077.6	8103.21	9405.17	9145.56	6228.12	7068.78	6406.81	6610.7
ENSMUSG00000029502	Golga3	1807.66	-0.522882	0.107044	-4.88472	1.03577e-06	1.20214e-05	1843.65	1927.83	2370.86	2437.08	1448.85	1353.66	1447.19	1632.18
ENSMUSG00000030513	Pcsk6	107.587	-0.763077	0.156231	-4.8843	1.03796e-06	1.20378e-05	116.759	122.029	152.92	160.739	80.589	84.8533	71.6055	71.1988
ENSMUSG00000042354	Gnl3	1609.27	0.434644	0.0889958	4.88387	1.04021e-06	1.2055e-05	1470.51	1496.03	1252.26	1226.81	1813.25	1857.79	1790.89	1966.6
ENSMUSG00000023868	Pde10a	2678.25	-0.358334	0.0734008	-4.88189	1.05075e-06	1.2168e-05	2810.38	3027.26	3157.13	3065.85	2277.51	2474.72	2203.19	2409.97
ENSMUSG00000086370	Ftx	445.491	0.598337	0.122571	4.88155	1.05257e-06	1.21801e-05	341.296	377.821	355.208	325.023	614.929	416.28	571.337	562.039
ENSMUSG00000032086	Bace1	2836.08	-0.328309	0.0672711	-4.88039	1.05876e-06	1.2225e-05	3229.24	2955.69	3241.42	3221.87	2408.91	2476.72	2573.28	2581.49
ENSMUSG00000022956	Atp5o	5936.41	0.530714	0.108747	4.88028	1.05938e-06	1.2225e-05	5562.79	5426.78	4154.12	4102.38	6702.02	7528.99	6867.35	7146.85
ENSMUSG00000070327	Rnf213	211.693	-0.938831	0.192374	-4.88025	1.05951e-06	1.2225e-05	284.957	461.129	207.104	199.741	130.519	136.764	134.166	139.161
ENSMUSG00000055401	Fbxo6	247.188	0.555197	0.113764	4.88023	1.0596e-06	1.2225e-05	216.372	212.378	168.573	193.832	305.712	289.5	305.266	285.874
ENSMUSG00000034612	Chst11	983.952	-0.447084	0.0916184	-4.87985	1.06166e-06	1.22397e-05	1227.19	1024.34	1118.6	1185.45	740.192	868.499	831.378	875.961
ENSMUSG00000016757	Ttll12	1686.14	-0.507028	0.103906	-4.8797	1.06249e-06	1.22402e-05	1755.47	1782.33	2238.41	2186.52	1336.73	1551.32	1334.12	1304.23
ENSMUSG00000026596	Abl2	2251.36	-0.447723	0.0917719	-4.87865	1.06814e-06	1.22963e-05	2332.73	2345.54	2893.44	2861.39	1876.32	1935.65	1854.21	1911.58
ENSMUSG00000055958	Gm9987	96.4128	-0.769587	0.157755	-4.87838	1.06959e-06	1.23038e-05	130.639	112.642	136.063	115.826	67.4495	84.8533	65.5756	58.2535
ENSMUSG00000050377	Il31ra	19.6127	-1.22555	0.251245	-4.87789	1.07229e-06	1.23258e-05	31.0269	26.9872	34.9187	28.3657	12.2635	5.98965	9.79865	7.55138
ENSMUSG00000024913	Lrp5	903.181	-0.564246	0.1157	-4.87682	1.07808e-06	1.23832e-05	987.961	989.14	1318.48	1048.35	716.541	836.554	684.398	644.025
ENSMUSG00000022858	Tra2b	3006.46	0.370426	0.0759698	4.87597	1.08274e-06	1.24276e-05	2709.14	2801.98	2450.33	2496.18	3239.33	3482.98	3277.27	3594.46
ENSMUSG00000050856	Atp5k	2439.07	0.566647	0.116219	4.87568	1.08435e-06	1.24369e-05	2301.7	2203.57	1595.42	1671.21	2958.14	3103.64	2821.26	2857.66
ENSMUSG00000049323	Smcr8	1319.88	-0.454575	0.0932367	-4.87549	1.08537e-06	1.24394e-05	1332.52	1458.48	1635.16	1704.3	1080.07	1165.98	1062.78	1119.76
ENSMUSG00000034211	Mrps17	2271.91	0.457724	0.0939058	4.87429	1.09203e-06	1.25065e-05	2106.56	2114.39	1692.96	1698.39	2546.44	2663.4	2711.21	2641.91
ENSMUSG00000029279	Brdt	247.386	0.59081	0.121228	4.87352	1.09626e-06	1.25458e-05	220.454	219.418	162.553	174.922	293.449	302.477	303.758	302.055
ENSMUSG00000025261	Huwe1	12662.7	-0.426915	0.0876052	-4.87317	1.09823e-06	1.25515e-05	13744.1	13491.3	15837.4	15214.6	11614.4	9465.64	11115.4	10819
ENSMUSG00000027170	Eif3m	2982.67	0.503047	0.103228	4.87314	1.09838e-06	1.25515e-05	2753.23	2724.54	2216.74	2097.88	3232.32	3668.66	3410.68	3757.35
ENSMUSG00000040549	Ckap5	8088.95	-0.59765	0.122685	-4.87143	1.10792e-06	1.26512e-05	7350.92	9066.53	11407.6	11491.6	6130.02	6283.14	6349.52	6632.27
ENSMUSG00000086290	Snhg12	726.823	0.554749	0.113913	4.86992	1.11644e-06	1.27392e-05	684.224	640.653	528.597	473.943	916.261	883.473	860.02	827.416
ENSMUSG00000055053	Nfic	875.362	-0.615028	0.126305	-4.8694	1.11937e-06	1.27633e-05	880.183	1000.87	1295.6	1103.9	713.037	772.664	674.599	562.039
ENSMUSG00000005687	Bcas2	4439.55	0.392782	0.0807125	4.86643	1.13629e-06	1.29468e-05	4148.62	4082.11	3553.28	3516.16	5343.4	4883.56	4976.21	5013.04
ENSMUSG00000025135	Anapc11	2208.36	0.536687	0.110289	4.86618	1.13775e-06	1.29539e-05	1950.61	2034.6	1649.61	1503.38	2488.62	3042.74	2495.64	2501.67
ENSMUSG00000020918	Kat2a	1771.22	-0.405729	0.0833957	-4.8651	1.14399e-06	1.30153e-05	1931.01	1863.29	2205.9	2100.24	1542.58	1573.28	1564.02	1389.45
ENSMUSG00000020801	Med31	867.894	0.681605	0.140106	4.86491	1.14509e-06	1.30184e-05	828.744	753.295	543.046	481.034	1060.8	1119.07	1074.08	1083.08
ENSMUSG00000010205	Raver1	2127.63	-0.633603	0.130274	-4.86362	1.15258e-06	1.3094e-05	1940.81	2388.96	3154.72	2979.58	1735.29	1678.1	1671.05	1472.52
ENSMUSG00000020386	Sar1b	2570.28	0.551571	0.113412	4.86344	1.15364e-06	1.30965e-05	2292.72	2444.1	1738.71	1774.04	2905.58	3135.58	2962.96	3308.58
ENSMUSG00000024077	Strn	1049.35	-0.42891	0.0882006	-4.86289	1.15686e-06	1.31234e-05	1114.52	1135.81	1271.52	1311.91	873.339	846.537	871.326	969.813
ENSMUSG00000023951	Vegfa	2072.88	0.668395	0.137457	4.86259	1.15859e-06	1.31335e-05	2087.78	1589.9	1324.5	1270.54	2909.96	2302.02	2699.15	2399.18
ENSMUSG00000070733	Fryl	2340.2	-0.467361	0.0961258	-4.86197	1.16223e-06	1.31652e-05	2343.35	2690.51	3166.77	2713.65	2074.29	1835.83	1937.12	1960.12
ENSMUSG00000026924	Sec16a	3082.94	-0.490588	0.100907	-4.8618	1.16323e-06	1.31659e-05	3024.3	3383.96	4105.96	3968.83	2603.37	2500.68	2417.25	2659.17
ENSMUSG00000022454	Nell2	7649.91	-0.490301	0.10085	-4.86167	1.16398e-06	1.31659e-05	10085.4	7934.24	9314.87	8592.43	5708.68	7328.33	5959.09	6276.28
ENSMUSG00000021700	Rab3c	5718.23	-0.358704	0.0737938	-4.8609	1.16855e-06	1.3208e-05	6197.21	6384.24	6515.35	6655.29	4731.97	4932.47	4785.51	5543.79
ENSMUSG00000025381	Cnpy2	1825.81	0.55479	0.114255	4.85572	1.19953e-06	1.35482e-05	1755.47	1542.96	1224.56	1326.09	2133.86	2484.71	2062.24	2076.63
ENSMUSG00000025427	Rnf165	4927.91	-0.575053	0.118437	-4.85536	1.2017e-06	1.35629e-05	4824.68	5074.77	7178.8	6703.75	4011.93	3945.18	3859.91	3824.24
ENSMUSG00000032294	Pkm	11752.8	-0.530212	0.109223	-4.85439	1.20758e-06	1.36194e-05	11523.2	12982	16012	15391.9	8967.27	10758.4	9018.53	9369.11
ENSMUSG00000020464	Pnpt1	1382.9	0.4849	0.0999221	4.85278	1.2174e-06	1.37202e-05	1292.51	1153.41	1084.89	1045.98	1769.45	1391.59	1644.67	1680.72
ENSMUSG00000037617	Spag1	323.229	0.769864	0.158673	4.85189	1.2229e-06	1.37658e-05	313.535	224.111	192.655	191.468	511.565	341.41	428.126	382.963
ENSMUSG00000002459	Rgs20	376.693	-0.575723	0.118661	-4.85184	1.22322e-06	1.37658e-05	371.506	449.396	485.25	512.946	307.464	317.451	265.317	304.213
ENSMUSG00000067889	Sptbn2	7455.08	-0.57211	0.11795	-4.85043	1.23192e-06	1.38537e-05	8274.38	7253.7	11068	9346.48	5898.76	6628.54	5718.64	5452.1
ENSMUSG00000040907	Atp1a3	7054.78	-0.444279	0.0915986	-4.85028	1.23286e-06	1.38543e-05	7851.43	7219.67	8770.62	8812.26	5779.63	6682.45	5782.71	5539.48
ENSMUSG00000073676	Hspe1	1567.32	0.631174	0.130148	4.84964	1.23683e-06	1.38889e-05	1486.02	1409.2	968.091	971.524	1947.27	1912.69	1931.09	1912.66
ENSMUSG00000039835	Nhsl1	2281.54	-0.515128	0.10631	-4.84552	1.26279e-06	1.41702e-05	2429.08	2278.66	3222.15	2873.2	1853.55	1935.65	1869.28	1790.76
ENSMUSG00000097649	Gm10561	62.5935	0.96974	0.200141	4.84528	1.26435e-06	1.41775e-05	45.7238	51.6277	31.3064	26.0018	88.4727	68.8809	85.1729	103.562
ENSMUSG00000019066	Rab3d	1414.56	-0.527574	0.108897	-4.8447	1.26801e-06	1.42082e-05	1701.58	1336.45	1908.49	1776.4	1050.28	1234.87	1141.17	1167.23
ENSMUSG00000090136	Gm10177	38.2548	1.03301	0.213279	4.84345	1.27601e-06	1.42784e-05	24.4949	29.3339	14.4491	21.2742	58.6898	49.9137	55.0232	52.8597
ENSMUSG00000063800	Prpf38a	2788.23	0.441262	0.091105	4.84344	1.2761e-06	1.42784e-05	2533.59	2649.44	2084.29	2142.79	3108.81	3308.28	3205.67	3272.99
ENSMUSG00000028020	Glrb	1301.41	0.557404	0.115177	4.83955	1.30134e-06	1.45503e-05	1192.09	1196.82	845.274	928.975	1464.62	1590.25	1515.78	1677.49
ENSMUSG00000042608	Stk40	1249.97	-0.659864	0.136357	-4.83922	1.30347e-06	1.45637e-05	1210.86	1304.77	1914.51	1770.49	939.037	1086.12	912.028	861.937
ENSMUSG00000021048	Mthfd1	1285.54	-0.650203	0.134404	-4.83766	1.31376e-06	1.46682e-05	1139.01	1499.55	1879.59	1839.04	965.316	1081.13	909.767	970.892
ENSMUSG00000028760	Eif4g3	6438.55	-0.482781	0.0998105	-4.83698	1.31828e-06	1.4708e-05	6629.95	6753.85	8543.04	8246.13	5752.47	5005.35	5510.61	5066.98
ENSMUSG00000032128	Robo3	299.409	1.23275	0.254899	4.83621	1.32338e-06	1.47544e-05	144.52	139.63	69.8374	184.377	634.2	289.5	542.694	390.514
ENSMUSG00000050896	Rtn4rl2	297.68	-0.831952	0.172054	-4.83542	1.32865e-06	1.48025e-05	369.873	253.445	526.189	413.666	193.589	255.558	192.204	176.918
ENSMUSG00000031217	Efnb1	3430.15	-0.633969	0.131117	-4.83516	1.3304e-06	1.48114e-05	3298.65	3717.2	5145.09	4711.06	2720.75	3013.79	2555.19	2279.44
ENSMUSG00000032898	Fbxo21	6013.39	-0.419364	0.0867859	-4.83217	1.35052e-06	1.50247e-05	6214.36	6655.28	7416.01	7328.98	4737.23	5653.23	4934.75	5167.3
ENSMUSG00000037523	Mavs	184.582	-0.684072	0.141574	-4.83192	1.35224e-06	1.5033e-05	180.446	214.724	262.492	267.11	142.783	132.771	144.719	131.61
ENSMUSG00000027942	4933434E20Rik	1409.99	0.511259	0.105813	4.83173	1.35354e-06	1.50367e-05	1243.52	1358.75	1029.5	979.797	1702.88	1609.22	1738.13	1618.15
ENSMUSG00000028367	Txn1	4274.89	0.493306	0.102111	4.8311	1.35781e-06	1.50734e-05	3922.45	4034	3074.05	3067.04	4827.45	5265.9	4997.31	5010.88
ENSMUSG00000030259	Rassf8	171.593	-0.691159	0.143103	-4.82981	1.36666e-06	1.51609e-05	173.097	192.431	242.023	254.109	131.395	125.783	134.166	119.743
ENSMUSG00000020961	Ston2	270.736	-0.672589	0.139341	-4.82694	1.38647e-06	1.53697e-05	254.747	315.633	409.392	369.935	211.984	208.639	188.436	207.124
ENSMUSG00000026333	Gin1	391.049	0.49228	0.102023	4.82521	1.39859e-06	1.5493e-05	321.7	354.354	288.982	325.023	468.642	419.275	455.26	495.155
ENSMUSG00000062931	Zfp938	755.577	0.677702	0.140457	4.82499	1.40008e-06	1.54985e-05	709.536	657.08	478.025	427.849	960.936	842.544	930.872	1037.78
ENSMUSG00000073125	Xlr3b	44.091	1.18971	0.246674	4.823	1.41414e-06	1.5643e-05	13.8804	22.2938	8.42865	41.3666	74.4572	54.9051	79.1429	58.2535
ENSMUSG00000001089	Luzp1	1133.14	-0.5207	0.107968	-4.82272	1.41614e-06	1.56539e-05	1110.44	1237.89	1555.69	1472.65	876.843	936.381	939.917	935.293
ENSMUSG00000030613	Ccdc90b	1504.47	0.572787	0.118776	4.82241	1.41834e-06	1.56671e-05	1296.6	1430.32	966.887	1084.99	1940.27	1595.24	1796.92	1924.52
ENSMUSG00000032601	Prkar2a	1851.87	-0.488124	0.101245	-4.82121	1.42692e-06	1.57508e-05	1820.79	2032.25	2417.82	2424.08	1494.4	1463.47	1557.99	1604.13
ENSMUSG00000021692	Dimt1	369.502	0.593525	0.123126	4.82047	1.43222e-06	1.57962e-05	315.984	342.62	248.043	254.109	485.286	396.315	437.924	475.737
ENSMUSG00000004099	Dnmt1	5242.54	-0.629135	0.130516	-4.82035	1.43307e-06	1.57962e-05	4655.66	5972.39	7696.56	7423.53	4343.92	3989.1	4092.07	3767.06
ENSMUSG00000038827	Fam206a	874.205	-0.491745	0.102053	-4.81854	1.44615e-06	1.59291e-05	876.101	1006.74	1127.03	1099.17	661.355	731.735	696.458	795.053
ENSMUSG00000021916	Glt8d1	1730.27	0.637966	0.132443	4.81692	1.4579e-06	1.60472e-05	1726.07	1316.51	1146.3	1128.72	2359.85	1762.95	2243.14	2158.62
ENSMUSG00000073616	Myeov2	2467.51	0.740634	0.153769	4.81655	1.46063e-06	1.60659e-05	2202.91	2295.09	1385.91	1287.09	3144.72	3386.15	3213.96	2824.22
ENSMUSG00000036565	Ttyh3	13832.5	-0.569751	0.118335	-4.81473	1.47399e-06	1.62014e-05	15029.3	13772.9	19627.9	18217.8	11468.2	12411.5	10695.6	9437.07
ENSMUSG00000030744	Rps3	29479.6	0.593229	0.123216	4.81453	1.47546e-06	1.62048e-05	27646.6	26815.9	20001.2	18260.4	33896.4	38913.7	34928.4	35373.9
ENSMUSG00000075229	Ccdc58	474.491	0.435818	0.0905238	4.81441	1.47638e-06	1.62048e-05	416.413	404.808	384.106	398.301	507.185	578.001	539.679	567.433
ENSMUSG00000042426	Dhx29	1319.71	-0.494051	0.102655	-4.81271	1.48898e-06	1.63316e-05	1327.62	1403.34	1751.96	1725.58	1044.15	1136.04	1089.16	1079.85
ENSMUSG00000041729	Coro2b	3660.26	-0.574298	0.119381	-4.81062	1.50461e-06	1.64914e-05	3518.28	3894.37	5288.38	4962.81	2810.1	3090.66	2979.54	2737.92
ENSMUSG00000033813	Tcea1	921.254	0.4554	0.0946799	4.8099	1.51009e-06	1.65398e-05	794.451	872.978	677.905	743.417	1024.01	1055.18	1042.43	1159.68
ENSMUSG00000026921	Egfl7	403.41	0.645639	0.13426	4.80888	1.51775e-06	1.6612e-05	390.285	312.113	270.921	260.018	552.735	464.198	541.187	435.823
ENSMUSG00000078713	Tomm5	512.495	0.64435	0.134075	4.80587	1.54077e-06	1.68442e-05	462.954	457.609	333.534	314.386	679.75	697.794	596.21	557.724
ENSMUSG00000006498	Ptbp1	2722.36	-0.622136	0.129455	-4.80583	1.54113e-06	1.68442e-05	2427.44	3186.84	3980.73	3747.81	2236.34	2179.23	2139.12	1881.37
ENSMUSG00000096847	Tmem151b	1678.53	-0.506496	0.105455	-4.80296	1.5634e-06	1.70757e-05	1867.33	1756.52	2307.04	1995.05	1313.07	1596.24	1309.25	1283.74
ENSMUSG00000002052	Supt6	3783.83	-0.566089	0.117871	-4.80262	1.56606e-06	1.70927e-05	3595.85	4048.08	5375.07	5193.28	3004.57	3167.52	2935.83	2950.43
ENSMUSG00000029415	Sdad1	1371.25	-0.421758	0.0878248	-4.80226	1.56884e-06	1.71007e-05	1400.29	1483.12	1708.61	1712.58	1150.14	1139.03	1193.93	1182.33
ENSMUSG00000070643	Sox13	295.679	-0.8126	0.169213	-4.80224	1.569e-06	1.71007e-05	248.215	334.407	463.576	498.763	214.612	196.66	219.339	189.863
ENSMUSG00000022371	Col14a1	40.5944	-1.05432	0.219601	-4.80108	1.57816e-06	1.71886e-05	48.1733	41.0675	75.8579	67.3684	24.5271	21.962	26.381	19.4178
ENSMUSG00000097589	Dleu2	1022.01	0.665957	0.138752	4.79963	1.58956e-06	1.73006e-05	720.15	880.018	769.416	728.052	1572.36	893.456	1313.77	1298.84
ENSMUSG00000027082	Tfpi	159.384	0.615007	0.128181	4.79797	1.60279e-06	1.74325e-05	132.272	127.896	114.389	120.554	208.48	172.701	195.973	202.809
ENSMUSG00000010936	Vac14	1355.68	-0.502999	0.104839	-4.79782	1.604e-06	1.74334e-05	1431.32	1389.26	1816.98	1757.49	1042.4	1216.9	1085.39	1105.74
ENSMUSG00000029554	Mad1l1	694.563	-0.642115	0.133889	-4.79586	1.61976e-06	1.75924e-05	667.894	738.042	1027.09	993.98	507.185	598.965	508.776	514.573
ENSMUSG00000052533	Nup188	2143.79	-0.489662	0.102137	-4.79417	1.63348e-06	1.7729e-05	2091.86	2377.22	2897.05	2705.37	1820.26	1809.87	1784.11	1664.54
ENSMUSG00000021311	Mtr	415.756	-0.60019	0.125244	-4.79216	1.64991e-06	1.7885e-05	436.826	444.702	616.496	525.946	336.371	288.501	315.818	361.388
ENSMUSG00000060798	Intu	518.192	-0.560672	0.117002	-4.792	1.65125e-06	1.7885e-05	535.622	614.839	645.394	696.14	470.394	341.41	422.096	419.641
ENSMUSG00000059263	Usp47	6660.98	-0.532734	0.111172	-4.792	1.65129e-06	1.7885e-05	6706.7	6826.59	9124.62	9060.46	5215.51	5390.68	5146.55	5816.72
ENSMUSG00000057506	Bloc1s2	234.973	0.586882	0.122521	4.79006	1.66734e-06	1.80407e-05	189.427	221.765	173.389	156.011	297.829	286.505	266.825	288.031
ENSMUSG00000039903	Eva1c	75.5037	-0.988951	0.206466	-4.7899	1.66864e-06	1.80407e-05	75.1177	132.589	97.5316	114.645	32.4108	67.8827	40.7021	43.1508
ENSMUSG00000051319	1500011K16Rik	257.103	0.626824	0.130865	4.78984	1.66914e-06	1.80407e-05	211.473	232.325	161.349	189.104	342.503	346.401	300.743	272.929
ENSMUSG00000022637	Cblb	2271.11	-0.657906	0.137376	-4.78907	1.67555e-06	1.80973e-05	2096.76	2378.4	3543.65	3241.96	1666.97	1718.03	1666.52	1856.56
ENSMUSG00000025747	Tyms	1146.87	0.351218	0.0733428	4.78871	1.67855e-06	1.81171e-05	954.485	1024.34	1006.62	1037.71	1234.24	1349.67	1279.85	1288.05
ENSMUSG00000039046	Usp6nl	1337.08	-0.428344	0.0894847	-4.78679	1.69473e-06	1.82791e-05	1349.67	1478.43	1607.46	1724.4	1104.59	1153.01	1121.57	1157.52
ENSMUSG00000060924	Csmd1	412.16	-0.432716	0.0904186	-4.78569	1.70398e-06	1.83661e-05	483.366	474.036	469.596	473.943	346.883	324.439	362.55	362.466
ENSMUSG00000032267	Usp28	1401.16	0.325005	0.0679163	4.78538	1.70661e-06	1.83818e-05	1242.71	1253.15	1208.91	1261.09	1497.9	1544.33	1587.38	1613.84
ENSMUSG00000030499	Kctd15	2524.73	-0.480474	0.10041	-4.78511	1.70894e-06	1.83896e-05	2664.23	2710.46	3402.77	3046.94	2083.05	2364.91	2004.2	1921.29
ENSMUSG00000005672	Kit	1765.56	-0.681024	0.142324	-4.78502	1.7097e-06	1.83896e-05	1964.49	1528.88	2769.41	2557.64	1310.45	1266.81	1356.74	1370.04
ENSMUSG00000071719	Tmem28	321.386	-0.564544	0.117987	-4.78481	1.71148e-06	1.8396e-05	377.221	328.54	441.902	398.301	238.263	292.494	249.489	244.881
ENSMUSG00000040560	Wdr7	2404.7	-0.533039	0.111427	-4.78376	1.72042e-06	1.84794e-05	2404.58	2505.12	3220.95	3322.33	1829.89	1955.62	1908.48	2090.65
ENSMUSG00000044390	Tigd3	419.631	0.53876	0.112644	4.78284	1.72837e-06	1.8552e-05	350.277	366.087	328.717	308.476	467.766	596.968	459.783	478.973
ENSMUSG00000021905	Dph3	1837.63	0.371565	0.0776905	4.78263	1.73019e-06	1.85587e-05	1644.42	1681.42	1448.52	1613.3	1980.56	2074.41	2042.64	2215.79
ENSMUSG00000034994	Eef2	51673.9	-0.515367	0.10779	-4.78123	1.74223e-06	1.8675e-05	53693.6	55909.3	71745.9	63351.1	39969.5	49256.9	40595.8	38869.1
ENSMUSG00000033499	Larp4b	2293.58	-0.56898	0.119009	-4.78099	1.74436e-06	1.86849e-05	2129.42	2525.07	3167.97	3228.96	1842.16	1820.85	1776.57	1857.64
ENSMUSG00000051483	Cbr1	2227.79	0.419319	0.0877085	4.78082	1.74577e-06	1.86872e-05	2046.14	2006.44	1786.87	1749.22	2443.95	2858.06	2460.21	2471.46
ENSMUSG00000024592	C330018D20Rik	667.76	0.615623	0.128835	4.77839	1.76708e-06	1.89023e-05	581.346	639.48	396.147	457.396	794.502	813.594	794.444	865.173
ENSMUSG00000022500	Litaf	672.55	-0.644349	0.134876	-4.77733	1.77635e-06	1.89785e-05	621.354	777.936	939.193	982.161	454.627	545.058	486.164	573.905
ENSMUSG00000032624	Eml4	2954.13	-0.405181	0.0848149	-4.77724	1.7772e-06	1.89785e-05	3023.49	3156.33	3642.38	3685.17	2471.1	2470.73	2555.94	2627.88
ENSMUSG00000029708	Gcc1	711.643	-0.525771	0.110059	-4.77716	1.77787e-06	1.89785e-05	773.222	736.868	971.703	899.428	571.13	647.88	520.082	572.826
ENSMUSG00000025940	Tmem70	1785.69	0.539368	0.11291	4.77699	1.77939e-06	1.89818e-05	1547.26	1738.92	1213.73	1262.27	1998.96	2128.32	2088.62	2307.49
ENSMUSG00000030207	8430419L09Rik	3416.16	-0.346188	0.0725034	-4.77478	1.79906e-06	1.91784e-05	3887.34	3696.08	3918.12	3821.09	2765.43	3224.43	2913.21	3103.62
ENSMUSG00000038615	Nfe2l1	3320.99	-0.404494	0.0847412	-4.77329	1.81242e-06	1.93077e-05	3649.74	3395.7	4120.41	4013.74	2706.74	3084.67	2813.72	2783.22
ENSMUSG00000040481	Bptf	4836.49	-0.505704	0.105969	-4.77221	1.82217e-06	1.93983e-05	4675.26	5278.93	6657.43	6223.9	4045.22	3738.54	4027.24	4045.38
ENSMUSG00000027663	Zmat3	1061.03	-0.497227	0.104205	-4.77164	1.82732e-06	1.94318e-05	1036.13	1212.08	1449.73	1300.09	856.696	827.57	895.446	910.481
ENSMUSG00000041895	Wipi1	354.867	-0.46978	0.0984537	-4.77159	1.82782e-06	1.94318e-05	377.221	404.808	450.331	425.485	293.449	292.494	298.482	296.662
ENSMUSG00000035873	Pawr	92.4375	-0.858976	0.180025	-4.77141	1.82939e-06	1.94352e-05	88.9981	113.816	127.634	160.739	66.5735	53.9068	58.7919	69.0412
ENSMUSG00000031950	Gabarapl2	788.143	0.516017	0.108212	4.76856	1.85548e-06	1.9699e-05	679.325	766.202	555.087	569.677	904.874	986.295	895.446	948.238
ENSMUSG00000038014	Fam120a	3975.03	-0.480519	0.100773	-4.76832	1.85764e-06	1.97085e-05	3853.05	4450.54	5284.77	5030.18	3512.63	3102.64	3262.2	3304.27
ENSMUSG00000063889	Crem	355.832	0.55452	0.11631	4.7676	1.86432e-06	1.97658e-05	284.957	343.794	275.737	235.199	414.332	423.268	413.051	456.319
ENSMUSG00000031010	Usp9x	5805.14	-0.41582	0.0872335	-4.76674	1.87229e-06	1.98369e-05	5852.65	6473.41	7124.62	7180.06	4837.09	4858.6	4700.34	5414.34
ENSMUSG00000045996	Polr2k	182.973	0.724201	0.151964	4.76561	1.88287e-06	1.99354e-05	168.198	150.19	102.348	113.463	213.736	212.632	246.474	256.747
ENSMUSG00000071172	Srsf3	10470.2	0.465857	0.0978158	4.7626	1.91116e-06	2.02212e-05	9686.1	9852.68	7696.56	7719	12122.5	11539.1	12304.1	12841.7
ENSMUSG00000040010	Slc7a5	2662.81	-0.579712	0.121751	-4.76146	1.92201e-06	2.03222e-05	3028.39	2451.14	3482.24	3912.1	2045.38	2289.04	2068.27	2025.93
ENSMUSG00000071014	Ndufb6	1401.94	0.523718	0.110003	4.76093	1.92701e-06	2.03476e-05	1239.44	1304.77	1019.87	992.798	1747.55	1854.79	1563.26	1493.02
ENSMUSG00000078974	Sec61g	196.121	0.688933	0.144706	4.76093	1.92703e-06	2.03476e-05	167.382	180.697	116.797	120.554	268.922	234.595	250.242	229.778
ENSMUSG00000023809	Rps6ka2	1085.02	-0.531673	0.111706	-4.75957	1.94007e-06	2.04714e-05	1060.63	1183.92	1452.14	1470.29	812.897	933.387	875.848	891.063
ENSMUSG00000040209	Zfp704	4531.63	0.368415	0.0774099	4.75928	1.94282e-06	2.04865e-05	3511.75	4100.88	4266.1	3902.64	4991.26	5108.17	5063.64	5308.62
ENSMUSG00000024782	Ak3	2096.6	-0.41716	0.0876549	-4.75912	1.9444e-06	2.04892e-05	2219.24	2703.42	2409.39	2290.53	1743.17	1675.1	1775.06	1956.89
ENSMUSG00000019373	Cops3	3621.85	0.411817	0.0865928	4.75578	1.97679e-06	2.08165e-05	3176.99	3483.7	2810.35	2908.66	3829.73	4331.51	4150.1	4283.79
ENSMUSG00000002250	Ppard	379.601	-0.535399	0.112618	-4.7541	1.99333e-06	2.09765e-05	420.496	389.555	533.413	466.851	323.232	307.469	296.974	298.819
ENSMUSG00000022359	Wdyhv1	342.341	0.49931	0.105035	4.75375	1.99683e-06	2.09991e-05	312.718	295.686	261.288	254.109	411.704	376.349	411.543	415.326
ENSMUSG00000012422	Tmem167	3641.16	0.389179	0.0818796	4.75306	2.0036e-06	2.1056e-05	3040.63	3502.47	2952.44	3071.76	3936.6	4052.99	4049.1	4523.28
ENSMUSG00000021116	Eif2s1	2706.84	0.461181	0.097097	4.74969	2.03726e-06	2.13813e-05	2408.66	2583.73	2000	2061.24	2981.79	3035.75	3147.63	3435.88
ENSMUSG00000025893	Kbtbd3	253.45	0.672537	0.141596	4.74969	2.0373e-06	2.13813e-05	209.023	242.885	154.124	157.193	302.209	300.481	306.773	354.915
ENSMUSG00000034218	Atm	1484.57	-0.481112	0.101304	-4.74918	2.04245e-06	2.1421e-05	1521.13	1619.23	2021.67	1794.13	1249.13	1108.08	1255.73	1307.47
ENSMUSG00000005125	Ndrg1	2156.22	-0.545745	0.114922	-4.74885	2.04581e-06	2.14417e-05	2744.25	2041.64	2981.34	2542.27	1580.24	1890.73	1606.22	1863.03
ENSMUSG00000043535	Setx	3590.26	-0.488427	0.102859	-4.7485	2.04936e-06	2.14585e-05	3615.45	3815.76	4744.13	4682.7	2974.78	2837.1	2806.18	3246.02
ENSMUSG00000040964	Arhgef10l	1545.59	-0.541027	0.113938	-4.74842	2.05017e-06	2.14585e-05	1589.72	1643.87	2192.65	1956.05	1307.82	1366.64	1217.29	1090.64
ENSMUSG00000030495	Slc7a10	121.811	0.743156	0.15657	4.74646	2.07004e-06	2.1652e-05	115.943	79.7883	83.0824	72.096	169.938	152.736	155.271	145.634
ENSMUSG00000069678	Pcgf1	309.556	0.577836	0.121786	4.74468	2.08833e-06	2.18286e-05	289.856	253.445	216.737	218.652	418.712	342.408	380.64	355.994
ENSMUSG00000022370	Mrpl13	2153.46	0.493412	0.104003	4.74419	2.09337e-06	2.18559e-05	1994.7	1984.15	1501.5	1616.84	2341.46	2647.42	2473.78	2667.8
ENSMUSG00000032047	Acat1	6737.56	0.38837	0.0818627	4.74416	2.09375e-06	2.18559e-05	6182.51	6055.7	5435.28	5585.67	6928.02	8209.81	7413.81	8089.69
ENSMUSG00000021366	Hivep1	2500.86	-0.522596	0.110166	-4.7437	2.09849e-06	2.18907e-05	2446.22	2665.87	3564.12	3197.05	2013.85	2089.39	1978.57	2051.82
ENSMUSG00000021643	Serf1	3586.62	0.675539	0.142425	4.74311	2.10463e-06	2.19347e-05	3562.37	3047.21	2033.71	2156.97	4265.08	4486.25	4498.33	4643.02
ENSMUSG00000033379	Atp6v0b	4644.09	0.611504	0.128927	4.74302	2.10553e-06	2.19347e-05	4556.87	4043.39	3036.72	2827.11	5844.45	5848.89	5617.64	5377.66
ENSMUSG00000034771	Tle2	1021.83	0.745177	0.157165	4.74136	2.12291e-06	2.2101e-05	951.219	606.626	795.906	603.952	1667.84	1097.1	1403.47	1048.56
ENSMUSG00000034371	Dak	750.194	-0.500691	0.105655	-4.73894	2.14841e-06	2.23515e-05	755.259	829.564	1037.93	914.792	598.285	648.878	587.919	628.922
ENSMUSG00000035914	Cd276	1642.51	-0.391423	0.0826049	-4.73849	2.15315e-06	2.23858e-05	1921.22	1680.25	1962.67	1912.32	1341.98	1506.4	1474.32	1340.91
ENSMUSG00000051339	2900026A02Rik	492.363	-0.833811	0.175988	-4.73788	2.15962e-06	2.24381e-05	461.321	447.049	877.784	804.875	305.712	378.346	321.848	341.97
ENSMUSG00000035325	Sec31a	3062.38	-0.43348	0.091495	-4.73774	2.16112e-06	2.24388e-05	3085.54	3344.07	4025.28	3675.72	2442.2	2678.37	2650.16	2597.68
ENSMUSG00000038248	Sobp	2457.96	-0.477379	0.100764	-4.73757	2.16295e-06	2.24428e-05	2700.97	2434.72	3183.62	3181.68	1940.27	2239.13	2032.84	1950.41
ENSMUSG00000043498	9330132A10Rik	797.945	-0.50785	0.107202	-4.7373	2.16589e-06	2.24583e-05	885.082	1079.49	866.947	937.248	671.867	622.923	571.337	748.666
ENSMUSG00000044791	Setd2	4487.6	-0.478663	0.101052	-4.7368	2.1712e-06	2.24836e-05	4516.04	4723.94	5816.97	5949.7	3687.82	3522.91	3694.09	3989.29
ENSMUSG00000028948	Nol9	1309.33	-0.377782	0.0797547	-4.7368	2.17122e-06	2.24836e-05	1353.75	1464.35	1632.75	1485.65	1115.11	1143.02	1156.99	1123
ENSMUSG00000066406	Akap13	694.561	-0.588449	0.12426	-4.73562	2.18381e-06	2.2599e-05	694.839	720.441	965.683	989.252	568.503	501.134	582.643	533.991
ENSMUSG00000021712	Trim23	3136.16	0.451068	0.0952537	4.73543	2.18588e-06	2.26053e-05	2683.01	3022.57	2367.25	2464.27	3461.82	3543.87	3476.26	4070.2
ENSMUSG00000022205	Sub1	7167.12	0.414527	0.087577	4.73329	2.20911e-06	2.28304e-05	6323.77	6867.66	5278.75	5999.34	8113.21	7999.17	8061.27	8693.8
ENSMUSG00000032036	Kirrel3	1731.88	-0.443779	0.0937624	-4.73301	2.21211e-06	2.28462e-05	2033.08	1762.38	2251.65	1969.05	1440.97	1617.2	1419.3	1361.41
ENSMUSG00000008393	Carhsp1	4622.67	0.493326	0.104235	4.73285	2.21392e-06	2.28497e-05	3400.71	4439.98	3652.01	3750.18	4705.69	6049.54	5220.42	5762.78
ENSMUSG00000019467	Arhgef25	2365.62	-0.441539	0.0933096	-4.73198	2.22339e-06	2.29323e-05	2953.27	2510.98	2915.11	2563.55	2178.53	1813.86	2133.09	1856.56
ENSMUSG00000031432	Prps1	1639.4	0.44174	0.093413	4.72889	2.25752e-06	2.32689e-05	1394.58	1557.05	1205.3	1373.37	1732.66	1962.61	1864.76	2024.85
ENSMUSG00000021501	Caml	1744.81	0.463962	0.0981446	4.72733	2.27489e-06	2.34324e-05	1630.54	1615.71	1283.56	1296.55	1950.78	2099.37	1974.05	2107.91
ENSMUSG00000014769	Psmb1	5833.95	0.496614	0.10514	4.72334	2.32007e-06	2.3882e-05	5432.15	5452.59	4134.86	4183.93	6496.17	7327.33	6828.9	6815.66
ENSMUSG00000026655	Fam107b	3512.61	-0.427182	0.0904973	-4.72039	2.35394e-06	2.42147e-05	3706.08	4084.46	4315.47	4066.93	2574.47	3190.49	2932.06	3230.91
ENSMUSG00000043410	Hfm1	413.245	0.555838	0.11776	4.72009	2.35745e-06	2.42347e-05	374.772	348.487	270.921	327.387	537.844	429.258	517.821	499.47
ENSMUSG00000051185	Fam174a	357.898	0.56208	0.119172	4.71654	2.39891e-06	2.46447e-05	281.691	355.527	254.064	250.563	428.348	439.241	401.745	452.004
ENSMUSG00000022329	Stk3	490.014	-0.476183	0.100981	-4.71557	2.41037e-06	2.4746e-05	519.292	528.011	633.353	612.225	377.542	430.256	406.267	413.169
ENSMUSG00000031231	Cox7b	4078.71	0.69392	0.147214	4.71369	2.43268e-06	2.49424e-05	3844.88	3711.33	2276.94	2322.44	4998.27	4874.57	5210.62	5390.61
ENSMUSG00000017453	Pipox	348.288	0.723945	0.153584	4.71369	2.43271e-06	2.49424e-05	301.287	228.805	209.512	280.111	548.355	321.444	462.044	434.744
ENSMUSG00000028804	Csmd2	631.579	-0.617377	0.130987	-4.71326	2.4378e-06	2.49561e-05	906.311	732.175	794.702	658.32	580.766	384.336	524.605	471.422
ENSMUSG00000027900	Dram2	1088.32	0.560269	0.118872	4.71321	2.43847e-06	2.49561e-05	1014.09	997.354	720.048	742.235	1309.57	1269.81	1231.61	1421.82
ENSMUSG00000001052	Sec24b	2273.04	-0.426815	0.0905578	-4.71318	2.43885e-06	2.49561e-05	2199.64	2643.57	2789.88	2835.38	1951.65	1887.74	1985.36	1891.08
ENSMUSG00000032281	Acsbg1	502.409	-0.57924	0.12291	-4.7127	2.44461e-06	2.49986e-05	486.632	688.761	659.843	594.497	378.418	456.211	355.766	399.145
ENSMUSG00000027203	Dut	1965.76	0.329858	0.0699999	4.71227	2.44978e-06	2.50331e-05	1646.87	1841	1684.53	1782.31	2118.96	2212.18	2181.33	2258.94
ENSMUSG00000039671	Zmynd8	3428.96	-0.466378	0.0989736	-4.71215	2.4512e-06	2.50331e-05	3501.14	3572.87	4636.96	4279.67	2924.85	2864.05	2950.9	2701.24
ENSMUSG00000030615	Tmem126a	945.8	0.529615	0.112401	4.71182	2.45516e-06	2.50571e-05	901.412	848.337	634.557	678.412	1106.35	1176.97	1080.11	1140.26
ENSMUSG00000051341	Zfp52	142.329	0.653583	0.138722	4.71147	2.45935e-06	2.50724e-05	127.373	116.162	90.307	98.0979	177.821	167.71	183.159	177.997
ENSMUSG00000061288	Taok3	1475.75	-0.362475	0.0769353	-4.71143	2.45987e-06	2.50724e-05	1611.76	1559.39	1732.69	1751.58	1237.74	1378.62	1258	1276.18
ENSMUSG00000038718	Pbx3	3167.87	1.00084	0.212508	4.70966	2.48129e-06	2.52594e-05	1143.1	2681.12	1676.1	2107.33	3883.16	4854.61	4176.49	4821.02
ENSMUSG00000038486	Sv2a	3171.61	-0.356176	0.0756269	-4.70965	2.48147e-06	2.52594e-05	3353.35	3409.78	3629.14	3882.55	2683.09	2919.95	2662.22	2832.85
ENSMUSG00000045107	Saysd1	370.005	0.602136	0.12789	4.70822	2.4989e-06	2.54201e-05	311.902	330.887	291.391	222.198	453.751	517.106	407.775	425.035
ENSMUSG00000050567	Maml1	947.852	-0.602652	0.128009	-4.70789	2.50296e-06	2.54448e-05	862.22	1093.57	1354.6	1309.55	702.525	806.606	759.018	694.727
ENSMUSG00000028882	Ppp1r8	2473.82	0.345611	0.0734149	4.70764	2.506e-06	2.54591e-05	2189.84	2312.69	2079.47	2110.88	2688.34	2996.82	2673.52	2738.99
ENSMUSG00000035521	Gnptg	1557.54	0.57107	0.121314	4.70737	2.50939e-06	2.54769e-05	1551.34	1268.4	1066.83	1060.17	1989.32	1655.14	2014.75	1854.4
ENSMUSG00000007777	0610009B22Rik	765.763	0.444541	0.0944535	4.70645	2.52069e-06	2.55749e-05	683.408	711.055	628.537	555.494	845.308	927.397	869.819	905.087
ENSMUSG00000020056	Ccdc53	537.468	0.425053	0.0903207	4.70604	2.52577e-06	2.56098e-05	497.246	458.783	410.596	457.396	620.185	601.96	612.792	640.789
ENSMUSG00000097743	Gm16973	342.346	0.49753	0.10573	4.70564	2.53068e-06	2.56429e-05	280.058	247.578	304.636	294.294	377.542	382.339	417.573	434.744
ENSMUSG00000044456	Rin3	59.3392	-0.891184	0.189416	-4.70492	2.5397e-06	2.57176e-05	62.0537	90.3485	75.8579	91.0065	34.1627	46.9189	37.6871	36.6782
ENSMUSG00000064127	Med14	2799.11	-0.371039	0.0788915	-4.70316	2.56166e-06	2.59231e-05	2874.07	3246.68	3237.81	3301.05	2388.76	2299.03	2393.89	2651.61
ENSMUSG00000042978	Sbk1	22082.7	-0.566905	0.120543	-4.70291	2.56478e-06	2.59378e-05	22327.1	22502.6	32118	29397.5	16514.6	20062.3	16785.8	16953.9
ENSMUSG00000037072	2015-09-01	7611.92	0.463383	0.0985845	4.70037	2.59695e-06	2.62461e-05	6948.39	7258.39	5444.91	5783.05	8547.69	8848.71	8655.22	9409.02
ENSMUSG00000022490	Ppp1r1a	966.328	-0.427545	0.0909711	-4.6998	2.60421e-06	2.63024e-05	1227.19	1162.8	1027.09	1029.44	817.277	873.49	760.526	832.81
ENSMUSG00000024459	H2-M5	151.979	0.847174	0.180301	4.69866	2.61869e-06	2.64314e-05	137.988	103.255	93.9193	75.6417	243.519	153.734	235.168	172.603
ENSMUSG00000032245	Cln6	165.731	-0.630532	0.134217	-4.69787	2.62884e-06	2.65167e-05	176.363	197.124	209.512	232.835	140.155	135.765	117.584	116.507
ENSMUSG00000039745	Htatip2	30.128	1.09666	0.233443	4.69773	2.63063e-06	2.65175e-05	17.1464	22.2938	12.0409	13.0009	41.1704	52.9085	33.9184	48.5446
ENSMUSG00000060301	2610008E11Rik	3577.72	0.369679	0.0787009	4.69727	2.63662e-06	2.65455e-05	3238.23	3192.71	2912.7	3102.49	3939.22	3841.36	3882.53	4512.49
ENSMUSG00000006005	Tpr	4519.21	-0.563221	0.119906	-4.6972	2.63749e-06	2.65455e-05	4386.22	4607.77	6419.02	6326.72	3510	3570.83	3645.85	3687.23
ENSMUSG00000063632	Sox11	2954.19	-0.678025	0.144349	-4.69712	2.63852e-06	2.65455e-05	2554.82	3471.96	4799.52	3927.46	2348.47	2411.83	2164.75	1954.73
ENSMUSG00000015176	Nolc1	2712.35	-0.518827	0.110467	-4.69666	2.64446e-06	2.65761e-05	2648.71	2868.86	3739.91	3605.98	2097.06	2320.99	2212.23	2205
ENSMUSG00000021986	Amer2	1011.77	-0.511835	0.108979	-4.69662	2.64498e-06	2.65761e-05	1030.42	1102.96	1429.26	1225.63	772.603	912.423	811.78	809.077
ENSMUSG00000038206	Fbxo8	783.393	0.379346	0.0807923	4.69533	2.66178e-06	2.67277e-05	706.27	714.575	649.006	642.955	905.75	871.494	854.744	922.348
ENSMUSG00000009035	Tmem184b	1024.63	-0.406203	0.0865326	-4.69423	2.67619e-06	2.68551e-05	1171.67	1094.74	1284.77	1135.81	855.82	951.356	891.677	811.234
ENSMUSG00000057236	Rbbp4	14617.4	0.436365	0.0929712	4.69354	2.68512e-06	2.69271e-05	12874.5	13869.1	11393.1	11295.4	15295.3	18120.7	16043.4	18047.8
ENSMUSG00000030424	Zfp939	378.211	0.521195	0.111048	4.69341	2.68683e-06	2.69271e-05	352.727	325.02	292.595	257.655	458.131	432.253	432.648	474.658
ENSMUSG00000060261	Gtf2i	8548.86	-0.551518	0.117517	-4.69311	2.69088e-06	2.69377e-05	7908.59	9319.98	11914.5	11826.1	6828.16	6972.95	6949.5	6671.11
ENSMUSG00000042699	Dhx9	12862	-0.606516	0.129237	-4.69307	2.69135e-06	2.69377e-05	11632.6	13877.3	18676.7	18557	9696.08	9860.96	9970.5	10624.8
ENSMUSG00000030663	1110004F10Rik	4374.24	0.358345	0.0763697	4.69224	2.70232e-06	2.70301e-05	4017.16	4140.78	3625.52	3506.7	4774.02	5128.14	4875.96	4925.66
ENSMUSG00000021391	Cenpp	287.961	0.588487	0.125424	4.69198	2.70568e-06	2.70464e-05	188.611	213.551	254.064	252.927	337.247	310.463	351.998	394.83
ENSMUSG00000040896	Kcnd3	2441.34	0.425282	0.0906452	4.69173	2.70908e-06	2.7063e-05	2119.63	2143.72	1967.49	2065.97	3079.9	2373.9	2934.32	2845.79
ENSMUSG00000062352	Itgb1bp1	731.978	0.54192	0.115514	4.69137	2.71385e-06	2.70932e-05	649.115	688.761	508.127	510.582	819.029	976.312	826.855	877.039
ENSMUSG00000027115	Kif18a	955.667	0.483894	0.103157	4.69087	2.72051e-06	2.7125e-05	646.665	841.297	819.988	859.243	1064.3	1077.14	1115.54	1221.17
ENSMUSG00000092203	1110038B12Rik	1884.16	0.452528	0.09647	4.69087	2.72051e-06	2.7125e-05	1781.6	1699.02	1496.69	1347.37	2296.79	2126.32	2249.92	2075.55
ENSMUSG00000041605	5730559C18Rik	206.403	-0.651743	0.138944	-4.69069	2.72284e-06	2.71308e-05	204.941	225.285	299.819	293.112	161.178	155.731	151.502	159.658
ENSMUSG00000020739	Nup85	2728.47	0.294989	0.0628909	4.69048	2.72564e-06	2.71363e-05	2442.96	2326.77	2547.86	2470.18	2993.18	2956.89	3048.89	3041.05
ENSMUSG00000020733	Slc9a3r1	592.37	-0.525153	0.111964	-4.69039	2.72688e-06	2.71363e-05	575.63	726.308	817.579	697.322	466.014	523.096	475.611	457.398
ENSMUSG00000032002	Dcun1d5	2166.39	0.335578	0.0715615	4.68936	2.74061e-06	2.72555e-05	2022.46	1978.28	1848.28	1792.95	2328.32	2416.82	2431.57	2512.45
ENSMUSG00000074476	Spc24	587.4	0.483757	0.103168	4.689	2.74537e-06	2.72762e-05	420.496	464.65	561.107	501.127	660.479	742.716	670.077	678.546
ENSMUSG00000079658	Tceb1	3676.77	0.473146	0.100909	4.68885	2.74739e-06	2.72762e-05	3075.74	3680.82	2733.29	2742.01	4115.29	4311.55	4159.9	4595.56
ENSMUSG00000060227	Casc4	2991.72	-0.350024	0.0746509	-4.68881	2.74795e-06	2.72762e-05	3372.13	3180.97	3308.85	3575.25	2616.51	2469.73	2563.48	2846.87
ENSMUSG00000029276	Glmn	693.246	0.495615	0.105707	4.68856	2.75141e-06	2.72793e-05	603.391	650.04	478.025	549.585	794.502	778.654	789.922	901.851
ENSMUSG00000026496	Parp1	6070.5	-0.559895	0.119418	-4.68853	2.75177e-06	2.72793e-05	5756.3	6471.07	8597.23	8346.59	4604.08	5250.92	4769.68	4768.16
ENSMUSG00000042477	Tfap2e	88.8414	-1.09312	0.233285	-4.68579	2.78881e-06	2.76289e-05	74.3012	82.135	161.349	200.923	64.8216	34.9396	43.717	48.5446
ENSMUSG00000028953	Abcf2	2367.01	-0.432841	0.0923975	-4.68455	2.80574e-06	2.77616e-05	2495.21	2486.34	3036.72	2901.57	1807.12	2065.43	2041.13	2102.52
ENSMUSG00000049811	Fam161a	64.2939	0.841757	0.179688	4.68455	2.80577e-06	2.77616e-05	48.9898	39.8942	42.1433	43.7304	93.7285	73.8723	96.479	75.5138
ENSMUSG00000028549	Itgb3bp	366.95	0.440246	0.0939916	4.68388	2.81491e-06	2.78344e-05	307.003	305.073	302.227	325.023	425.72	398.312	436.417	435.823
ENSMUSG00000033105	Lss	2366.03	-0.327296	0.069897	-4.68254	2.83342e-06	2.79996e-05	2527.87	2557.92	2857.31	2608.46	2133.86	2069.42	2039.63	2133.81
ENSMUSG00000020647	Ncoa1	3169.06	-0.385569	0.0823476	-4.68221	2.83804e-06	2.80275e-05	3229.24	3588.13	3865.14	3717.08	2581.47	2934.93	2615.49	2820.98
ENSMUSG00000024208	Uqcc2	1653.98	0.62314	0.133109	4.68142	2.84892e-06	2.81171e-05	1522.77	1503.07	995.785	1095.62	2113.71	2245.12	2004.95	1750.84
ENSMUSG00000042682	Selk	2703.89	0.500318	0.106926	4.67912	2.88106e-06	2.84163e-05	2527.87	2500.42	1874.77	1978.5	3056.25	3345.22	3000.65	3347.42
ENSMUSG00000014504	Srp19	1562.89	0.4213	0.0900628	4.67785	2.89899e-06	2.85749e-05	1408.46	1484.3	1232.99	1192.54	1780.84	1693.07	1811.24	1899.71
ENSMUSG00000038976	Ppp1r9b	5476.43	-0.536802	0.114835	-4.67456	2.94588e-06	2.90188e-05	5715.48	5701.34	7804.93	6899.95	4139.82	5172.06	4214.93	4162.97
ENSMUSG00000030583	Sipa1l3	1103.38	-0.460433	0.0985067	-4.67413	2.95203e-06	2.90609e-05	1139.83	1230.85	1458.16	1308.37	941.664	1015.25	894.692	838.204
ENSMUSG00000045854	Lyrm2	1021.46	0.428687	0.0917498	4.67235	2.9778e-06	2.92835e-05	981.429	876.498	810.355	794.238	1206.21	1088.12	1179.61	1235.19
ENSMUSG00000045333	Zfp423	673.139	-0.735611	0.157441	-4.6723	2.9784e-06	2.92835e-05	597.675	702.841	1034.32	1094.44	538.72	457.21	513.298	446.61
ENSMUSG00000031960	Aars	4027.32	-0.575885	0.123266	-4.67188	2.98462e-06	2.93262e-05	3820.39	4233.47	5558.09	5843.32	3115.81	3436.06	3180.04	3031.34
ENSMUSG00000021763	BC067074	61.5038	-0.813089	0.174057	-4.6714	2.99153e-06	2.93699e-05	78.3837	83.3084	81.8783	78.0055	48.1782	39.931	39.1946	43.1508
ENSMUSG00000055485	Soga1	3354.36	-0.635134	0.135965	-4.67131	2.99285e-06	2.93699e-05	2983.48	3854.48	5211.32	4471.14	2724.26	2794.17	2497.15	2298.86
ENSMUSG00000022656	Pvrl3	1567.57	-0.388598	0.0832163	-4.66973	3.01599e-06	2.95783e-05	1672.18	1843.34	1785.67	1828.4	1308.69	1242.85	1346.94	1512.43
ENSMUSG00000030201	Lrp6	2512.58	-0.430091	0.0921092	-4.66936	3.02137e-06	2.96125e-05	2656.06	2651.79	3171.58	3103.68	2298.54	1913.69	2171.53	2133.81
ENSMUSG00000005299	Letm1	2152.86	-0.407201	0.0872569	-4.6667	3.06082e-06	2.99802e-05	2506.64	2150.76	2640.58	2550.55	1736.17	1999.54	1778.83	1859.8
ENSMUSG00000061751	Kalrn	3205.65	-0.474899	0.101827	-4.66379	3.10431e-06	3.03871e-05	3418.67	3207.96	4433.47	3931.01	2801.34	2560.57	2699.9	2592.28
ENSMUSG00000041117	Ccdc8	384.122	-0.716255	0.153597	-4.66321	3.11313e-06	3.04543e-05	329.865	435.316	588.802	590.951	280.309	268.536	287.93	291.268
ENSMUSG00000006169	Clint1	2045.75	-0.506842	0.108693	-4.66306	3.11545e-06	3.04578e-05	1896.72	2377.22	2745.33	2647.46	1608.28	1741.99	1672.55	1676.41
ENSMUSG00000035547	Capn5	872.541	-0.348481	0.0747352	-4.66288	3.11817e-06	3.04653e-05	946.32	964.5	990.969	1016.44	769.099	796.623	747.712	748.666
ENSMUSG00000089944	Gm8292	849.267	0.682746	0.146485	4.66085	3.14912e-06	3.07484e-05	814.047	753.295	463.576	511.764	1035.39	1113.08	1029.61	1073.38
ENSMUSG00000021040	Slirp	1085.49	0.568595	0.122	4.66062	3.15262e-06	3.07633e-05	999.392	1014.95	768.212	667.775	1277.16	1288.77	1313.77	1353.86
ENSMUSG00000097040	2610316D01Rik	274.641	0.605513	0.12993	4.66032	3.15725e-06	3.07892e-05	250.664	214.724	168.573	222.198	348.635	291.496	368.58	332.261
ENSMUSG00000032840	2410131K14Rik	1505.19	-0.388113	0.0832841	-4.66011	3.16045e-06	3.0801e-05	1702.4	1533.58	1802.53	1804.76	1226.35	1338.69	1253.47	1379.75
ENSMUSG00000044258	Ctla2a	112.599	0.983156	0.210997	4.65957	3.16871e-06	3.08623e-05	100.429	78.6149	27.6941	65.0046	156.798	173.7	143.211	155.343
ENSMUSG00000026739	Bmi1	4602.47	0.340798	0.0731574	4.65843	3.18637e-06	3.10148e-05	4043.29	4236.99	3957.85	3966.46	4846.72	5116.16	4982.24	5670.01
ENSMUSG00000058351	Smim4	311.933	0.520851	0.111829	4.65755	3.1999e-06	3.11241e-05	284.957	238.192	251.656	238.744	376.666	408.294	370.087	326.867
ENSMUSG00000071266	Zfp946	1597.18	0.542305	0.116438	4.65744	3.2016e-06	3.11241e-05	1437.03	1507.76	1105.36	1093.26	1902.6	1695.07	1952.19	2084.18
ENSMUSG00000002129	Sf3a1	4679.02	-0.496683	0.106678	-4.65589	3.22588e-06	3.13406e-05	4498.08	5119.36	6352.8	6064.34	3823.6	4134.85	3740.07	3699.1
ENSMUSG00000005362	Crbn	2051.59	0.348232	0.0748045	4.65523	3.23619e-06	3.14211e-05	1907.34	1884.41	1649.61	1757.49	2278.39	2286.05	2241.63	2407.81
ENSMUSG00000033847	Pla2g4c	66.189	1.00542	0.216008	4.65456	3.24669e-06	3.15034e-05	55.5218	43.4142	22.8778	34.2752	107.744	60.8947	97.9865	106.798
ENSMUSG00000043300	B3galnt1	1575.71	0.637024	0.136869	4.65427	3.25134e-06	3.15143e-05	1456.63	1473.74	905.478	1002.25	1944.65	1890.73	1891.14	2041.03
ENSMUSG00000022533	Atp13a3	2584.51	-0.298346	0.064102	-4.65423	3.25186e-06	3.15143e-05	2901.01	2772.64	2862.13	2880.3	2330.95	2226.15	2270.27	2432.62
ENSMUSG00000052949	Rnf157	4082.71	-0.382882	0.0822678	-4.6541	3.25405e-06	3.15159e-05	4295.59	4465.8	5021.07	4752.43	3320.79	3889.28	3365.46	3551.31
ENSMUSG00000032666	1700025G04Rik	2572.92	-0.408054	0.08769	-4.65337	3.26556e-06	3.16012e-05	2563.8	2889.98	3130.64	3192.32	2119.84	2187.22	2133.84	2365.74
ENSMUSG00000022422	Dscc1	214.418	0.597504	0.128405	4.65328	3.26692e-06	3.16012e-05	150.235	174.83	179.41	169.012	289.945	217.624	249.489	284.795
ENSMUSG00000039220	Ppp1r10	2053.99	-0.504333	0.108388	-4.65303	3.27091e-06	3.16202e-05	2039.61	2147.24	2763.39	2747.92	1751.93	1723.02	1681.6	1577.16
ENSMUSG00000030922	Lyrm1	206.916	0.692075	0.148753	4.65253	3.27893e-06	3.1678e-05	194.326	177.177	118.001	125.282	258.41	255.558	277.377	249.196
ENSMUSG00000040183	Ankrd6	2300.15	-0.467739	0.100551	-4.65177	3.29101e-06	3.1775e-05	2157.18	2793.76	2982.54	2799.93	1987.57	1857.79	1865.51	1956.89
ENSMUSG00000028457	Atp8b5	23.8726	-1.14042	0.245222	-4.65056	3.31042e-06	3.19426e-05	45.7238	31.6806	36.1228	29.5476	16.6434	7.9862	13.5674	9.70892
ENSMUSG00000031601	Cnot7	7562.76	0.362827	0.0780236	4.65022	3.31574e-06	3.19741e-05	6749.98	7202.07	6105.96	6330.27	8860.41	7896.35	8469.05	8887.98
ENSMUSG00000042082	Arsb	364.112	-0.432374	0.0929858	-4.64989	3.32105e-06	3.20054e-05	435.193	425.929	396.147	421.939	306.588	312.46	315.818	298.819
ENSMUSG00000049939	Lrrc4	939.237	-0.400521	0.0861609	-4.64852	3.34328e-06	3.21997e-05	1078.59	1037.25	1118.6	1051.89	731.432	892.457	774.093	829.573
ENSMUSG00000074582	Arfgef2	652.083	-0.464008	0.099827	-4.64812	3.34974e-06	3.2242e-05	676.876	705.188	798.314	860.425	581.642	513.113	544.956	536.148
ENSMUSG00000028019	Pdgfc	374.243	-0.42946	0.0923975	-4.64796	3.3524e-06	3.22477e-05	431.927	447.049	403.371	442.031	310.968	324.439	318.079	316.079
ENSMUSG00000020889	Nr1d1	209.484	-0.543421	0.116942	-4.64694	3.3689e-06	3.23864e-05	228.619	238.192	282.962	252.927	170.814	171.703	168.838	161.815
ENSMUSG00000070287	Slc35g2	98.7282	0.765454	0.164729	4.64673	3.37232e-06	3.23992e-05	74.3012	90.3485	51.776	65.0046	142.783	122.788	119.845	122.98
ENSMUSG00000078546	2210404O09Rik	346.399	0.790454	0.170139	4.64594	3.38537e-06	3.25045e-05	327.415	293.339	160.144	190.286	448.495	404.301	440.185	507.021
ENSMUSG00000078435	AU041133	257.518	0.613491	0.132054	4.64575	3.38842e-06	3.25138e-05	230.252	229.978	163.757	174.922	330.24	277.52	315.818	337.655
ENSMUSG00000032458	Copb2	4329.79	-0.477874	0.102885	-4.64472	3.40533e-06	3.26559e-05	4377.24	4580.79	5692.95	5615.22	3287.5	3732.55	3464.2	3887.88
ENSMUSG00000037111	Setd7	1784	-0.471321	0.101483	-4.64432	3.41194e-06	3.26991e-05	1729.34	2070.98	2451.53	2083.69	1541.7	1453.49	1494.67	1446.63
ENSMUSG00000057637	Prdm2	3014.25	-0.452274	0.0974202	-4.64251	3.44196e-06	3.29665e-05	3006.34	3234.95	4054.18	3699.35	2416.79	2624.46	2543.88	2534.03
ENSMUSG00000074129	Rpl13a	22636.6	0.602273	0.12974	4.64214	3.44816e-06	3.30056e-05	21318.7	19827.4	15863.9	13782.2	28292	31134.2	27810.1	23064.1
ENSMUSG00000032171	Pin1	1976.73	0.413339	0.0890433	4.642	3.4506e-06	3.30087e-05	1779.15	1696.67	1691.75	1582.57	2207.44	2593.52	2222.79	2039.95
ENSMUSG00000037824	Tspan14	2493.79	-0.423618	0.091268	-4.64148	3.45924e-06	3.3071e-05	2813.65	2568.48	3236.6	2850.75	1967.42	2305.02	2010.98	2197.45
ENSMUSG00000019969	Psen1	2095.91	-0.381394	0.0821809	-4.64091	3.46878e-06	3.31419e-05	2319.67	2121.43	2493.68	2576.55	1758.94	1913.69	1827.07	1756.24
ENSMUSG00000041084	Ostc	3146.9	0.538398	0.116039	4.63979	3.48757e-06	3.33009e-05	2865.9	3029.61	2092.71	2165.24	3600.22	3833.37	3702.38	3885.73
ENSMUSG00000020978	Klhdc2	7278.07	0.409349	0.0882339	4.63936	3.49489e-06	3.33504e-05	6728.75	6857.1	5624.32	5687.31	8006.34	8429.43	7990.42	8900.92
ENSMUSG00000028568	Btf3l4	977.424	0.374268	0.0806966	4.63797	3.51854e-06	3.35555e-05	890.798	910.525	795.906	795.42	1145.76	1108.08	1087.65	1085.24
ENSMUSG00000078532	Nkain1	2365.44	-0.489145	0.105483	-4.63719	3.53186e-06	3.36618e-05	2766.29	2454.66	3105.36	2785.74	1868.44	2313	1921.29	1708.77
ENSMUSG00000049106	Dcaf5	2530.64	-0.445074	0.0960006	-4.63616	3.54949e-06	3.38088e-05	2709.95	2529.76	3231.79	3250.23	2048.89	2273.07	2109.72	2091.73
ENSMUSG00000024346	Pfdn1	2274.19	0.42982	0.092713	4.63603	3.55162e-06	3.38088e-05	2240.47	1964.2	1731.49	1771.67	2589.36	2771.21	2569.51	2555.6
ENSMUSG00000046157	Tmem229b	2444.21	-0.413834	0.0892728	-4.63561	3.55884e-06	3.38568e-05	2761.39	2459.36	2983.74	3002.03	1948.15	2287.05	2009.48	2102.52
ENSMUSG00000026131	Dst	4688.19	-0.522826	0.112849	-4.63298	3.6044e-06	3.42693e-05	5919.6	4688.74	6431.06	5225.19	4276.47	3258.37	4064.18	3641.92
ENSMUSG00000020492	Ska2	2850.38	0.409699	0.0884425	4.63238	3.61484e-06	3.43476e-05	2196.38	2770.3	2419.02	2366.17	3078.15	3425.08	3109.94	3438.04
ENSMUSG00000039852	Rere	3780.82	-0.520995	0.112477	-4.63203	3.62102e-06	3.43853e-05	3593.4	4206.49	5180.01	4967.54	3370.72	2920.95	3132.55	2874.92
ENSMUSG00000001127	Araf	4744.77	0.538001	0.116168	4.63122	3.6351e-06	3.4498e-05	4438.48	4329.69	3172.79	3371.97	6231.63	5000.36	5769.14	5644.12
ENSMUSG00000029050	Ski	3375.31	-0.546108	0.117929	-4.63082	3.64229e-06	3.45391e-05	3281.5	3608.07	4863.33	4399.04	2779.44	2987.84	2574.03	2509.22
ENSMUSG00000017288	Vps53	1708.3	-0.504889	0.10903	-4.63073	3.64387e-06	3.45391e-05	1696.68	1819.88	2316.68	2233.8	1327.97	1535.35	1332.62	1403.48
ENSMUSG00000073468	Sft2d1	529.767	0.642615	0.138826	4.62892	3.67571e-06	3.48197e-05	493.164	462.303	362.432	302.567	748.952	605.953	664.047	598.717
ENSMUSG00000026202	Tuba4a	205.422	-0.799583	0.172778	-4.6278	3.69579e-06	3.49886e-05	227.803	233.498	341.962	265.928	104.24	198.657	128.89	142.398
ENSMUSG00000026176	Ctdsp1	543.648	-0.538861	0.116447	-4.62751	3.70082e-06	3.50149e-05	534.805	610.146	756.171	696.14	436.232	482.167	431.141	402.381
ENSMUSG00000031971	Ccsap	430.312	0.510389	0.110299	4.62734	3.70389e-06	3.50227e-05	302.92	354.354	366.044	385.3	450.247	560.032	490.686	532.912
ENSMUSG00000060771	Tsga10	1142.53	0.390706	0.0844402	4.62702	3.70964e-06	3.50558e-05	1016.54	1046.63	907.886	967.978	1370.89	1184.95	1282.87	1362.49
ENSMUSG00000034310	Tmem132d	81.5532	-0.97205	0.210123	-4.6261	3.72621e-06	3.5191e-05	79.2002	84.4817	146.899	143.01	69.2014	44.9224	43.717	40.9932
ENSMUSG00000030304	Ergic2	2147.88	0.385143	0.0832601	4.62578	3.73187e-06	3.52231e-05	2077.17	1852.73	1770.02	1720.85	2447.45	2289.04	2434.59	2591.2
ENSMUSG00000046516	Cox17	395.464	0.577232	0.124816	4.62466	3.75216e-06	3.53931e-05	355.993	363.741	276.941	254.109	509.813	429.258	495.962	477.895
ENSMUSG00000038545	Cul7	2548.64	-0.469362	0.101496	-4.62446	3.7558e-06	3.5406e-05	2546.65	2926.35	3402.77	3024.49	2235.47	2233.14	2172.29	1847.93
ENSMUSG00000079641	Rpl39	1647.14	0.603236	0.130475	4.62338	3.77544e-06	3.55696e-05	1460.71	1533.58	1075.26	1075.53	1864.93	2071.42	1747.17	2348.48
ENSMUSG00000045237	1110012L19Rik	583.276	0.476093	0.102981	4.6231	3.78045e-06	3.55952e-05	535.622	517.451	426.249	455.032	625.44	728.74	652.741	724.933
ENSMUSG00000030319	Cand2	1085.77	-0.682315	0.147618	-4.62217	3.79748e-06	3.57339e-05	924.274	1256.67	1653.22	1600.3	875.091	880.478	773.34	722.775
ENSMUSG00000008822	Acyp1	504.701	0.575	0.124422	4.62137	3.81221e-06	3.58509e-05	449.073	477.556	329.922	341.57	649.967	642.889	578.12	568.511
ENSMUSG00000002012	Pnck	1886.58	0.606437	0.13126	4.62014	3.83481e-06	3.60417e-05	1935.91	1510.11	1155.93	1281.18	2412.41	2135.31	2400.67	2261.1
ENSMUSG00000009073	Nf2	4836.38	-0.413532	0.0895162	-4.61964	3.8441e-06	3.61071e-05	5134.95	4897.59	6146.9	5995.79	3943.6	4328.52	4040.81	4202.88
ENSMUSG00000066880	Zfp617	530.586	0.454715	0.0984386	4.61927	3.85091e-06	3.61493e-05	418.863	498.677	432.269	430.212	591.278	576.004	611.285	686.097
ENSMUSG00000001911	Nfix	15563.7	-0.676598	0.146484	-4.61891	3.85757e-06	3.619e-05	16384.6	13984.1	25223.3	22132.3	12134.8	13039.5	11372.5	10238.6
ENSMUSG00000026914	Psmd14	5547.27	0.448527	0.0971263	4.61797	3.87504e-06	3.63169e-05	5055.75	5233.17	4245.63	4118.93	5946.94	6471.81	6250.78	7055.15
ENSMUSG00000000959	Oxa1l	1858.31	-0.349279	0.0756352	-4.61794	3.87576e-06	3.63169e-05	2016.75	1921.96	2260.08	2147.52	1645.07	1649.15	1577.58	1648.36
ENSMUSG00000041360	D19Bwg1357e	2057.17	-0.457083	0.0989882	-4.61755	3.88301e-06	3.63629e-05	2105.74	2134.34	2669.47	2656.92	1612.66	1811.87	1723.05	1743.29
ENSMUSG00000029028	Lrrc47	1287.79	-0.502552	0.108852	-4.61684	3.89631e-06	3.64655e-05	1315.38	1338.8	1712.22	1711.39	1068.68	1156	1023.58	976.286
ENSMUSG00000072640	Lyrm9	873.469	0.376253	0.0815147	4.61577	3.91649e-06	3.66323e-05	775.672	811.963	683.925	758.781	983.711	980.306	1023.58	969.813
ENSMUSG00000063446	E130309F12Rik	1151.91	-0.406764	0.0881447	-4.61473	3.93613e-06	3.67939e-05	1395.39	1281.31	1290.79	1298.91	881.223	1046.19	938.409	1083.08
ENSMUSG00000068284	Gm608	1808.67	-0.43894	0.0951489	-4.61319	3.96535e-06	3.70449e-05	1797.11	2033.43	2420.23	2112.06	1504.91	1475.45	1518.79	1607.37
ENSMUSG00000020315	Sptbn1	9239.09	-0.290092	0.0628959	-4.61226	3.98315e-06	3.71888e-05	10264.2	9481.9	10387.7	10574.5	8479.36	8080.03	8281.37	8363.7
ENSMUSG00000036632	Alg5	1005.47	0.60868	0.131978	4.61198	3.98857e-06	3.72171e-05	1018.99	811.963	712.823	586.224	1262.27	1216.9	1218.8	1215.77
ENSMUSG00000051177	Plcb1	1996.9	-0.524319	0.113706	-4.61118	4.00387e-06	3.73375e-05	1939.18	2110.87	2655.03	2784.56	1544.33	1658.13	1570.05	1713.09
ENSMUSG00000023852	Chd1	1717.95	-0.51308	0.111319	-4.6091	4.04419e-06	3.76909e-05	1595.43	1987.67	2329.92	2223.16	1468.12	1309.74	1403.47	1426.13
ENSMUSG00000005566	Trim28	11217.4	-0.458141	0.0994043	-4.60886	4.04876e-06	3.77109e-05	10816.9	12370.7	14734.5	14254.9	8908.58	9934.83	9294.4	9424.13
ENSMUSG00000041638	Gcn1l1	2921.22	-0.58065	0.126072	-4.6057	4.11089e-06	3.82667e-05	2930.41	3029.61	4380.49	3798.63	2538.55	2330.97	2392.38	1968.75
ENSMUSG00000027357	Crls1	1307.04	0.384926	0.0835919	4.60482	4.12818e-06	3.83926e-05	1198.62	1195.65	1040.34	1080.26	1431.33	1529.36	1398.19	1582.55
ENSMUSG00000026966	Ssna1	1868.77	0.46675	0.101362	4.60476	4.12935e-06	3.83926e-05	1772.61	1649.74	1494.28	1314.28	2206.56	2388.87	2094.65	2029.16
ENSMUSG00000079197	Psme2	662.501	0.543495	0.118073	4.60304	4.1637e-06	3.86888e-05	645.032	564.385	493.678	426.667	764.719	776.658	853.236	775.635
ENSMUSG00000058704	Memo1	1500.82	0.374849	0.081449	4.60226	4.17938e-06	3.88113e-05	1376.61	1378.69	1193.26	1258.73	1673.1	1643.16	1646.93	1836.07
ENSMUSG00000097248	Gm2694	74.0787	0.782702	0.170093	4.60161	4.19234e-06	3.89085e-05	57.1548	50.4544	50.5719	50.8218	108.62	82.8568	104.77	87.3803
ENSMUSG00000034796	Cpne7	52.6906	0.944227	0.205209	4.6013	4.19871e-06	3.89444e-05	39.1918	35.2007	25.286	31.9114	94.6044	54.9051	74.6205	65.8049
ENSMUSG00000045980	Tmem104	277.753	-0.527683	0.114698	-4.60064	4.21201e-06	3.90446e-05	355.176	272.219	345.575	347.479	226.875	236.591	222.354	215.754
ENSMUSG00000000134	Tfe3	785.035	-0.442183	0.0961281	-4.59993	4.22624e-06	3.91399e-05	796.901	855.378	983.744	999.889	658.727	650.875	697.212	637.553
ENSMUSG00000037993	Dhx38	1537.46	-0.586844	0.127578	-4.59988	4.22733e-06	3.91399e-05	1440.3	1655.61	2291.39	2070.69	1234.24	1257.83	1255.73	1093.87
ENSMUSG00000034931	Dhx8	1912.1	-0.633344	0.137699	-4.59949	4.2353e-06	3.91904e-05	1704.84	2031.08	2900.66	2779.83	1444.47	1454.49	1499.19	1482.23
ENSMUSG00000018398	2008-09-01	1985.22	-0.384363	0.0835752	-4.59901	4.2451e-06	3.92577e-05	1976.74	2277.49	2497.29	2269.25	1735.29	1707.05	1733.61	1685.04
ENSMUSG00000075028	Prdm11	677.721	-0.464808	0.101075	-4.59866	4.25226e-06	3.93006e-05	738.113	699.321	918.723	804.875	596.533	561.03	571.337	531.833
ENSMUSG00000025791	Pgm2	531.712	-0.423775	0.0921657	-4.59797	4.26623e-06	3.94063e-05	560.933	630.093	583.985	672.502	433.604	450.222	462.798	459.556
ENSMUSG00000023927	Satb1	3852.61	-0.322558	0.0701633	-4.59725	4.28113e-06	3.95205e-05	3997.57	4193.58	4606.86	4357.67	3305.02	3498.95	3361.69	3499.53
ENSMUSG00000036309	Skp1a	13787.6	0.51425	0.111952	4.59346	4.35946e-06	4.02197e-05	12564.2	13216.7	9384.7	9829.88	15330.3	16171	16023.8	17780.3
ENSMUSG00000030839	Sergef	418.472	0.46917	0.102155	4.59274	4.37459e-06	4.03354e-05	385.386	368.434	341.962	296.657	498.425	498.139	488.425	470.343
ENSMUSG00000025979	Mob4	4040.42	0.462259	0.100659	4.59234	4.38307e-06	4.03896e-05	3512.57	3884.99	2850.09	3254.96	4525.25	4592.06	4468.18	5235.27
ENSMUSG00000024002	Brd4	3484.14	-0.499302	0.108747	-4.59141	4.40258e-06	4.05454e-05	3281.5	3949.52	4582.78	4611.78	3069.39	2943.91	2778.29	2655.93
ENSMUSG00000056895	Hist3h2ba	1849.09	0.489813	0.106725	4.58948	4.44349e-06	4.0898e-05	1647.69	1655.61	1436.48	1362.73	2187.29	2497.68	2182.08	1823.12
ENSMUSG00000014767	Tbp	2214.6	0.326388	0.0711288	4.5887	4.46025e-06	4.10279e-05	2073.9	1974.76	1942.2	1850.86	2527.16	2316	2505.44	2526.48
ENSMUSG00000067942	Zfp160	1611.91	0.581927	0.126828	4.58833	4.46813e-06	4.10761e-05	1527.67	1462	1069.23	1029.44	2037.5	1735	1941.64	2092.81
ENSMUSG00000042428	Mgat3	2374.53	-0.378607	0.0825353	-4.58721	4.49211e-06	4.12587e-05	2609.52	2453.49	2863.33	2838.93	1962.17	2240.13	1957.47	2071.24
ENSMUSG00000032551	1110059G10Rik	870.912	0.550896	0.120095	4.58715	4.49328e-06	4.12587e-05	780.571	819.003	620.108	570.859	1009.99	981.304	1000.97	1184.49
ENSMUSG00000007880	Arid1a	6783.62	-0.525871	0.114644	-4.587	4.49665e-06	4.12652e-05	6264.16	7811.04	9440.09	8738.99	5990.74	5509.48	5459.35	5055.11
ENSMUSG00000046182	Gsg1l	507.436	-0.743796	0.162163	-4.58671	4.50295e-06	4.12987e-05	649.115	387.208	783.865	772.964	352.139	385.334	383.655	345.206
ENSMUSG00000056854	Pou3f4	498.365	0.684449	0.149294	4.58457	4.54928e-06	4.1699e-05	251.481	476.383	392.534	373.481	642.084	693.801	603.748	553.409
ENSMUSG00000026155	Smap1	1147.95	-0.391448	0.0853919	-4.58413	4.55875e-06	4.17613e-05	1208.41	1244.93	1387.12	1386.37	908.378	1033.21	980.619	1034.54
ENSMUSG00000045438	Cox19	2406.49	0.370683	0.0808759	4.58335	4.5758e-06	4.18928e-05	2255.16	2214.13	1933.77	1961.96	2646.3	2857.06	2583.07	2800.48
ENSMUSG00000049354	Dcaf7	7283.97	-0.532865	0.116274	-4.58283	4.58724e-06	4.19617e-05	7143.53	7353.43	10171	10042.6	5713.06	6075.5	5818.89	5953.73
ENSMUSG00000047115	Fam221a	106.405	0.765065	0.166945	4.58272	4.58961e-06	4.19617e-05	88.9981	95.0419	60.2047	57.9132	120.883	144.75	143.211	140.24
ENSMUSG00000053347	Zfp943	980.458	0.692674	0.151152	4.58264	4.59141e-06	4.19617e-05	907.944	903.485	551.475	554.312	1246.5	1099.1	1224.83	1356.01
ENSMUSG00000032714	Syde1	233.015	-0.641294	0.14	-4.58068	4.63469e-06	4.23323e-05	222.087	272.219	326.309	332.115	176.945	190.67	188.436	155.343
ENSMUSG00000028145	Them4	772.297	0.516128	0.112689	4.5801	4.64746e-06	4.24241e-05	743.828	686.414	509.331	575.586	907.502	889.463	940.67	925.584
ENSMUSG00000017119	Nbr1	6688.29	-0.526197	0.114893	-4.57989	4.65225e-06	4.2443e-05	6185.78	7347.56	9352.19	8918.63	5393.33	5326.79	5343.28	5638.73
ENSMUSG00000049580	Tsku	383.204	-0.629934	0.137559	-4.57939	4.66331e-06	4.25189e-05	455.605	363.741	573.148	491.671	251.403	339.413	278.885	311.764
ENSMUSG00000037331	Larp1	2954.12	-0.476906	0.104145	-4.57926	4.66628e-06	4.25211e-05	2887.95	3190.36	3969.9	3779.72	2552.57	2293.04	2563.48	2395.95
ENSMUSG00000020810	Cygb	403.005	-0.58935	0.128732	-4.5781	4.69209e-06	4.27313e-05	462.954	388.381	608.067	496.399	310.092	345.403	290.191	322.552
ENSMUSG00000037679	Inf2	531.91	-0.638423	0.139555	-4.57472	4.7686e-06	4.34026e-05	593.593	533.878	812.763	685.503	488.79	392.322	418.327	330.103
ENSMUSG00000005683	Cs	6213.75	-0.493873	0.107988	-4.57341	4.79853e-06	4.36495e-05	6006.97	6941.58	8222.75	8068.85	4618.97	5656.22	4900.08	5294.6
ENSMUSG00000028907	Utp11l	1219.08	0.356955	0.0780605	4.57279	4.81264e-06	4.37523e-05	1137.38	1118.21	1028.3	977.433	1338.48	1402.58	1382.36	1367.88
ENSMUSG00000096963	B230364G03Rik	5.96452	1.24492	0.272303	4.57184	4.83457e-06	NA	1.63299	1.17336	0	0	8.75967	12.9776	11.3061	11.8665
ENSMUSG00000057409	Zfp53	394.104	0.635277	0.139005	4.57019	4.87289e-06	4.42742e-05	368.24	333.233	270.921	235.199	448.495	480.17	439.432	577.141
ENSMUSG00000019806	Aig1	636.295	-0.401922	0.0879781	-4.56844	4.91374e-06	4.46136e-05	774.039	720.441	733.293	676.048	510.689	566.022	528.373	581.457
ENSMUSG00000035726	Supt16	3268.66	-0.609928	0.133512	-4.56834	4.91598e-06	4.46136e-05	2918.16	3494.26	4663.45	4898.98	2551.69	2512.66	2524.28	2585.81
ENSMUSG00000000247	Lhx2	5802.53	-0.618875	0.13549	-4.56768	4.93141e-06	4.47259e-05	5714.66	5756.49	8945.21	8023.93	4582.18	5067.24	4349.85	3980.66
ENSMUSG00000018931	Gm16515	2190.8	-0.458711	0.100428	-4.56757	4.93411e-06	4.47259e-05	2267.41	2257.54	2900.66	2768.02	1694.12	1946.64	1797.68	1894.32
ENSMUSG00000027566	Psma7	6566.82	0.564298	0.123552	4.56729	4.94071e-06	4.47597e-05	6147.4	6136.66	4518.96	4114.2	7584.12	8641.06	7729.63	7662.5
ENSMUSG00000038077	Kcna6	501.172	-0.414853	0.0908605	-4.56582	4.97535e-06	4.50473e-05	579.713	572.598	570.74	575.586	379.294	444.232	449.23	437.98
ENSMUSG00000063382	Bcl9l	1997.18	-0.630607	0.138145	-4.56482	4.99914e-06	4.52364e-05	1923.67	2127.3	3153.52	2623.82	1585.5	1768.94	1489.39	1305.31
ENSMUSG00000027695	Pld1	129.626	-0.75667	0.165766	-4.5647	5.00217e-06	4.52376e-05	116.759	197.124	154.124	198.56	88.4727	95.8344	91.2028	94.9317
ENSMUSG00000025369	Smarcc2	14104.1	-0.406884	0.089179	-4.56255	5.05353e-06	4.56755e-05	14789.2	14723.3	18407	16617.5	12925.8	11765.7	12258.1	11346.5
ENSMUSG00000021327	Zkscan3	3114.07	0.373085	0.0817755	4.56231	5.05942e-06	4.57021e-05	2858.55	2780.86	2642.98	2535.18	3753.52	3124.6	3652.63	3564.25
ENSMUSG00000047388	Atmin	1366.82	-0.535509	0.117386	-4.56196	5.0678e-06	4.57301e-05	1287.62	1486.64	1892.83	1854.4	1098.46	1165.98	1098.96	1049.64
ENSMUSG00000054162	Spock3	282.313	0.838588	0.183823	4.56194	5.06839e-06	4.57301e-05	191.06	226.458	107.164	242.29	436.232	277.52	415.312	362.466
ENSMUSG00000025162	Csnk1d	6690.42	-0.407133	0.0892494	-4.56175	5.07293e-06	4.57445e-05	6771.21	7068.3	8463.57	8313.5	5584.29	6076.5	5586.74	5659.22
ENSMUSG00000062198	2700097O09Rik	667.921	0.597441	0.130978	4.5614	5.08145e-06	4.57949e-05	597.675	626.573	425.045	442.031	919.765	719.756	826.101	786.423
ENSMUSG00000083674	Zfp133-ps	118.386	0.771173	0.169099	4.56049	5.10351e-06	4.59671e-05	110.227	95.0419	61.4088	67.3684	170.814	152.736	141.704	147.791
ENSMUSG00000019761	Krt10	376.424	0.475414	0.104251	4.5603	5.10798e-06	4.59807e-05	338.03	322.673	304.636	282.475	409.077	472.184	413.051	469.265
ENSMUSG00000021379	Id4	2145.51	-0.655893	0.143837	-4.55999	5.11565e-06	4.60231e-05	1748.94	2726.88	2811.56	3360.15	1711.64	1535.35	1596.43	1673.17
ENSMUSG00000024050	Wiz	3458.5	-0.546964	0.119956	-4.5597	5.12269e-06	4.60598e-05	3234.14	3799.33	4989.76	4536.14	2809.23	3021.78	2696.14	2581.49
ENSMUSG00000096146	Kcnj11	299.608	-0.746462	0.163754	-4.55843	5.15375e-06	4.63123e-05	376.405	246.405	524.985	385.3	209.356	224.612	221.6	208.202
ENSMUSG00000059939	9430015G10Rik	1837.53	0.52746	0.115738	4.55737	5.17977e-06	4.65193e-05	1740.77	1608.67	1294.4	1313.09	2409.78	1857.79	2334.34	2141.36
ENSMUSG00000068966	Zbtb34	1049.45	-0.530258	0.116372	-4.55657	5.19962e-06	4.66455e-05	989.594	1229.68	1422.03	1356.82	756.835	913.421	817.81	909.402
ENSMUSG00000000355	Mcts1	1968.66	0.502889	0.110366	4.55656	5.19982e-06	4.66455e-05	1880.39	1768.25	1381.1	1425.37	2276.64	2101.37	2373.53	2542.66
ENSMUSG00000042453	Reln	11465.8	0.4932	0.108268	4.55537	5.2293e-06	4.6883e-05	9696.71	7225.53	10315.5	10544.9	13856.9	13007.5	13697	13382.1
ENSMUSG00000040820	Hlcs	285.978	-0.621677	0.136511	-4.55404	5.26255e-06	4.71539e-05	324.149	269.872	400.963	407.756	215.488	241.582	198.234	229.778
ENSMUSG00000047434	Xxylt1	517.726	-0.400388	0.0879278	-4.55359	5.27372e-06	4.72268e-05	560.933	604.279	596.026	602.77	437.983	480.17	420.588	439.059
ENSMUSG00000071337	Tia1	13524.4	0.55082	0.120975	4.55316	5.28457e-06	4.72968e-05	12058.8	12039.8	9895.24	9371.3	18861.3	12757.9	16859	16352
ENSMUSG00000078941	Ak6	799.127	0.55023	0.1209	4.55111	5.33644e-06	4.77335e-05	738.929	741.562	547.862	531.856	879.471	1037.21	922.58	993.546
ENSMUSG00000034993	Vat1	2515.55	-0.502195	0.11041	-4.54845	5.40413e-06	4.83113e-05	2531.96	2606.03	3372.67	3361.33	2038.38	2257.1	2078.82	1878.14
ENSMUSG00000024359	Hspa9	5667.16	-0.413483	0.0909119	-4.54818	5.41119e-06	4.83466e-05	5802.84	5938.36	7006.62	7239.15	4575.18	4966.42	4694.31	5114.44
ENSMUSG00000090150	Acad11	207.024	-0.569703	0.125268	-4.54786	5.41937e-06	4.83919e-05	253.114	275.739	260.084	209.197	171.69	146.746	160.547	179.076
ENSMUSG00000021022	Ppp2r3c	1443.29	0.409082	0.0899828	4.54622	5.46172e-06	4.87421e-05	1302.31	1338.8	1148.71	1145.26	1534.69	1600.23	1642.4	1833.91
ENSMUSG00000041859	Mcm3	1998.16	-0.70249	0.15456	-4.54511	5.49063e-06	4.8972e-05	1568.49	2388.96	3048.76	3067.04	1432.21	1595.24	1403.47	1481.15
ENSMUSG00000020477	Mrps24	846.991	0.463014	0.10189	4.54425	5.51325e-06	4.91456e-05	779.754	793.19	642.986	611.043	962.688	1056.17	952.73	977.365
ENSMUSG00000003233	Dvl3	1884.45	-0.53145	0.116977	-4.5432	5.54077e-06	4.93626e-05	1824.05	2083.88	2647.8	2424.08	1647.69	1582.27	1549.69	1316.1
ENSMUSG00000058444	Map2k5	997.98	-0.470147	0.10349	-4.5429	5.54843e-06	4.94026e-05	1027.15	1048.98	1306.44	1278.82	762.091	892.457	810.273	857.621
ENSMUSG00000025473	Adam8	258.254	0.76494	0.168386	4.54278	5.5517e-06	4.94034e-05	225.353	211.204	168.573	130.009	404.697	243.579	363.304	319.316
ENSMUSG00000025583	Rptor	1701.41	-0.503106	0.110803	-4.54055	5.61073e-06	4.99002e-05	1683.62	1796.41	2367.25	2185.34	1315.7	1514.38	1393.67	1354.93
ENSMUSG00000072915	Gm12258	1461.66	0.437088	0.0962677	4.54034	5.61635e-06	4.99217e-05	1370.9	1274.27	1207.71	1084.99	1843.91	1499.41	1708.73	1703.38
ENSMUSG00000039294	BC017643	1730.21	0.443394	0.0977186	4.53745	5.69379e-06	5.05811e-05	1678.72	1535.92	1393.14	1219.72	2034.87	1977.58	1972.54	2029.16
ENSMUSG00000005882	Uqcc1	1415.69	0.366846	0.0808753	4.53594	5.73476e-06	5.0916e-05	1314.56	1175.7	1277.54	1159.45	1517.17	1648.15	1526.33	1706.61
ENSMUSG00000071659	Hnrnpul2	7098.97	-0.546871	0.120568	-4.53579	5.73885e-06	5.09233e-05	6441.34	7757.07	9836.24	9955.16	5714.81	5739.08	5625.18	5722.87
ENSMUSG00000063235	Ptpmt1	587.04	0.488616	0.107746	4.5349	5.7632e-06	5.11102e-05	535.622	554.998	414.208	431.394	718.293	690.806	667.062	683.94
ENSMUSG00000057322	Rpl38	1017.08	0.547214	0.120675	4.53459	5.7715e-06	5.11547e-05	903.862	868.284	728.476	764.691	1409.43	1361.65	1103.48	996.783
ENSMUSG00000023020	Cox14	1180.93	0.473978	0.104529	4.53441	5.77653e-06	5.11702e-05	1129.21	1003.22	951.234	839.151	1363	1546.33	1365.03	1250.29
ENSMUSG00000040270	Bach2	3550.78	-0.610104	0.134604	-4.53258	5.82687e-06	5.15867e-05	3459.5	3459.06	5383.5	5055	2517.53	2857.06	2758.7	2915.91
ENSMUSG00000023988	Bysl	1003	-0.47244	0.104245	-4.532	5.84267e-06	5.1685e-05	1047.57	1068.93	1301.62	1270.54	819.905	951.356	788.414	775.635
ENSMUSG00000051989	Smim11	644.055	0.529717	0.116886	4.53193	5.84462e-06	5.1685e-05	617.271	584.332	446.719	434.94	790.122	749.704	768.817	760.532
ENSMUSG00000009569	Mkl2	716.512	-0.551755	0.121795	-4.53017	5.89355e-06	5.20881e-05	653.197	991.487	842.865	950.249	562.371	548.053	566.814	617.056
ENSMUSG00000041390	Mdfic	203.476	-0.583979	0.12892	-4.52979	5.90432e-06	5.21537e-05	210.656	293.339	237.206	245.836	151.542	152.736	162.808	173.682
ENSMUSG00000055717	Slain1	2875.68	0.52119	0.115066	4.5295	5.91248e-06	5.21962e-05	1988.17	2528.59	2476.82	2359.08	2928.36	4039.02	3033.81	3651.63
ENSMUSG00000039372	2004-03-01	1578.68	-0.487483	0.107638	-4.5289	5.92918e-06	5.23139e-05	2014.3	1471.39	2036.12	1891.04	1207.96	1419.55	1310.76	1278.34
ENSMUSG00000029196	Tada2b	650.765	-0.485562	0.107244	-4.52764	5.96453e-06	5.2596e-05	645.032	706.361	841.661	862.789	513.317	552.046	526.112	558.802
ENSMUSG00000046598	Bdh1	3630.3	-0.385918	0.085256	-4.52658	5.99472e-06	5.28322e-05	3911.84	3929.57	4479.23	4179.21	2880.18	3525.91	3076.02	3060.47
ENSMUSG00000001424	Snd1	2108.8	-0.657373	0.14529	-4.52457	6.05189e-06	5.3306e-05	2008.58	2039.3	3240.22	3184.04	1454.11	1771.94	1559.49	1612.76
ENSMUSG00000097277	2900076A07Rik	368.155	0.728291	0.160969	4.52441	6.05652e-06	5.33166e-05	340.479	254.619	261.288	215.106	533.464	320.446	541.941	477.895
ENSMUSG00000034883	Lrr1	193.698	0.59482	0.131493	4.52358	6.0802e-06	5.34947e-05	130.639	151.363	143.287	183.195	241.767	225.61	214.817	258.905
ENSMUSG00000025403	Shmt2	1514.7	-0.55634	0.122992	-4.5234	6.08554e-06	5.35115e-05	1481.94	1578.17	2148.1	2068.33	1208.83	1353.66	1180.36	1098.19
ENSMUSG00000024640	Psat1	4389.41	-0.450544	0.0996353	-4.52193	6.12786e-06	5.38532e-05	4191.08	5151.04	5220.95	5809.05	3404.88	3869.31	3668.46	3800.5
ENSMUSG00000039683	Sdk1	327.614	-0.557176	0.123305	-4.51867	6.2229e-06	5.46576e-05	418.863	300.379	409.392	444.395	255.782	271.531	256.272	264.298
ENSMUSG00000025465	Echs1	2961.44	0.483309	0.106975	4.51797	6.24363e-06	5.48088e-05	2627.49	2900.54	2144.49	2127.42	3195.53	3722.57	3481.54	3491.98
ENSMUSG00000038366	Lasp1	4039.8	-0.429717	0.0951231	-4.51748	6.25794e-06	5.4865e-05	3909.39	4796.68	5007.82	4909.62	3243.71	3730.55	3204.91	3515.71
ENSMUSG00000026883	Dab2ip	3700.75	-0.557292	0.123364	-4.51744	6.25909e-06	5.4865e-05	3739.55	3795.81	5649.61	4596.42	3016.83	3253.38	2882.31	2672.11
ENSMUSG00000027509	Rae1	2169.39	-0.296065	0.0655403	-4.5173	6.26334e-06	5.4865e-05	2442.96	2266.93	2480.43	2387.44	1917.49	1928.67	2003.45	1927.76
ENSMUSG00000003227	Edar	87.8003	0.729206	0.161426	4.51727	6.26414e-06	5.4865e-05	73.4847	58.6679	50.5719	72.096	112.124	112.805	119.091	103.562
ENSMUSG00000062866	Phactr2	616.744	-0.558472	0.123642	-4.51685	6.2767e-06	5.49441e-05	566.649	760.336	850.09	789.511	526.456	434.249	489.932	516.73
ENSMUSG00000070866	Zfp804a	475.4	-0.505734	0.111975	-4.51649	6.28721e-06	5.50051e-05	480.916	592.545	543.046	629.954	376.666	363.372	370.087	446.61
ENSMUSG00000024754	Tmem2	2945.57	-0.44201	0.0978823	-4.51573	6.30979e-06	5.51717e-05	2885.5	3149.29	3812.16	3788	2549.06	2495.69	2458.71	2426.15
ENSMUSG00000028563	Tm2d1	668.75	0.625044	0.138459	4.51428	6.35325e-06	5.55205e-05	516.842	693.454	410.596	443.213	884.727	779.652	747.712	873.803
ENSMUSG00000022681	Ntan1	2063	0.455926	0.101019	4.51326	6.38379e-06	5.57561e-05	1905.7	1932.52	1556.89	1515.2	2190.79	2405.84	2388.61	2608.46
ENSMUSG00000025658	Cnksr2	1053.59	-0.377834	0.0837467	-4.51163	6.43318e-06	5.61559e-05	1174.94	1093.57	1304.03	1203.18	868.959	896.45	911.274	976.286
ENSMUSG00000032417	Rwdd2a	100.832	0.795429	0.176377	4.50984	6.48781e-06	5.6601e-05	88.9981	82.135	55.3883	53.1856	115.628	118.795	137.181	155.343
ENSMUSG00000020777	Acox1	3101.94	-0.362105	0.0803014	-4.50932	6.50352e-06	5.66927e-05	3105.95	3433.24	3723.06	3730.08	2628.78	2713.31	2647.14	2833.93
ENSMUSG00000029632	Ndufa4	6065.98	0.61341	0.136034	4.50925	6.5056e-06	5.66927e-05	5677.92	5783.48	3674.89	3702.9	7476.38	7431.16	7470.34	7310.82
ENSMUSG00000051910	Sox6	1965.62	-0.620513	0.137634	-4.50842	6.53117e-06	5.68837e-05	1622.38	2437.06	2764.6	2820.02	1433.08	1576.28	1480.35	1591.18
ENSMUSG00000026383	Epb4.1l5	974.922	-0.545822	0.121095	-4.50738	6.56333e-06	5.71318e-05	876.917	1178.05	1243.83	1369.82	757.711	751.701	783.138	838.204
ENSMUSG00000023830	Igf2r	1901.94	-0.39098	0.0867449	-4.50724	6.56757e-06	5.71368e-05	2131.87	1918.44	2361.23	2247.98	1751.93	1516.38	1629.59	1658.07
ENSMUSG00000002455	Prpf6	2225.41	-0.519117	0.11523	-4.50505	6.63561e-06	5.76965e-05	2098.4	2410.08	2996.99	3056.4	1696.75	1918.68	1800.69	1825.28
ENSMUSG00000056602	Fry	1857.42	-0.459866	0.102094	-4.50432	6.65843e-06	5.78508e-05	1864.06	1929	2451.53	2403.99	1487.39	1536.34	1622.81	1564.22
ENSMUSG00000033653	Vps8	1645.35	-0.424567	0.0942591	-4.50425	6.66079e-06	5.78508e-05	1718.73	1713.1	2069.84	2070.69	1349.87	1489.43	1300.21	1450.94
ENSMUSG00000019796	Lrp11	1874.04	-0.350483	0.0778185	-4.50386	6.67317e-06	5.7926e-05	2067.37	1988.84	2217.94	2145.15	1523.31	1741.99	1580.6	1727.11
ENSMUSG00000049760	2410015M20Rik	1557.23	0.521018	0.115694	4.50341	6.6872e-06	5.80154e-05	1517.05	1395.12	1077.66	1070.8	1852.67	1995.55	1799.18	1749.76
ENSMUSG00000036036	Zfp57	10424	0.622193	0.138171	4.50307	6.69796e-06	5.80763e-05	10628.3	7926.03	7087.29	6583.2	14618.1	10311.2	13495.8	12742.4
ENSMUSG00000040037	Negr1	2154.85	-0.404565	0.0898611	-4.50212	6.72803e-06	5.83046e-05	2255.16	2446.45	2296.21	2856.66	1890.34	1755.96	1821.04	1916.97
ENSMUSG00000044709	Gemin7	980.79	0.481853	0.107058	4.50085	6.76827e-06	5.86207e-05	918.559	885.885	711.619	729.234	1087.95	1300.75	1116.29	1096.03
ENSMUSG00000049504	Proser1	1629.43	-0.456541	0.10145	-4.50016	6.79026e-06	5.87785e-05	1555.43	1889.11	2133.65	2002.14	1448.85	1285.78	1391.41	1329.04
ENSMUSG00000050663	Trhde	171.909	0.746801	0.165988	4.49914	6.82304e-06	5.90294e-05	143.703	119.682	77.062	153.647	249.651	192.667	223.108	215.754
ENSMUSG00000013539	Tango2	1086.06	0.46643	0.103682	4.49866	6.83824e-06	5.91279e-05	1078.59	919.912	850.09	769.418	1304.31	1286.78	1199.96	1279.42
ENSMUSG00000019794	Katna1	990.074	0.386309	0.0858811	4.49818	6.85379e-06	5.92295e-05	921.008	857.724	805.538	832.059	1069.56	1104.09	1084.64	1245.98
ENSMUSG00000029729	Zkscan1	2851.43	-0.42705	0.0949459	-4.49783	6.86518e-06	5.9295e-05	2837.33	3195.05	3520.77	3581.16	2278.39	2348.94	2346.4	2703.4
ENSMUSG00000069132	Nxph2	407.469	0.750476	0.166889	4.49684	6.89701e-06	5.95369e-05	356.809	360.221	248.043	203.287	433.604	593.973	442.447	621.371
ENSMUSG00000022517	Mgrn1	3295.76	-0.33607	0.0747762	-4.49434	6.97867e-06	6.02084e-05	3562.37	3471.96	3883.2	3823.45	2817.99	3156.54	2854.42	2796.17
ENSMUSG00000041037	Irgq	3644.48	-0.505362	0.112456	-4.49385	6.9948e-06	6.03142e-05	3548.49	3825.15	4945.21	4900.17	2843.39	3268.35	2935.07	2890.02
ENSMUSG00000000171	Sdhd	3230.52	0.491423	0.10937	4.49322	7.01545e-06	6.04587e-05	2997.36	3055.42	2261.29	2334.26	3510.88	3873.3	3699.37	4112.27
ENSMUSG00000020053	Igf1	242.893	-0.561891	0.125079	-4.49228	7.04638e-06	6.0662e-05	276.792	262.832	316.677	314.386	215.488	159.724	209.54	187.706
ENSMUSG00000042814	Mcts2	430.257	0.411117	0.0915165	4.49227	7.04683e-06	6.0662e-05	375.588	397.768	347.983	348.661	480.906	489.154	505.761	496.234
ENSMUSG00000027475	Kif3b	2494.84	-0.391473	0.0871709	-4.49087	7.09336e-06	6.10288e-05	2718.93	2496.9	2982.54	3161.59	2051.51	2198.2	2120.28	2228.74
ENSMUSG00000018501	Ncor1	7685.66	-0.410673	0.0914633	-4.49003	7.12129e-06	6.12352e-05	7568.11	8205.29	9814.56	9627.78	6663.48	6566.65	6476.15	6563.23
ENSMUSG00000052446	Zfp961	824.45	0.391294	0.0871904	4.48782	7.19564e-06	6.18404e-05	747.094	760.336	695.966	635.863	911.882	944.368	902.229	997.861
ENSMUSG00000021301	Hecw1	3827.88	-0.384319	0.085658	-4.48667	7.23442e-06	6.21394e-05	4405.82	3789.94	4800.72	4391.95	3109.68	3335.24	3292.35	3497.37
ENSMUSG00000030516	Tjp1	2021.2	-0.569079	0.126863	-4.48578	7.26493e-06	6.2367e-05	1748.94	2394.82	2769.41	2838.93	1599.52	1527.36	1655.22	1635.41
ENSMUSG00000022400	Rbx1	4870.23	0.415311	0.0925903	4.48547	7.27517e-06	6.23914e-05	4447.46	4621.85	3700.18	3842.36	5126.16	6047.55	5518.15	5658.14
ENSMUSG00000044881	Coa4	183.95	0.594085	0.132447	4.48546	7.27579e-06	6.23914e-05	143.703	173.657	114.389	145.374	223.372	208.639	235.921	226.542
ENSMUSG00000020326	Ccng1	1519.9	0.412726	0.0920209	4.48514	7.28667e-06	6.24503e-05	1411.72	1423.28	1183.62	1168.9	1658.21	1800.89	1673.31	1839.3
ENSMUSG00000027349	Fam98b	2284.7	-0.632034	0.140936	-4.48455	7.30668e-06	6.25873e-05	1931.01	2616.59	3337.75	3368.42	1608.28	1868.77	1721.55	1825.28
ENSMUSG00000042903	Foxo4	780.649	-0.567596	0.126612	-4.48294	7.3621e-06	6.30274e-05	798.534	776.763	1180.01	1009.34	627.192	660.858	574.352	618.135
ENSMUSG00000025487	Psmd13	4665.2	0.355112	0.0792281	4.48216	7.38929e-06	6.32253e-05	4259.66	4450.54	3807.34	3806.91	4973.74	5473.54	5102.08	5447.78
ENSMUSG00000016495	Plgrkt	1447.76	0.464153	0.103568	4.4816	7.40841e-06	6.3345e-05	1361.92	1354.05	1040.34	1074.35	1686.24	1577.27	1738.13	1749.76
ENSMUSG00000015981	Stk32c	346.003	0.514679	0.114845	4.48152	7.41142e-06	6.3345e-05	284.957	333.233	228.778	281.293	403.821	425.265	419.081	391.593
ENSMUSG00000030647	Ndufc2	3297.19	0.388734	0.0867554	4.48081	7.43614e-06	6.35215e-05	2899.38	3152.81	2635.76	2687.65	3699.21	4147.83	3476.26	3678.6
ENSMUSG00000025781	Atp5c1	7394.1	0.449997	0.100453	4.47969	7.47506e-06	6.38189e-05	6654.45	7209.11	5409.99	5565.58	8013.35	9060.34	8332.62	8907.4
ENSMUSG00000038622	Med30	861.69	0.536368	0.119766	4.47847	7.51789e-06	6.41494e-05	787.919	819.003	602.047	569.677	981.959	998.274	1006.25	1128.39
ENSMUSG00000018698	Lhx1	192.036	0.679955	0.151835	4.47824	7.52623e-06	6.41704e-05	147.786	99.7354	152.92	174.922	280.309	217.624	239.69	223.305
ENSMUSG00000022427	Tomm22	2484	0.399659	0.089246	4.47817	7.5286e-06	6.41704e-05	2306.6	2305.65	1873.57	2042.33	2630.53	2995.82	2784.32	2933.17
ENSMUSG00000046330	Rpl37a	1460.32	0.478689	0.106956	4.47558	7.6205e-06	6.49181e-05	1412.54	1256.67	1148.71	1021.16	1562.72	1902.71	1655.22	1722.79
ENSMUSG00000069601	Ank3	7420.69	-0.408938	0.0914252	-4.47293	7.71562e-06	6.56925e-05	8800.2	7804	9625.52	7752.1	6836.92	5810.96	6552.28	6183.5
ENSMUSG00000036438	Calm2	16456.2	0.332326	0.0743022	4.47262	7.72654e-06	6.57495e-05	15230.1	15462.5	13287.2	14153.3	17805.8	18470.1	17710.7	19530
ENSMUSG00000069171	Nr2f1	3824.39	-0.517341	0.115682	-4.4721	7.74555e-06	6.58753e-05	3766.5	4098.54	5426.85	4848.16	2853.9	3548.87	2965.98	3086.36
ENSMUSG00000058740	Kcnt1	505.799	0.66488	0.148691	4.47154	7.76579e-06	6.60114e-05	460.504	437.662	302.227	326.205	738.44	531.082	713.04	537.227
ENSMUSG00000024260	Sap130	1885.15	-0.412483	0.0922627	-4.47074	7.79481e-06	6.62021e-05	1849.36	2095.62	2431.06	2269.25	1599.52	1675.1	1602.46	1558.82
ENSMUSG00000040105	Ppapdc2	381.463	-0.423136	0.0946467	-4.47069	7.79674e-06	6.62021e-05	445.807	418.889	457.555	431.394	324.108	309.465	312.803	351.679
ENSMUSG00000052214	Opa3	1616.18	-0.438664	0.0981354	-4.46998	7.82251e-06	6.63847e-05	1662.39	1703.71	2116.8	1990.32	1264.02	1477.45	1322.06	1392.69
ENSMUSG00000020459	Mtif2	1777.11	0.309042	0.0691509	4.4691	7.85507e-06	6.66247e-05	1662.39	1596.94	1578.57	1497.47	1976.18	1899.72	1963.5	2042.11
ENSMUSG00000031652	N4bp1	1727.4	-0.428432	0.0958878	-4.46805	7.89342e-06	6.69135e-05	1723.62	1893.8	2225.16	2119.15	1338.48	1511.39	1466.03	1541.56
ENSMUSG00000039911	Spsb1	211.947	-0.688195	0.154046	-4.46747	7.91519e-06	6.70615e-05	219.638	201.817	341.962	301.385	160.302	156.729	153.01	160.737
ENSMUSG00000091512	Lamtor3	883.367	0.43022	0.0963118	4.46695	7.93418e-06	6.71858e-05	815.68	820.177	704.395	651.228	945.168	1062.16	1037.9	1030.22
ENSMUSG00000035864	Syt1	3884.58	-0.373471	0.0836267	-4.46593	7.97221e-06	6.74712e-05	4328.25	3954.21	4270.92	5032.54	3304.15	3353.2	3388.83	3444.51
ENSMUSG00000021112	Mpp5	901.434	-0.544508	0.12194	-4.46539	7.99235e-06	6.75836e-05	827.111	1092.4	1199.28	1196.09	701.65	678.827	684.398	831.731
ENSMUSG00000039001	Rps21	6942.47	0.653602	0.146372	4.46534	7.99418e-06	6.75836e-05	6401.33	5801.08	4964.48	3927.46	9001.44	10503.8	8404.98	6535.18
ENSMUSG00000036580	Spg20	708.289	-0.592366	0.132697	-4.46404	8.04272e-06	6.79571e-05	645.849	766.202	1019.87	1012.89	529.96	573.01	545.709	572.826
ENSMUSG00000042761	Mrap2	29.7524	1.06754	0.239178	4.46334	8.069e-06	6.81421e-05	17.9629	25.8139	6.02047	14.1828	41.1704	44.9224	43.717	44.2295
ENSMUSG00000022837	Iqcb1	1461.7	0.39534	0.0885863	4.46276	8.09092e-06	6.82902e-05	1338.24	1403.34	1160.75	1125.17	1702	1611.22	1655.97	1696.9
ENSMUSG00000050587	Lrrc4c	1066.24	-0.317447	0.0711483	-4.46177	8.12869e-06	6.85717e-05	1165.14	1134.64	1225.77	1215	927.649	952.354	948.208	961.183
ENSMUSG00000029213	Commd8	1790.23	0.400824	0.0898395	4.46156	8.13655e-06	6.85767e-05	1601.15	1728.36	1381.1	1432.47	1933.26	2058.44	2000.43	2186.67
ENSMUSG00000042462	Dctpp1	1460.36	0.489224	0.109654	4.46152	8.13809e-06	6.85767e-05	1315.38	1295.39	1180.01	1027.07	1611.78	2007.53	1741.9	1503.8
ENSMUSG00000025607	Copg2	2779.64	-0.387741	0.0869103	-4.46139	8.14301e-06	6.85811e-05	2828.34	3080.06	3258.28	3475.97	2204.81	2459.75	2351.68	2578.26
ENSMUSG00000010277	2610507B11Rik	4609.07	-0.317027	0.0710741	-4.46052	8.17621e-06	6.88234e-05	5028.8	4753.27	5507.52	5200.37	4202.01	3905.25	4205.13	4070.2
ENSMUSG00000043061	Tmem18	1031.95	0.443129	0.0993635	4.45967	8.2085e-06	6.90579e-05	988.777	948.073	771.824	765.873	1228.11	1159.99	1197.7	1195.28
ENSMUSG00000028222	Calb1	324.135	0.763714	0.17126	4.45938	8.21961e-06	6.9114e-05	231.069	300.379	150.512	239.926	323.232	459.206	373.102	515.652
ENSMUSG00000062328	Rpl17	342.009	0.629222	0.141121	4.45874	8.24412e-06	6.92827e-05	315.168	312.113	213.125	210.379	465.138	441.237	385.162	393.751
ENSMUSG00000028070	Apoa1bp	1757.69	0.514052	0.1153	4.45838	8.25807e-06	6.93624e-05	1651.77	1627.45	1206.5	1244.54	1918.37	2315	1999.68	2098.21
ENSMUSG00000082229	Nap1l2	1158.9	0.420976	0.0944273	4.45821	8.26476e-06	6.93812e-05	987.961	1121.73	840.457	992.798	1285.92	1290.77	1349.2	1402.4
ENSMUSG00000039068	Zzz3	2074.55	-0.40972	0.0919142	-4.45764	8.28688e-06	6.95294e-05	2040.42	2264.58	2588.8	2610.82	1792.23	1742.99	1721.55	1834.99
ENSMUSG00000045671	Spred2	1365.25	-0.393741	0.0883461	-4.4568	8.31915e-06	6.97625e-05	1392.13	1533.58	1641.18	1655.85	1072.18	1271.8	1175.08	1180.17
ENSMUSG00000031976	Urb2	811.614	-0.470256	0.105523	-4.45641	8.33425e-06	6.98516e-05	790.369	903.485	1105.36	993.98	654.347	698.792	664.801	681.782
ENSMUSG00000062753	AI413582	265.874	0.735934	0.165188	4.45513	8.38412e-06	7.02317e-05	241.683	247.578	138.471	140.646	363.526	342.408	337.677	315.001
ENSMUSG00000084866	A930006K02Rik	84.3458	0.732181	0.164398	4.4537	8.44026e-06	7.06069e-05	63.6867	57.4945	60.2047	63.8227	126.139	92.8395	114.569	96.0105
ENSMUSG00000021577	Sdha	4881.28	-0.416736	0.0935707	-4.4537	8.44034e-06	7.06069e-05	4995.33	5068.9	6048.16	6298.36	3935.72	4437.33	4043.07	4223.38
ENSMUSG00000031429	Psmd10	824.698	0.43277	0.0971722	4.45364	8.44252e-06	7.06069e-05	773.222	770.896	612.883	632.318	932.029	947.362	973.081	955.789
ENSMUSG00000024622	Hmgxb3	1141.7	-0.428071	0.096129	-4.45309	8.46446e-06	7.07523e-05	1198.62	1180.4	1524.38	1359.19	955.68	1011.25	973.081	930.978
ENSMUSG00000025911	Adhfe1	98.7356	0.747456	0.167906	4.45164	8.52175e-06	7.11785e-05	77.5672	91.5219	49.3678	65.0046	138.403	120.791	129.644	117.586
ENSMUSG00000067722	BC003965	1078.57	0.356073	0.0799883	4.45157	8.5246e-06	7.11785e-05	1010.82	969.193	937.989	853.333	1187.81	1213.9	1260.26	1195.28
ENSMUSG00000038611	Phrf1	2886.84	-0.427009	0.0959361	-4.45098	8.54809e-06	7.13364e-05	2892.85	3037.82	3825.4	3544.52	2472.85	2395.86	2542.37	2383
ENSMUSG00000046808	Atp10d	140.39	0.732961	0.164689	4.45057	8.56436e-06	7.14329e-05	104.512	96.2153	92.7152	114.645	217.24	129.776	207.279	160.737
ENSMUSG00000032766	Gng11	201.285	0.676578	0.152024	4.45046	8.56882e-06	7.14329e-05	186.978	174.83	119.205	120.554	251.403	218.622	259.287	279.401
ENSMUSG00000020623	Map2k6	1530.9	-0.377859	0.0849084	-4.4502	8.57918e-06	7.1481e-05	1575.02	1704.89	1884.41	1776.4	1264.02	1359.65	1253.47	1429.37
ENSMUSG00000033323	Ctdp1	923.705	-0.559058	0.125649	-4.44935	8.61292e-06	7.17237e-05	900.596	1003.22	1360.63	1178.36	705.153	852.526	683.644	705.515
ENSMUSG00000034243	Golgb1	2292.34	-0.453571	0.10195	-4.44895	8.62899e-06	7.1819e-05	2567.88	2359.62	3029.5	2695.92	2095.31	1677.1	2084.85	1828.51
ENSMUSG00000042520	Ubap2l	5135.64	-0.498659	0.11209	-4.44874	8.6376e-06	7.18523e-05	4777.32	5601.61	7087.29	6748.66	4224.79	4364.46	4171.96	4109.03
ENSMUSG00000033276	Stk36	1071.25	-0.441316	0.0992055	-4.4485	8.64701e-06	7.18921e-05	1209.23	1091.22	1406.38	1252.82	951.3	816.589	978.357	864.094
ENSMUSG00000052372	Il1rapl1	185.27	0.596191	0.134044	4.44772	8.67868e-06	7.21169e-05	151.868	172.484	119.205	135.919	251.403	215.627	208.033	227.62
ENSMUSG00000034566	Atp5h	1406.08	0.503046	0.113106	4.44756	8.68501e-06	7.2131e-05	1312.93	1338.8	951.234	1004.62	1625.79	1741.99	1652.96	1620.31
ENSMUSG00000065037	Rn7sk	105.179	0.955023	0.21476	4.44693	8.71044e-06	7.22896e-05	75.9342	89.1752	34.9187	57.9132	204.976	98.8292	139.442	140.24
ENSMUSG00000035093	Secisbp2l	3296.24	-0.37724	0.0848328	-4.44686	8.7134e-06	7.22896e-05	3266.8	3619.81	3991.57	4064.56	2839.88	2893	2740.61	2953.67
ENSMUSG00000020955	Ap4s1	499.128	0.490216	0.110245	4.44662	8.72323e-06	7.23326e-05	436.009	447.049	340.758	420.757	528.208	565.023	601.486	653.734
ENSMUSG00000022354	Ndufb9	4109.66	0.559812	0.125913	4.44601	8.74785e-06	7.24982e-05	3830.19	3934.27	2649.01	2694.74	4864.24	5334.78	4829.98	4740.11
ENSMUSG00000029613	Eif2ak1	2071.81	-0.417725	0.0939623	-4.44566	8.76211e-06	7.25777e-05	2089.41	2207.09	2636.96	2582.46	1660.83	1857.79	1712.5	1827.43
ENSMUSG00000001833	2007-09-01	9007.16	0.383897	0.0863597	4.44533	8.77563e-06	7.26383e-05	7844.08	8861.19	7059.6	7376.25	9919.45	9804.05	10143.9	11048.8
ENSMUSG00000022946	Dopey2	1650.41	-0.344166	0.0774231	-4.44526	8.77876e-06	7.26383e-05	1785.68	1730.7	1990.37	1896.95	1528.56	1431.53	1470.55	1368.96
ENSMUSG00000059248	2009-09-01	3666.56	-0.537598	0.120949	-4.44485	8.79533e-06	7.27368e-05	3371.31	4001.15	5186.03	4950.99	2844.26	3211.45	2874.02	2893.26
ENSMUSG00000009927	Rps25	2882.29	0.6624	0.149053	4.44406	8.82766e-06	7.29653e-05	2687.91	2750.35	1556.89	1716.12	3594.09	3566.83	3546.36	3639.77
ENSMUSG00000024805	Pcgf5	186.051	-0.645629	0.145285	-4.44388	8.83517e-06	7.29886e-05	174.73	218.244	260.084	269.474	155.922	135.765	137.181	137.004
ENSMUSG00000000131	Xpo6	3232.75	-0.401362	0.0903288	-4.44334	8.85722e-06	7.31319e-05	3269.25	3429.72	4104.75	3967.65	2921.35	2648.42	2840.1	2680.74
ENSMUSG00000057335	Cep170	12659.8	-0.378643	0.0852199	-4.44312	8.86621e-06	7.31343e-05	12807.6	13348.1	15782.1	15473.5	10955.7	10655.6	10718.2	11537.4
ENSMUSG00000031681	Smad1	1719.3	-0.357526	0.0804675	-4.44311	8.8669e-06	7.31343e-05	1795.48	1926.65	2111.98	1911.14	1393.66	1588.25	1533.11	1494.1
ENSMUSG00000020812	1810032O08Rik	324.248	0.631179	0.142063	4.44295	8.87342e-06	7.31493e-05	339.663	207.684	233.594	212.742	425.72	393.32	397.222	384.042
ENSMUSG00000051586	Mical3	1415.64	-0.360604	0.081173	-4.44242	8.8952e-06	7.32829e-05	1564.41	1505.42	1679.71	1634.57	1313.07	1283.78	1230.86	1113.29
ENSMUSG00000061175	Fnip2	802.46	-0.42191	0.0949777	-4.4422	8.90438e-06	7.32829e-05	787.919	957.46	978.928	967.978	637.704	683.818	687.413	718.46
ENSMUSG00000047675	Rps8	2381.76	0.51704	0.116395	4.4421	8.90833e-06	7.32829e-05	2293.54	2205.91	1678.51	1576.66	2704.11	2803.15	2946.38	2845.79
ENSMUSG00000026032	Ndufb3	1362.25	0.4886	0.109993	4.4421	8.90846e-06	7.32829e-05	1300.68	1236.72	936.785	1018.8	1505.79	1752.97	1534.62	1611.68
ENSMUSG00000087458	Gm13999	12.9542	1.21481	0.27353	4.44125	8.94361e-06	7.35332e-05	4.08248	9.38686	0	4.72761	21.8992	16.9707	19.5973	26.9692
ENSMUSG00000007589	Tinf2	783.928	0.353737	0.0796502	4.44114	8.94848e-06	7.35344e-05	631.968	695.801	721.252	698.504	860.2	897.449	884.893	881.354
ENSMUSG00000008730	Hipk1	3028.2	-0.45986	0.103565	-4.44031	8.98285e-06	7.37778e-05	2846.31	3433.24	3903.67	3918.01	2644.54	2371.9	2539.36	2568.55
ENSMUSG00000097493	9930014A18Rik	187.923	-0.626395	0.14115	-4.43778	9.08898e-06	7.46101e-05	211.473	181.87	280.554	250.563	151.542	149.741	134.166	143.476
ENSMUSG00000049823	Zbtb12	2611.01	-0.48855	0.110109	-4.43695	9.1243e-06	7.48606e-05	2706.69	2730.4	3559.3	3275.05	2138.24	2471.73	2096.16	1910.5
ENSMUSG00000033016	Nfatc1	66.9085	-0.816759	0.184113	-4.43617	9.15725e-06	7.50549e-05	68.5857	98.562	96.3275	89.8246	49.9301	38.9327	54.2694	38.8357
ENSMUSG00000024983	Vti1a	866.138	-0.430077	0.0969479	-4.43616	9.15763e-06	7.50549e-05	868.752	946.899	1039.13	1140.54	711.285	737.725	722.085	762.69
ENSMUSG00000028226	Mmp16	1099	-0.315437	0.0711526	-4.43324	9.28269e-06	7.60399e-05	1236.99	1205.04	1200.48	1238.63	949.548	962.337	965.544	1033.46
ENSMUSG00000027985	Lef1	219.483	-0.763667	0.172268	-4.43302	9.29208e-06	7.60767e-05	224.537	198.297	363.636	345.115	138.403	178.691	143.211	163.973
ENSMUSG00000020380	Rad50	681.094	-0.495393	0.111777	-4.432	9.33648e-06	7.6369e-05	694.022	702.841	853.702	958.523	544.851	555.041	554.001	585.772
ENSMUSG00000025006	Sorbs1	1190.06	-0.410531	0.0926294	-4.43197	9.33758e-06	7.6369e-05	1281.08	1199.17	1500.3	1472.65	995.098	989.29	998.708	1084.16
ENSMUSG00000012848	Rps5	26094.3	0.523261	0.118087	4.43116	9.37258e-06	7.6615e-05	24514.5	24219.3	19053.6	16942.6	28803.5	34997.5	30049.4	30174.3
ENSMUSG00000059439	Bcas3	732.618	-0.513576	0.115906	-4.43097	9.38114e-06	7.66301e-05	722.599	793.19	971.703	984.525	564.999	672.837	557.769	593.323
ENSMUSG00000028176	Lrrc7	959.191	0.446433	0.100755	4.43089	9.38428e-06	7.66301e-05	938.155	781.456	819.988	684.321	1077.44	1062.16	1144.93	1165.07
ENSMUSG00000068220	Lgals1	232.716	0.565113	0.127547	4.43063	9.39593e-06	7.6685e-05	190.244	176.004	203.492	170.194	239.139	330.429	287.93	264.298
ENSMUSG00000056941	Commd7	1562.76	0.343848	0.0776092	4.4305	9.40138e-06	7.66893e-05	1458.26	1449.1	1319.69	1264.64	1694.12	1830.84	1723.81	1761.63
ENSMUSG00000040225	Prrc2c	5315.75	-0.504522	0.113902	-4.42946	9.44714e-06	7.70222e-05	4959.4	6273.94	7041.54	6839.67	4702.19	3758.5	4655.11	4295.66
ENSMUSG00000053070	9230110C19Rik	382.051	0.451991	0.102049	4.42916	9.46006e-06	7.70871e-05	329.048	334.407	314.268	303.749	440.611	392.322	452.245	489.761
ENSMUSG00000033326	Kdm4a	6204.84	-0.476342	0.107574	-4.42804	9.50915e-06	7.74466e-05	6334.38	6227.01	8575.55	7908.11	4997.39	5557.39	5101.33	4937.53
ENSMUSG00000018286	Psmb6	6399.1	0.426851	0.096401	4.42788	9.51657e-06	7.74665e-05	6015.95	5792.87	5063.21	4842.25	6978.83	8401.48	7170.35	6927.86
ENSMUSG00000074480	Mex3a	9331.83	-0.480293	0.108487	-4.4272	9.54635e-06	7.76683e-05	8729.98	10184.7	12721.2	12102.7	7836.4	7919.31	7449.23	7711.04
ENSMUSG00000067377	Tspan6	4646.36	0.527764	0.119251	4.42567	9.61452e-06	7.81821e-05	4480.12	4315.61	3007.83	3247.87	5308.36	5458.56	5582.21	5770.34
ENSMUSG00000031167	Rbm3	2465.47	0.496108	0.112101	4.42554	9.62004e-06	7.81861e-05	2362.12	2204.74	1877.18	1662.94	3162.24	2613.48	3048.13	2792.93
ENSMUSG00000008489	Elavl2	6980.45	-0.430131	0.0971994	-4.42525	9.63327e-06	7.82527e-05	6676.49	7933.07	8726.06	8853.63	5642.1	6048.55	5618.39	6345.32
ENSMUSG00000027944	Hax1	428.793	0.45143	0.102017	4.42503	9.64306e-06	7.82914e-05	389.469	400.115	317.881	329.751	493.169	510.118	483.903	505.943
ENSMUSG00000031861	Lpar2	448.217	-0.491452	0.11109	-4.42391	9.69287e-06	7.86547e-05	528.273	448.223	533.413	599.224	374.038	401.306	377.625	323.631
ENSMUSG00000049502	Dtx3l	93.8865	-0.816747	0.184648	-4.42326	9.72212e-06	7.8851e-05	80.0167	158.403	119.205	137.101	61.3177	63.8896	68.5905	62.5686
ENSMUSG00000005615	Pcyt1a	1944.29	-0.458739	0.103756	-4.42134	9.80923e-06	7.9516e-05	1869.78	2169.54	2551.47	2459.54	1534.69	1704.05	1541.4	1723.87
ENSMUSG00000097383	1500026H17Rik	88.2678	0.772566	0.174748	4.42103	9.82304e-06	7.9577e-05	68.5857	53.9744	73.4497	53.1856	119.132	84.8533	121.352	131.61
ENSMUSG00000038893	Fam117a	116.742	-0.792134	0.179177	-4.42095	9.82697e-06	7.9577e-05	119.209	119.682	197.471	172.558	94.6044	90.843	71.6055	67.9625
ENSMUSG00000030917	Tmem159	136.314	0.798263	0.180571	4.42076	9.83526e-06	7.96027e-05	124.107	80.9617	66.2251	105.189	147.162	217.624	150.748	198.494
ENSMUSG00000041064	Pif1	666.83	0.500223	0.11316	4.42048	9.84825e-06	7.96664e-05	435.193	580.812	579.169	598.043	833.921	768.671	834.393	704.436
ENSMUSG00000031917	Nip7	1903.21	0.468922	0.106101	4.41957	9.88961e-06	7.99594e-05	1715.46	1845.69	1400.36	1374.55	2031.37	2286.05	2195.65	2376.53
ENSMUSG00000025571	Tnrc6c	4345.35	-0.498501	0.112803	-4.41923	9.90513e-06	8.00434e-05	4283.34	4598.39	6169.77	5439.11	3841.11	3404.12	3760.42	3266.51
ENSMUSG00000047935	Gm5607	2232.64	0.574207	0.129966	4.41814	9.95553e-06	8.04089e-05	1413.36	2188.31	1461.77	2009.23	2823.24	2429.8	2828.79	2706.63
ENSMUSG00000031931	Ankrd49	1102.4	0.459537	0.104022	4.41769	9.97602e-06	8.05326e-05	1035.32	1000.87	836.845	810.785	1193.94	1227.88	1272.32	1441.24
ENSMUSG00000020124	Usp15	1718.26	-0.305789	0.0692323	-4.41685	1.00149e-05	8.08048e-05	1845.28	1839.82	1916.92	2009.23	1546.96	1470.46	1531.6	1585.79
ENSMUSG00000041757	Plekha6	1294.99	-0.476387	0.107866	-4.41647	1.00324e-05	8.08839e-05	1476.23	1422.11	1582.18	1583.75	1227.23	867.501	1172.82	1028.07
ENSMUSG00000030629	Zfand6	3821.57	0.451557	0.102245	4.41642	1.00351e-05	8.08839e-05	3619.53	3561.14	2769.41	2874.39	4286.98	4171.79	4462.91	4826.41
ENSMUSG00000049470	Aff4	10567.8	-0.399049	0.0904025	-4.41414	1.01414e-05	8.16981e-05	10412	11645.6	13139.1	13047	8605.5	8996.45	8852.7	9843.77
ENSMUSG00000027824	Vmn2r1	40.866	0.903026	0.204587	4.41389	1.01531e-05	8.175e-05	31.8434	23.4671	20.4696	28.3657	56.0619	56.9016	58.0382	51.7809
ENSMUSG00000061983	Rps12	150.377	0.689178	0.156152	4.41351	1.01707e-05	8.18497e-05	139.621	130.243	89.1029	86.2789	197.969	197.658	173.361	188.785
ENSMUSG00000053935	NA	1071.89	-0.505984	0.114651	-4.41324	1.01836e-05	8.19113e-05	1027.97	1155.76	1414.81	1470.29	929.401	812.595	889.416	874.882
ENSMUSG00000030232	Aebp2	1226.89	-0.524186	0.118807	-4.41206	1.02392e-05	8.23155e-05	1110.44	1413.9	1600.24	1711.39	1020.5	940.375	1000.97	1017.28
ENSMUSG00000020536	Llgl1	4501.14	-0.497071	0.112671	-4.41168	1.02571e-05	8.24166e-05	4423.78	4768.52	6416.61	5605.76	3654.53	4058.98	3682.78	3398.12
ENSMUSG00000021258	Ccnk	1675.98	-0.428983	0.0972586	-4.41075	1.03012e-05	8.27284e-05	1616.66	1862.12	2102.35	2147.52	1446.22	1452.49	1422.31	1358.17
ENSMUSG00000058240	Cryzl1	2296.23	0.49745	0.112788	4.4105	1.03133e-05	8.27832e-05	2211.89	2140.2	1588.2	1603.84	2792.58	2603.5	2686.34	2743.31
ENSMUSG00000073424	Cyp4f15	77.5103	0.949031	0.215236	4.40927	1.0372e-05	8.32113e-05	61.2372	56.3212	24.0819	48.458	121.759	67.8827	120.599	119.743
ENSMUSG00000018999	Slc35b4	1534.03	-0.344398	0.0781164	-4.40878	1.03955e-05	8.33568e-05	1806.09	1768.25	1692.96	1612.11	1370.01	1229.87	1395.93	1397.01
ENSMUSG00000015305	Sash1	383.706	-0.704221	0.159739	-4.40859	1.04047e-05	8.33875e-05	327.415	432.969	576.761	602.77	324.108	251.565	288.683	265.377
ENSMUSG00000029408	Abcb9	210.941	-0.587289	0.133263	-4.40698	1.04821e-05	8.39643e-05	222.904	222.938	298.615	281.293	168.186	178.691	170.346	144.555
ENSMUSG00000030216	Wbp11	2521.99	-0.560245	0.127141	-4.40649	1.05059e-05	8.41124e-05	2268.23	2759.74	3567.73	3540.98	1949.03	2145.29	2051.69	1893.24
ENSMUSG00000025283	Sat1	355.999	0.514841	0.116871	4.40521	1.05684e-05	8.45688e-05	339.663	294.513	261.288	262.382	452.875	371.358	416.066	449.847
ENSMUSG00000031796	Gtl3	1426.28	0.289276	0.0656711	4.40492	1.05824e-05	8.46373e-05	1245.97	1266.05	1305.24	1310.73	1589.88	1566.29	1548.94	1577.16
ENSMUSG00000039159	Ube2h	1927.53	-0.509855	0.115752	-4.40472	1.0592e-05	8.46703e-05	1765.27	2204.74	2594.82	2558.82	1487.39	1677.1	1492.41	1639.73
ENSMUSG00000020198	Ap3d1	4553.52	-0.309154	0.0702182	-4.40276	1.06883e-05	8.5397e-05	4805.9	4772.04	5384.71	5229.92	4193.25	4130.86	4003.12	3908.38
ENSMUSG00000072770	Acrbp	364.756	0.586223	0.133163	4.40231	1.07106e-05	8.55313e-05	329.865	323.847	269.717	223.38	490.541	373.355	472.596	434.744
ENSMUSG00000023021	Cers5	1882.71	0.34155	0.0775946	4.40172	1.07394e-05	8.5717e-05	1825.69	1667.34	1550.87	1577.84	2083.05	2036.48	2131.58	2188.82
ENSMUSG00000024524	Gnal	2077.27	-0.501184	0.113865	-4.40158	1.07466e-05	8.57305e-05	2236.38	3090.62	2301.02	2174.7	1582	1730.01	1637.13	1866.27
ENSMUSG00000054196	Cthrc1	115.418	0.711312	0.161622	4.40109	1.07709e-05	8.58802e-05	100.429	102.082	63.8169	70.9141	147.162	134.767	140.196	163.973
ENSMUSG00000056222	Spock1	702.095	-0.478413	0.108722	-4.40033	1.08088e-05	8.61383e-05	864.67	654.733	931.968	836.787	572.882	613.939	574.352	567.433
ENSMUSG00000029535	Triap1	911.802	0.466455	0.106024	4.39953	1.08484e-05	8.64099e-05	866.303	824.87	641.782	703.232	1021.38	1137.03	991.925	1107.9
ENSMUSG00000030924	2610020H08Rik	274.013	0.594648	0.135207	4.39806	1.09223e-05	8.69538e-05	218.005	251.098	178.206	211.56	395.061	273.527	339.938	324.71
ENSMUSG00000028868	Wasf2	978.391	-0.533034	0.121225	-4.39707	1.09723e-05	8.7307e-05	890.798	1105.3	1344.97	1327.28	770.851	824.575	812.534	750.823
ENSMUSG00000058655	Eif4b	8289.96	-0.463261	0.105405	-4.39506	1.10744e-05	8.80743e-05	8002.48	8918.69	11054.8	10667.8	6363.02	7370.26	6865.84	7076.73
ENSMUSG00000003429	Rps11	10423.9	0.551031	0.125384	4.39476	1.10897e-05	8.81511e-05	9877.16	9851.51	6937.99	6717.93	11735.3	13623.5	12428.5	12219.2
ENSMUSG00000048546	Tob2	666	-0.637218	0.145027	-4.39378	1.11398e-05	8.84588e-05	584.612	777.936	1042.74	884.063	471.27	592.975	492.194	482.21
ENSMUSG00000043241	Upf2	1271.35	-0.477999	0.10879	-4.39378	1.11398e-05	8.84588e-05	1244.34	1357.57	1656.83	1697.21	1019.63	1020.24	1022.83	1152.13
ENSMUSG00000028518	Prkaa2	1190.28	-0.382961	0.0871752	-4.39301	1.11794e-05	8.87279e-05	1230.46	1410.38	1462.97	1302.46	946.044	1054.18	1017.55	1098.19
ENSMUSG00000028798	Eif3i	5609.08	0.452054	0.102919	4.39232	1.1215e-05	8.89655e-05	5396.23	5185.07	4122.82	4114.2	6101.99	6996.91	6363.09	6592.36
ENSMUSG00000030077	Chl1	12119.6	-0.351078	0.0799497	-4.39124	1.12706e-05	8.93607e-05	15035.8	12843.6	13584.6	13006.8	9910.69	10575.7	10425.8	11574.1
ENSMUSG00000030929	Eri2	848.8	0.381925	0.0870272	4.38856	1.14102e-05	9.04214e-05	745.461	769.722	676.7	743.417	906.626	925.4	957.253	1065.82
ENSMUSG00000026249	Serpine2	713.699	0.580433	0.132266	4.38837	1.14201e-05	9.04543e-05	627.069	700.494	419.024	504.672	838.3	846.537	933.133	840.361
ENSMUSG00000038290	Smg6	1805.93	-0.486073	0.110779	-4.38777	1.1452e-05	9.06606e-05	1741.59	1884.41	2420.23	2437.08	1476.88	1493.42	1510.5	1483.31
ENSMUSG00000031027	Stk33	126.597	0.691076	0.157543	4.38658	1.15145e-05	9.1109e-05	76.7507	116.162	75.8579	108.735	145.411	148.743	169.592	171.524
ENSMUSG00000026932	Nacc2	485.499	-0.508377	0.1159	-4.38634	1.15271e-05	9.11627e-05	456.422	601.932	629.741	611.043	371.41	430.256	407.775	375.412
ENSMUSG00000018678	Sp2	544.641	-0.603549	0.137628	-4.38536	1.15795e-05	9.15302e-05	498.063	589.025	810.355	763.509	423.092	451.22	435.663	386.199
ENSMUSG00000037306	Man1c1	352.019	-0.427482	0.0975071	-4.38411	1.1646e-05	9.1983e-05	419.679	374.301	426.249	401.847	296.953	281.513	313.557	302.055
ENSMUSG00000033916	Chmp2a	2836.03	0.511142	0.116591	4.38406	1.16486e-05	9.1983e-05	2706.69	2649.44	1829.02	2071.87	3205.16	3379.16	3332.29	3514.63
ENSMUSG00000067430	Zfp763	1705.9	0.47357	0.108028	4.38378	1.1664e-05	9.20579e-05	1550.53	1634.49	1216.13	1264.64	1830.77	1996.55	1946.92	2207.16
ENSMUSG00000026721	Rabgap1l	5153.68	-0.419225	0.0956415	-4.3833	1.16897e-05	9.21919e-05	5729.36	5172.16	6655.02	6124.62	4156.46	4343.49	4108.65	4939.68
ENSMUSG00000075706	Gpx4	883.797	0.54165	0.123573	4.38324	1.16928e-05	9.21919e-05	808.332	847.164	614.088	572.041	1119.49	1119.07	1000.97	989.231
ENSMUSG00000024146	Cript	2921.23	0.513607	0.117182	4.38298	1.17066e-05	9.22535e-05	2708.32	2813.71	2008.43	1993.87	3225.31	3483.98	3414.45	3721.75
ENSMUSG00000036402	Gng12	625.854	-0.439994	0.100407	-4.38212	1.17531e-05	9.25737e-05	620.537	820.177	711.619	744.598	504.557	551.048	517.067	537.227
ENSMUSG00000023236	Scg5	3526.19	0.503063	0.114811	4.38168	1.17769e-05	9.2714e-05	3475.83	3211.48	2420.23	2446.54	4007.55	4339.5	4165.93	4142.47
ENSMUSG00000040857	Erf	491.076	-0.706338	0.161208	-4.38154	1.17845e-05	9.27272e-05	436.826	607.799	745.334	693.777	346.007	476.177	334.662	288.031
ENSMUSG00000044641	Pard6b	295.013	-0.629589	0.143754	-4.37962	1.18888e-05	9.35003e-05	294.755	330.887	405.779	421.939	226.875	281.513	194.465	203.887
ENSMUSG00000096472	Cdkn2d	1196	0.404589	0.0923872	4.37927	1.19077e-05	9.36016e-05	1036.95	1119.38	1003.01	937.248	1245.62	1532.35	1311.51	1381.9
ENSMUSG00000039512	Uhrf1bp1	1034.09	-0.398402	0.0909775	-4.37912	1.19158e-05	9.36184e-05	1046.75	1114.69	1301.62	1259.91	908.378	847.535	913.536	880.276
ENSMUSG00000061436	Hipk2	1775.69	-0.587677	0.134265	-4.37699	1.20331e-05	9.44921e-05	1539.91	2029.91	2545.45	2510.36	1528.56	1335.69	1420.05	1295.6
ENSMUSG00000003575	Crtc1	2295.21	-0.436652	0.0997689	-4.37663	1.20526e-05	9.45679e-05	2475.62	2317.38	3054.78	2760.92	2042.75	2066.43	1891.89	1751.92
ENSMUSG00000068391	Chrac1	671.318	0.355048	0.0811243	4.37659	1.20549e-05	9.45679e-05	574.814	614.839	575.557	583.86	725.301	801.614	739.421	755.138
ENSMUSG00000039830	Olig2	344.679	0.655011	0.149701	4.37545	1.21182e-05	9.50166e-05	237.601	299.206	179.41	329.751	466.014	452.218	399.483	393.751
ENSMUSG00000028458	Tesk1	1137.16	-0.396386	0.0905979	-4.37522	1.21308e-05	9.50672e-05	1169.22	1269.57	1466.59	1283.55	996.85	1044.2	940.67	926.663
ENSMUSG00000092486	2610524H06Rik	665.708	0.460969	0.105375	4.37457	1.21671e-05	9.53041e-05	627.886	617.186	473.209	503.49	789.246	763.68	746.205	804.762
ENSMUSG00000028479	Gne	743.332	-0.474786	0.108566	-4.37327	1.22401e-05	9.58271e-05	760.158	810.79	963.275	944.34	568.503	706.778	573.598	619.213
ENSMUSG00000027540	Ptpn1	2344.92	-0.472668	0.108096	-4.37268	1.22733e-05	9.59749e-05	2429.89	2421.81	3157.13	2957.12	1920.12	2223.16	1872.3	1777.81
ENSMUSG00000029249	Rest	545.7	-0.428179	0.097922	-4.37265	1.22747e-05	9.59749e-05	577.263	573.772	704.395	661.865	466.014	440.239	484.656	457.398
ENSMUSG00000039275	Foxk2	3892.71	-0.339406	0.0776219	-4.37256	1.22796e-05	9.59749e-05	4026.14	4269.85	4600.84	4534.96	3211.29	3709.59	3324	3465.01
ENSMUSG00000022619	Mapk8ip2	4216.17	-0.402865	0.0921362	-4.37249	1.22836e-05	9.59749e-05	4528.29	4303.87	5359.42	5082.18	3605.48	3961.15	3597.61	3291.32
ENSMUSG00000021606	Ndufs6	1158.43	0.511275	0.116943	4.372	1.23114e-05	9.6144e-05	1101.45	1061.89	783.865	832.059	1390.16	1520.37	1312.27	1265.4
ENSMUSG00000038495	Otud7b	718.297	-0.477617	0.109255	-4.37157	1.23358e-05	9.62863e-05	711.169	766.202	950.03	939.612	606.169	604.954	618.069	550.172
ENSMUSG00000021614	Vcan	9551.58	0.401086	0.091753	4.37137	1.23471e-05	9.6308e-05	8013.91	7180.95	8555.08	9028.55	11262.3	9618.37	11277.5	11475.9
ENSMUSG00000027800	Tm4sf1	76.9902	0.90369	0.206733	4.3713	1.2351e-05	9.6308e-05	78.3837	44.5876	44.5515	27.1838	99.8602	108.812	102.509	110.034
ENSMUSG00000028973	Abcb8	1063.45	-0.330248	0.0755662	-4.37032	1.24065e-05	9.66927e-05	1196.98	1125.25	1277.54	1148.81	951.3	931.39	957.253	919.111
ENSMUSG00000019942	Cdk1	2604.81	0.415048	0.0949811	4.36979	1.24364e-05	9.68766e-05	1893.46	2243.46	2397.35	2353.17	2685.71	3237.4	2982.56	3045.37
[truncated: 36,356 more rows]

## Sheet: Minus Fold
	gene.name	baseMean	log2FoldChange	lfcSE	stat	pvalue	padj	Sample_Control_mm_rna_sr_Tuoc_C_1_geneCounts.txt	Sample_Control_mm_rna_sr_Tuoc_C_2_geneCounts.txt	Sample_Control_mm_rna_sr_Tuoc_C_3_geneCounts.txt	Sample_Control_mm_rna_sr_Tuoc_C_4_geneCounts.txt	Sample_Pax6cKO_mm_rna_sr_Tuoc_M_1_geneCounts.txt	Sample_Pax6cKO_mm_rna_sr_Tuoc_M_2_geneCounts.txt	Sample_Pax6cKO_mm_rna_sr_Tuoc_M_3_geneCounts.txt	Sample_Pax6cKO_mm_rna_sr_Tuoc_M_4_geneCounts.txt
ENSMUSG00000059336	Slc14a1	91.8107	-4.17885	0.2263	-18.466	3.88109e-76	4.31467e-73	167.382	153.71	215.533	185.559	4.37983	1.99655	3.76871	2.15754
ENSMUSG00000048015	Neurod4	189.97	-3.80008	0.178123	-21.334	5.48819e-101	1.42364e-97	301.287	337.927	379.289	431.394	15.7674	14.9741	21.8585	17.2603
ENSMUSG00000039194	Rlbp1	1941.67	-3.45152	0.0923434	-37.3769	9.25755e-306	1.44085e-301	3267.62	3669.09	3941	3435.79	287.317	333.424	291.698	307.449
ENSMUSG00000027831	Veph1	410.581	-3.02486	0.126306	-23.9486	9.55748e-127	4.95842e-123	652.381	784.976	834.437	691.413	90.2246	80.8602	71.6055	78.7501
ENSMUSG00000027967	Neurog2	1835.92	-2.81212	0.148233	-18.9709	2.96666e-80	4.19755e-77	2283.74	2847.74	4161.35	3814	409.077	419.275	382.147	370.018
ENSMUSG00000043753	Dmrta1	55.9274	-2.55241	0.246379	-10.3597	3.781e-25	6.32769e-23	49.8063	105.602	133.654	125.282	5.2558	7.9862	9.04491	10.7877
ENSMUSG00000013766	Ly6g6e	102.614	-2.4765	0.20613	-12.0143	2.98912e-33	8.6153e-31	235.151	157.23	197.471	139.464	12.2635	30.9465	27.8885	20.4966
ENSMUSG00000028159	Dapp1	168.331	-2.36907	0.172645	-13.7222	7.47686e-43	3.52636e-40	203.308	288.646	331.126	341.57	44.6743	38.9327	52.0082	46.3871
ENSMUSG00000031636	Pdlim3	43.1944	-2.32438	0.237379	-9.79183	1.22064e-22	1.74294e-20	86.5486	49.281	90.307	85.097	13.1395	5.98965	9.79865	5.39385
ENSMUSG00000049313	Sorl1	2261.93	-2.15896	0.0920456	-23.4554	1.16576e-121	4.53598e-118	3334.57	3808.72	4248.04	3510.25	762.091	819.583	771.832	840.361
ENSMUSG00000032289	Thsd4	405.357	-2.14101	0.13512	-15.8452	1.5168e-56	1.07307e-53	546.236	709.881	746.538	690.231	154.17	103.821	140.95	151.028
ENSMUSG00000032446	Eomes	4028.16	-2.08514	0.135375	-15.4028	1.56849e-53	1.06139e-50	4711.19	6085.03	8059	7702.46	1492.65	1381.61	1342.41	1450.94
ENSMUSG00000042596	Tfap2d	173.256	-2.07532	0.167757	-12.3709	3.75441e-35	1.21737e-32	218.005	386.035	276.941	274.201	61.3177	53.9068	59.5456	56.096
ENSMUSG00000075254	Heg1	1596.48	-2.05428	0.0879378	-23.3606	1.07567e-120	3.34833e-117	2340.9	2433.54	2844.07	2751.47	620.185	582.992	599.979	598.717
ENSMUSG00000016028	Celsr1	3385.57	-2.00784	0.134804	-14.8945	3.58074e-50	2.0641e-47	4416.43	4476.36	7005.41	6190.8	1306.94	1324.71	1245.18	1118.68
ENSMUSG00000063626	Unc5d	2204.46	-1.9875	0.0738045	-26.9293	9.9686e-160	7.75757e-156	3692.2	3447.32	3608.67	3406.24	865.455	810.599	872.08	933.135
ENSMUSG00000022231	Sema5a	2273.64	-1.96662	0.128789	-15.2701	1.20996e-52	7.53275e-50	2692.81	3561.14	4457.55	4012.56	795.378	870.495	866.05	933.135
ENSMUSG00000036617	Etl4	938.585	-1.91457	0.132478	-14.4519	2.43711e-47	1.30797e-44	1164.32	1406.86	1871.16	1599.11	418.712	333.424	365.565	349.521
ENSMUSG00000049409	Prokr1	170.18	-1.91239	0.140757	-13.5865	4.81785e-42	2.14243e-39	252.297	315.633	267.309	263.564	66.5735	53.9068	73.113	69.0412
ENSMUSG00000028640	Tfap2c	598.404	-1.90523	0.142801	-13.3419	1.32104e-40	5.41069e-38	729.948	860.071	1210.11	1058.98	238.263	258.553	230.645	200.651
ENSMUSG00000027236	Eif3j1	78.8903	-1.85483	0.177972	-10.422	1.96677e-25	3.32726e-23	129.823	130.243	143.287	109.917	32.4108	29.9482	33.9184	21.5754
ENSMUSG00000098108	Gm27008	27.4757	-1.81748	0.241982	-7.51079	5.87726e-14	3.37541e-12	52.2558	51.6277	48.1637	34.2752	7.00774	9.98274	6.78368	9.70892
ENSMUSG00000025400	Tac2	69.3395	-1.80547	0.22086	-8.17469	2.96617e-16	2.33159e-14	174.73	71.5748	108.368	104.007	25.403	27.9517	21.1048	21.5754
ENSMUSG00000056758	Hmga2	81.9338	-1.7918	0.231382	-7.74389	9.64224e-15	6.27916e-13	64.5032	127.896	187.839	167.83	31.5348	22.9603	32.4109	20.4966
ENSMUSG00000026185	Igfbp5	3111.04	-1.78963	0.104375	-17.1461	6.71837e-66	6.97098e-63	4138	4364.89	5588.2	5419.02	1299.93	1321.72	1402.71	1353.86
ENSMUSG00000039621	Prex1	3115.46	-1.76304	0.146164	-12.0621	1.67524e-33	5.11244e-31	3607.28	4178.33	6750.15	5143.64	1372.64	1380.61	1273.07	1217.93
ENSMUSG00000052430	Bmpr1b	327.307	-1.74875	0.109601	-15.9556	2.60562e-57	1.93114e-54	468.669	503.37	551.475	518.855	155.922	130.774	139.442	149.949
ENSMUSG00000022489	Pde1b	2153.09	-1.71994	0.0833878	-20.6258	1.61134e-94	3.58269e-91	3007.97	3333.51	3723.06	3237.23	992.471	1010.25	965.544	954.711
ENSMUSG00000044461	Shisa2	774.647	-1.69366	0.121195	-13.9747	2.22558e-44	1.11738e-41	906.311	1237.89	1358.22	1301.27	347.759	359.379	334.662	351.679
ENSMUSG00000058400	Qrfpr	36.677	-1.68328	0.222318	-7.5715	3.68943e-14	2.23433e-12	56.3383	65.708	67.4292	49.6399	18.3953	11.9793	12.0599	11.8665
ENSMUSG00000017390	Aldoc	3345.86	-1.65234	0.10313	-16.0219	8.98125e-58	6.98921e-55	4319.27	5729.5	5399.15	5066.81	1458.48	1787.91	1472.81	1532.93
ENSMUSG00000074575	Kcng1	496.605	-1.64817	0.152624	-10.7989	3.48439e-27	6.53387e-25	640.133	564.385	984.948	897.064	218.116	239.586	226.876	201.73
ENSMUSG00000046961	Gpr156	323.936	-1.64349	0.118887	-13.824	1.82676e-43	8.88492e-41	444.174	490.463	552.679	502.308	127.891	161.72	143.965	168.288
ENSMUSG00000020963	Tshr	43.1661	-1.63232	0.209243	-7.80107	6.13851e-15	4.1181e-13	74.3012	79.7883	61.4088	60.277	16.6434	14.9741	19.5973	18.3391
ENSMUSG00000025931	Paqr8	1199.2	-1.61917	0.0811335	-19.9568	1.30778e-88	2.54429e-85	1810.99	1714.28	1906.08	1849.68	523.828	601.96	582.643	604.111
ENSMUSG00000001870	Ltbp1	611.09	-1.59099	0.138964	-11.4489	2.38095e-30	5.79018e-28	885.082	679.374	1093.32	1083.8	265.418	314.456	263.056	304.213
ENSMUSG00000027955	Fam198b	45.0703	-1.58712	0.217406	-7.30025	2.8724e-13	1.5002e-11	68.5857	85.6551	63.8169	68.5503	12.2635	27.9517	14.3211	19.4178
ENSMUSG00000033852	Gm28042	591.498	-1.58459	0.150344	-10.5398	5.66252e-26	9.79239e-24	969.181	794.363	1205.3	664.229	289.069	264.543	301.497	243.802
ENSMUSG00000000305	Cdh4	2999.77	-1.5781	0.0844376	-18.6896	6.01863e-78	7.20569e-75	4154.33	4434.12	5153.52	4357.67	1444.47	1486.43	1543.66	1423.98
ENSMUSG00000050423	Ppp1r3g	18.6654	-1.56819	0.259421	-6.04497	1.49435e-09	3.80034e-08	26.1279	39.8942	31.3064	28.3657	6.13177	8.98447	5.2762	3.23631
ENSMUSG00000029361	Nos1	1386.66	-1.53318	0.214943	-7.13295	9.82376e-13	4.74835e-11	1654.22	1593.42	3277.54	2204.25	550.107	653.87	552.493	607.347
ENSMUSG00000050447	Lypd6	632.15	-1.53258	0.091563	-16.738	6.93066e-63	6.34522e-60	903.045	977.407	993.377	913.61	294.325	301.479	323.355	350.6
ENSMUSG00000039114	Nrn1	1336.23	-1.52882	0.0892035	-17.1386	7.64703e-66	7.43865e-63	1998.78	1772.94	2228.78	1997.41	685.006	629.911	676.861	700.121
ENSMUSG00000079022	Col22a1	292.261	-1.52316	0.13816	-11.0246	2.90659e-28	6.11326e-26	413.964	479.903	427.453	449.123	162.054	100.826	168.838	135.925
ENSMUSG00000026494	Kif26b	542.472	-1.52018	0.117553	-12.9318	2.97639e-38	1.07731e-35	685.857	799.056	971.703	804.875	281.185	291.496	243.459	262.141
ENSMUSG00000021318	Gli3	1372.6	-1.50203	0.169567	-8.85806	8.14192e-19	8.62047e-17	1168.41	2027.56	2604.45	2568.27	671.867	654.868	646.711	638.631
ENSMUSG00000044933	Sstr3	137.851	-1.49685	0.212632	-7.03964	1.92739e-12	8.82293e-11	144.52	131.416	328.717	256.473	65.6975	63.8896	52.762	59.3323
ENSMUSG00000045179	Sox3	326.247	-1.48986	0.257228	-5.792	6.95552e-09	1.53772e-07	244.949	405.982	744.13	748.144	121.759	122.788	117.584	104.641
ENSMUSG00000018648	Dusp14	333.646	-1.48505	0.154866	-9.58931	8.86769e-22	1.21067e-19	440.908	364.914	627.333	582.678	149.79	190.67	157.532	155.343
ENSMUSG00000027864	Ptgfrn	2541.18	-1.47575	0.120995	-12.1968	3.23465e-34	1.00688e-31	3185.97	3433.24	4380.49	4165.02	1151.9	1539.34	1166.04	1307.47
ENSMUSG00000027253	Lrp4	879.079	-1.47139	0.116002	-12.6842	7.23741e-37	2.50318e-34	1081.04	1239.07	1595.42	1322.55	459.883	430.256	479.38	425.035
ENSMUSG00000028028	Alpk1	146.874	-1.45695	0.16134	-9.03028	1.71233e-19	1.95961e-17	246.582	152.536	251.656	234.017	70.0774	73.8723	76.128	70.12
ENSMUSG00000044968	Napepld	297.197	-1.44713	0.145206	-9.96604	2.1462e-23	3.2463e-21	339.663	384.861	534.617	518.855	155.046	150.739	149.241	144.555
ENSMUSG00000038132	Rbm24	509.93	-1.44682	0.10871	-13.309	2.05171e-40	7.98322e-38	685.857	715.748	881.396	736.325	268.922	235.593	275.116	280.48
ENSMUSG00000047904	Sstr2	1719.92	-1.44191	0.105457	-13.673	1.47213e-42	6.73888e-40	2549.1	2334.98	2851.29	2425.26	770.851	1044.2	841.93	941.765
ENSMUSG00000038331	Satb2	4724.24	-1.43345	0.107915	-13.2831	2.90241e-40	1.10178e-37	7732.22	6570.8	7998.79	5582.12	2349.34	2470.73	2515.99	2573.94
ENSMUSG00000086200	NA	85.4701	-1.4281	0.191791	-7.44612	9.61253e-14	5.32418e-12	165.749	120.856	144.491	88.6427	37.6666	39.931	49.747	36.6782
ENSMUSG00000051022	Hs3st1	685.708	-1.42594	0.0881524	-16.1759	7.46294e-59	6.45296e-56	982.245	1009.09	1046.36	986.888	331.991	395.317	349.736	384.042
ENSMUSG00000024998	Plce1	761.774	-1.39966	0.140964	-9.9292	3.1073e-23	4.60591e-21	837.725	989.14	1372.67	1308.37	414.332	345.403	404.76	421.799
ENSMUSG00000070473	Cldn3	94.9733	-1.39965	0.196353	-7.12822	1.01673e-12	4.89919e-11	169.831	106.776	181.818	118.19	41.1704	40.9293	63.3143	37.7569
ENSMUSG00000044505	Lingo4	32.3029	-1.39746	0.221788	-6.30089	2.95947e-10	8.89211e-09	45.7238	46.9343	54.1842	53.1856	13.1395	14.9741	17.3361	12.9452
ENSMUSG00000021676	Iqgap2	543.423	-1.39697	0.163812	-8.52788	1.4906e-17	1.34882e-15	491.531	816.657	931.968	1001.07	289.945	244.577	295.467	276.165
ENSMUSG00000039410	Prdm16	1033.6	-1.39282	0.161384	-8.63044	6.11181e-18	5.73038e-16	1041.03	1565.26	1774.83	1771.67	685.006	419.275	553.247	458.477
ENSMUSG00000047759	Hs3st3a1	18.2791	-1.38355	0.271848	-5.08942	3.59169e-07	4.84832e-06	17.9629	24.6405	38.531	42.5485	11.3876	5.98965	3.01497	2.15754
ENSMUSG00000042686	Jph1	114.632	-1.37513	0.161116	-8.53499	1.40164e-17	1.27573e-15	137.171	172.484	179.41	190.286	60.4417	66.8844	46.732	63.6474
ENSMUSG00000033855	Ston1	259.933	-1.35732	0.155593	-8.72356	2.69579e-18	2.68957e-16	291.489	332.06	475.617	434.94	126.139	155.731	146.98	116.507
ENSMUSG00000047712	Ust	425.037	-1.35335	0.112441	-12.0361	2.2964e-33	6.8733e-31	645.849	517.451	703.19	605.134	224.248	246.574	221.6	236.25
ENSMUSG00000028364	Tnc	4439.11	-1.34978	0.109817	-12.2912	1.01054e-34	3.2098e-32	7188.44	7515.35	5845.87	5240.55	2348.47	2532.62	2376.55	2464.99
ENSMUSG00000085582	3110099E03Rik	45.7257	-1.34877	0.211777	-6.36883	1.90471e-10	5.99435e-09	65.3197	86.8284	57.7965	67.3684	28.0309	14.9741	19.5973	25.8905
ENSMUSG00000070407	Hs3st3b1	150.807	-1.34243	0.194175	-6.91349	4.72868e-12	2.04436e-10	146.153	186.564	320.289	250.563	59.5658	78.8637	88.9416	75.5138
ENSMUSG00000029381	Shroom3	336.93	-1.33903	0.171851	-7.79182	6.60495e-15	4.37444e-13	324.149	435.316	620.108	614.589	195.341	177.693	186.928	141.319
ENSMUSG00000027996	Sfrp2	384.555	-1.33716	0.117256	-11.4038	4.00194e-30	9.5825e-28	513.576	510.41	596.026	613.407	221.62	242.581	199.742	179.076
ENSMUSG00000021373	Cap2	519.371	-1.33537	0.117315	-11.3828	5.09335e-30	1.2011e-27	612.372	742.735	853.702	807.239	301.333	252.563	289.437	295.583
ENSMUSG00000052957	Gas1	1101.05	-1.33383	0.12502	-10.669	1.4218e-26	2.54356e-24	1193.72	1582.86	1880.79	1744.49	593.906	655.866	594.703	562.039
ENSMUSG00000024593	Megf10	841.314	-1.33113	0.111964	-11.8889	1.35108e-32	3.75503e-30	1005.92	1159.28	1299.22	1410.01	473.022	417.279	484.656	481.131
ENSMUSG00000029333	Rasgef1b	2662.45	-1.32948	0.120586	-11.0251	2.89066e-28	6.11326e-26	3190.87	3703.12	4543.04	4007.83	1224.6	1685.09	1380.86	1564.22
ENSMUSG00000027832	Ptx3	548.123	-1.32467	0.0916556	-14.4527	2.41209e-47	1.30797e-44	791.185	831.91	800.722	733.961	322.356	279.517	306.019	319.316
ENSMUSG00000033209	Ttc28	10455.8	-1.30678	0.131124	-9.96594	2.14835e-23	3.2463e-21	12837	12536.2	20104.7	15068.1	6005.63	6316.08	5598.8	5180.25
ENSMUSG00000048904	Neurog1	51.8206	-1.2967	0.264455	-4.9033	9.42409e-07	1.11287e-05	35.9258	79.7883	148.103	135.919	4.37983	0	8.29116	2.15754
ENSMUSG00000015652	Steap1	17.9531	-1.2962	0.263668	-4.91603	8.83154e-07	1.05087e-05	41.6413	30.5073	16.8573	26.0018	7.8837	8.98447	5.2762	6.47261
ENSMUSG00000019803	Nr2e1	1293.31	-1.25716	0.166464	-7.55213	4.28188e-14	2.54363e-12	1119.42	1696.67	2281.76	2403.99	678.874	780.651	673.092	711.988
ENSMUSG00000040452	Cdh12	304.709	-1.25507	0.138823	-9.0408	1.55531e-19	1.7931e-17	502.962	520.971	385.31	339.206	171.69	166.712	169.592	181.233
ENSMUSG00000097844	NA	79.5537	-1.24713	0.200303	-6.22621	4.77864e-10	1.36467e-08	75.9342	114.989	157.736	120.554	32.4108	44.9224	46.732	43.1508
ENSMUSG00000029659	Medag	37.3008	-1.23884	0.210801	-5.87681	4.18255e-09	9.65963e-08	59.6043	51.6277	56.5924	53.1856	16.6434	17.9689	23.366	19.4178
ENSMUSG00000070498	Tmem132b	2006.33	-1.23866	0.0657999	-18.8247	4.73942e-79	6.14702e-76	2744.25	2892.33	2783.86	2894.48	1137.88	1212.9	1178.85	1206.06
ENSMUSG00000031273	Col4a6	98.8238	-1.23549	0.157583	-7.84022	4.49762e-15	3.07022e-13	134.722	127.896	154.124	151.283	48.1782	52.9085	53.5157	67.9625
ENSMUSG00000096956	Snhg18	260.387	-1.23051	0.10813	-11.3799	5.26416e-30	1.22286e-27	360.891	397.768	369.657	348.661	153.294	150.739	157.532	144.555
ENSMUSG00000020607	Fam84a	2192.69	-1.23005	0.113276	-10.8588	1.81035e-27	3.46697e-25	2732	3884.99	3151.11	2674.64	1271.9	1331.7	1285.88	1209.3
ENSMUSG00000030500	Slc17a6	1677.36	-1.22831	0.0764216	-16.0728	3.95924e-58	3.24324e-55	2389.89	2224.69	2393.74	2444.17	1079.19	938.378	961.775	987.074
ENSMUSG00000050377	Il31ra	19.6127	-1.22555	0.251245	-4.87789	1.07229e-06	1.23258e-05	31.0269	26.9872	34.9187	28.3657	12.2635	5.98965	9.79865	7.55138
ENSMUSG00000037736	Limch1	3644.27	-1.22327	0.108368	-11.2881	1.50233e-29	3.34033e-27	4701.39	4422.38	6246.84	5255.92	1956.03	2317	2084.1	2170.48
ENSMUSG00000030956	Fam53b	917.297	-1.22242	0.139742	-8.74772	2.17704e-18	2.21461e-16	926.724	1233.2	1603.85	1470.29	539.596	558.035	537.418	469.265
ENSMUSG00000033726	Emx1	814.306	-1.22131	0.168979	-7.22755	4.91771e-13	2.50128e-11	907.128	903.485	1529.2	1352.1	456.379	604.954	391.192	370.018
ENSMUSG00000021990	Spata13	1558.6	-1.21155	0.161472	-7.50314	6.23049e-14	3.5391e-12	1292.51	2284.53	2686.33	2672.28	922.393	859.514	879.617	871.645
ENSMUSG00000027386	Fbln7	52.9076	-1.20434	0.208502	-5.77615	7.64303e-09	1.67073e-07	68.5857	52.8011	90.307	99.2798	26.279	26.9534	33.1647	25.8905
ENSMUSG00000031119	Gpc4	981.138	-1.19918	0.129064	-9.29141	1.52257e-20	1.88073e-18	1163.51	1135.81	1613.49	1640.48	518.572	595.97	627.867	553.409
ENSMUSG00000027007	Ssfa2	665.028	-1.19879	0.108145	-11.085	1.48328e-28	3.20636e-26	764.241	938.686	1052.38	990.434	407.325	396.315	373.856	396.987
ENSMUSG00000032796	Lama1	268.683	-1.19542	0.140282	-8.52159	1.57372e-17	1.40766e-15	351.91	299.206	434.678	439.668	169.938	133.769	170.346	149.949
ENSMUSG00000095332	Gm9821	60.3417	-1.1944	0.221427	-5.3941	6.88682e-08	1.14271e-06	119.209	91.5219	84.2865	61.4589	46.4262	17.9689	31.6572	30.2055
ENSMUSG00000053007	Creb5	141.654	-1.18642	0.178665	-6.64048	3.12659e-11	1.16139e-09	130.639	191.257	254.064	238.744	89.3486	73.8723	77.6354	77.6714
ENSMUSG00000022246	Rai14	2541.56	-1.18408	0.101183	-11.7023	1.24028e-31	3.32822e-29	2925.51	3511.86	4136.06	3673.35	1466.37	1558.31	1502.21	1558.82
ENSMUSG00000071102	Gm10313	9.16602	-1.18386	0.275824	-4.29208	1.77007e-05	NA	11.431	12.9069	19.2655	17.7285	3.50387	2.99482	2.26123	3.23631
ENSMUSG00000022508	Bcl6	392.355	-1.18003	0.109802	-10.7468	6.13317e-27	1.12302e-24	614.822	516.277	588.802	481.034	233.007	226.608	251.75	226.542
ENSMUSG00000097806	Gm6556	30.2204	-1.1783	0.24086	-4.89204	9.97943e-07	1.1687e-05	31.8434	38.7208	55.3883	55.5494	16.6434	9.98274	12.0599	21.5754
ENSMUSG00000029193	Cckar	13.0204	-1.17816	0.272043	-4.33078	1.48585e-05	0.000111665	7.34847	7.04014	38.531	41.3666	4.37983	0	2.26123	3.23631
ENSMUSG00000045318	Adra2c	98.5222	-1.17662	0.159829	-7.36175	1.81516e-13	9.67504e-12	154.318	132.589	157.736	114.645	59.5658	60.8947	51.2545	57.1748
ENSMUSG00000048402	Gli2	709.301	-1.16601	0.169689	-6.87143	6.35628e-12	2.66656e-10	582.979	978.58	1306.44	1171.27	419.588	414.284	370.841	430.429
ENSMUSG00000035168	Tanc1	470.629	-1.16277	0.152631	-7.61817	2.57292e-14	1.58909e-12	431.11	672.334	780.252	778.874	265.418	280.515	295.467	261.062
ENSMUSG00000021703	Serinc5	1695.96	-1.16168	0.0965742	-12.0289	2.50581e-33	7.35858e-31	2297.62	2009.96	2746.54	2398.08	1010.87	1030.22	1025.84	1048.56
ENSMUSG00000035033	Tbr1	6388.34	-1.16114	0.153499	-7.56447	3.89453e-14	2.34033e-12	6300.9	7076.52	11747.1	10988.1	3794.69	3753.51	3697.11	3748.72
ENSMUSG00000056735	A930024E05Rik	385.94	-1.16026	0.110158	-10.5327	6.103e-26	1.04381e-23	504.595	499.85	633.353	517.673	225.999	242.581	218.585	244.881
ENSMUSG00000018849	Wwc1	2549.37	-1.15596	0.136292	-8.48153	2.22245e-17	1.93241e-15	2947.55	2895.85	4575.55	3900.28	1575.86	1716.03	1464.52	1319.33
ENSMUSG00000038119	Cdon	4292.81	-1.1509	0.10691	-10.7652	5.0262e-27	9.31283e-25	4933.27	5545.29	6791.09	6648.2	2738.27	2379.89	2736.84	2569.63
ENSMUSG00000028457	Atp8b5	23.8726	-1.14042	0.245222	-4.65056	3.31042e-06	3.19426e-05	45.7238	31.6806	36.1228	29.5476	16.6434	7.9862	13.5674	9.70892
ENSMUSG00000029765	Plxna4	4882.63	-1.13512	0.0984789	-11.5265	9.69892e-31	2.47466e-28	7011.26	6122.58	7862.73	6065.52	2753.16	3249.38	2915.47	3080.96
ENSMUSG00000096603	NA	238.159	-1.12681	0.1427	-7.89632	2.87258e-15	2.00488e-13	258.829	296.859	398.555	378.209	141.907	152.736	137.935	140.24
ENSMUSG00000017692	Rhbdl3	1153.6	-1.12665	0.1435	-7.85119	4.12096e-15	2.83799e-13	1215.76	1304.77	1934.98	1996.23	754.208	649.877	683.644	689.333
ENSMUSG00000022382	Wnt7b	3124.01	-1.12559	0.150871	-7.46061	8.61237e-14	4.8044e-12	3551.76	3362.84	6155.32	4434.5	1768.58	2163.26	1823.3	1732.5
ENSMUSG00000090125	Pou3f1	751.253	-1.12315	0.125744	-8.93209	4.18046e-19	4.54997e-17	952.852	1153.41	1200.48	871.062	436.232	548.053	455.26	392.672
ENSMUSG00000022687	Boc	1196.27	-1.12239	0.11729	-9.56938	1.07552e-21	1.4556e-19	1439.48	1446.75	2027.69	1725.58	769.975	749.704	768.063	642.946
ENSMUSG00000051079	Rgs13	34.8951	-1.11944	0.221246	-5.05972	4.19863e-07	5.54262e-06	41.6413	50.4544	61.4088	49.6399	21.0232	23.9586	18.0898	12.9452
ENSMUSG00000055799	Tcf7l1	227.576	-1.11914	0.257532	-4.34562	1.38882e-05	0.000105907	150.235	280.432	444.31	505.854	102.488	115.8	109.293	112.192
ENSMUSG00000039385	Cdh6	246.251	-1.11586	0.118924	-9.38295	6.41506e-21	8.14259e-19	323.333	329.713	399.759	313.204	157.674	145.748	156.025	144.555
ENSMUSG00000034402	Kcnh5	98.3119	-1.11148	0.147788	-7.52076	5.44602e-14	3.151e-12	135.538	138.456	138.471	135.919	58.6898	55.9034	58.7919	64.7261
ENSMUSG00000038668	Lpar1	461.875	-1.1052	0.0935478	-11.8142	3.29493e-32	8.99689e-30	587.061	627.746	667.068	660.683	281.185	273.527	299.989	297.74
ENSMUSG00000024247	Pkdcc	798.928	-1.10442	0.108311	-10.1967	2.05132e-24	3.29142e-22	1047.57	1064.24	1118.6	1179.54	557.115	476.177	547.971	400.223
ENSMUSG00000056258	Kcnq3	629.756	-1.10319	0.15391	-7.16776	7.62358e-13	3.71954e-11	695.655	647.693	1172.79	998.707	391.557	398.312	355.766	377.569
ENSMUSG00000036306	Lzts1	867.613	-1.10081	0.112617	-9.77483	1.44401e-22	2.04314e-20	1023.07	1079.49	1464.18	1219.72	522.952	561.03	524.605	545.857
ENSMUSG00000085795	Zfp703	889.439	-1.09907	0.1559	-7.04986	1.79096e-12	8.27135e-11	814.864	1162.8	1550.87	1434.83	529.96	626.916	523.851	471.422
ENSMUSG00000034701	Neurod1	1822.12	-1.09589	0.12632	-8.67556	4.11512e-18	3.97812e-16	2000.42	2196.52	2948.82	2925.21	1027.51	1256.83	1069.56	1152.13
ENSMUSG00000042477	Tfap2e	88.8414	-1.09312	0.233285	-4.68579	2.78881e-06	2.76289e-05	74.3012	82.135	161.349	200.923	64.8216	34.9396	43.717	48.5446
ENSMUSG00000045515	Pou3f3	5651.65	-1.09027	0.129597	-8.41278	4.00401e-17	3.42409e-15	5542.38	8305.02	9489.46	7885.65	3459.19	3822.39	3376.77	3332.32
ENSMUSG00000037016	Frem2	184.518	-1.08837	0.145502	-7.4801	7.42637e-14	4.18783e-12	255.563	325.02	211.92	231.653	118.256	112.805	120.599	100.326
ENSMUSG00000053024	Cntn2	20975.3	-1.08773	0.129846	-8.37706	5.42663e-17	4.54086e-15	29422.5	20710.9	36078.2	29599.6	12505.3	14234.4	12426.9	12824.4
ENSMUSG00000061859	Inadl	331.749	-1.08165	0.135125	-8.00477	1.19689e-15	8.87067e-14	360.891	416.542	499.699	556.676	221.62	193.665	211.802	193.1
ENSMUSG00000051000	Fam160a1	84.0282	-1.07808	0.171676	-6.27977	3.39078e-10	9.9762e-09	120.841	139.63	120.409	88.6427	54.3099	52.9085	51.2545	44.2295
ENSMUSG00000027544	Nfatc2	100.56	-1.07728	0.16833	-6.39984	1.55539e-10	4.99135e-09	111.86	127.896	170.981	151.283	71.8293	57.8999	58.7919	53.9385
ENSMUSG00000028148	Them5	8.82635	-1.07603	0.276234	-3.89534	9.80596e-05	NA	13.8804	11.7336	20.4696	11.819	4.37983	0.998274	3.01497	4.31508
ENSMUSG00000043067	Dpy19l1	6488.69	-1.07146	0.128506	-8.3378	7.56826e-17	6.1996e-15	7945.33	6798.43	11155.9	9781.42	3700.96	4179.78	3987.3	4360.38
ENSMUSG00000039405	Prss23	72.8897	-1.06774	0.178847	-5.97012	2.37086e-09	5.84786e-08	103.695	97.3887	89.1029	117.008	42.0464	57.8999	41.4558	34.5206
ENSMUSG00000035403	Crb2	463.684	-1.06617	0.125607	-8.48814	2.09968e-17	1.8463e-15	547.053	536.224	735.701	728.052	310.968	268.536	306.773	276.165
ENSMUSG00000030203	Dusp16	667.398	-1.06337	0.16381	-6.49149	8.49891e-11	2.86314e-09	598.492	801.403	1163.15	1140.54	365.278	403.303	400.991	466.028
ENSMUSG00000038255	Neurod2	7565.18	-1.06011	0.124394	-8.52219	1.56561e-17	1.40766e-15	9969.42	8008.16	13169.2	10305	4984.25	5028.31	4793.8	4263.3
ENSMUSG00000024985	Tcf7l2	145.672	-1.05578	0.167899	-6.28815	3.21281e-10	9.50649e-09	144.52	218.244	198.675	248.199	103.364	70.8775	91.9566	89.5378
ENSMUSG00000052512	Nav2	1988.23	-1.05479	0.122673	-8.59842	8.08186e-18	7.5321e-16	2423.36	2532.11	3496.69	2426.45	1363.88	1148.02	1364.27	1151.05
ENSMUSG00000022371	Col14a1	40.5944	-1.05432	0.219601	-4.80108	1.57816e-06	1.71886e-05	48.1733	41.0675	75.8579	67.3684	24.5271	21.962	26.381	19.4178
ENSMUSG00000055471	Alk	77.3892	-1.05197	0.180401	-5.83125	5.50148e-09	1.23377e-07	89.8146	126.723	110.777	105.189	60.4417	36.9362	48.2395	40.9932
ENSMUSG00000041773	Enc1	20679.6	-1.04635	0.0779102	-13.4301	4.02654e-41	1.74081e-38	25673.9	27901.3	30469.6	27965	12484.3	14302.3	12931.2	13709
ENSMUSG00000048078	Tenm4	4817.61	-1.04565	0.125328	-8.34328	7.22567e-17	5.95028e-15	5676.28	5154.56	8239.61	7245.06	3156.11	3038.75	3116.72	2913.76
ENSMUSG00000036545	Adamts2	142.75	-1.04399	0.147814	-7.06283	1.63141e-12	7.60215e-11	237.601	172.484	190.247	183.195	105.116	82.8568	87.4341	83.0652
ENSMUSG00000052504	Epha3	4119.19	-1.04212	0.0922744	-11.2937	1.41044e-29	3.18145e-27	5190.47	5305.92	6391.33	5447.39	2379.13	2827.11	2586.84	2825.3
ENSMUSG00000095139	Pou3f2	4685.41	-1.03977	0.0974337	-10.6715	1.38344e-26	2.5037e-24	5309.68	7324.1	6574.35	6207.35	3028.22	2867.04	2999.89	3172.66
ENSMUSG00000032841	Prr5l	91.9348	-1.03672	0.181156	-5.7228	1.04785e-08	2.21887e-07	95.5301	133.763	152.92	128.827	62.1937	69.8792	45.9783	46.3871
ENSMUSG00000063605	Ccdc102a	91.2544	-1.03514	0.196173	-5.27669	1.31541e-07	2.00323e-06	93.0806	95.0419	169.777	153.647	49.0541	57.8999	64.0681	47.4658
ENSMUSG00000032380	Dapk2	15.3361	-1.03192	0.264402	-3.90283	9.50758e-05	0.000533055	22.0454	22.2938	19.2655	29.5476	7.00774	7.9862	11.3061	3.23631
ENSMUSG00000031245	Hmgn5	763.493	-1.02915	0.144666	-7.11398	1.12746e-12	5.36631e-11	772.406	864.764	1205.3	1334.37	472.146	467.192	494.455	497.313
ENSMUSG00000063646	Jakmip1	1066.23	-1.0244	0.129731	-7.89634	2.87204e-15	2.00488e-13	1351.3	1146.37	1862.73	1441.92	689.386	740.72	698.719	598.717
ENSMUSG00000053141	Ptprt	1653.55	-1.0201	0.080872	-12.6137	1.77407e-36	6.00252e-34	2370.29	2117.91	2295	2120.33	1048.53	1016.24	1075.59	1184.49
ENSMUSG00000037973	Ccdc129	176.114	-1.0185	0.143118	-7.11648	1.10718e-12	5.28591e-11	292.306	202.991	246.839	216.288	104.24	127.779	106.278	112.192
ENSMUSG00000058325	Dock1	685.023	-1.01711	0.147105	-6.91417	4.70616e-12	2.0403e-10	622.17	891.752	1125.83	1100.35	439.735	419.275	440.939	440.138
ENSMUSG00000033083	Tbc1d4	488.813	-1.01629	0.134503	-7.5559	4.15986e-14	2.48799e-12	506.228	650.04	723.66	780.055	349.511	262.546	325.617	312.843
ENSMUSG00000029313	Aff1	269.917	-1.00775	0.148296	-6.79558	1.07881e-11	4.37254e-10	262.912	363.741	420.229	424.303	178.697	154.733	160.547	194.178
ENSMUSG00000037172	E330009J07Rik	4237.94	-1.00426	0.126642	-7.92989	2.19331e-15	1.57312e-13	4637.7	4700.47	7106.56	6487.46	2708.49	2625.46	2785.08	2852.27
ENSMUSG00000037138	Aff3	3269.39	-1.00237	0.12418	-8.0719	6.92101e-16	5.22906e-14	3572.99	3809.89	5709.81	4581.05	2104.07	2164.26	2135.35	2077.71
ENSMUSG00000049690	Nckap5	1614.7	-1.00148	0.122062	-8.2047	2.31163e-16	1.8263e-14	1942.45	1701.37	2640.58	2438.26	1017	1058.17	1043.18	1076.61
ENSMUSG00000026728	Vim	11568.4	-0.998345	0.136501	-7.31385	2.59595e-13	1.36038e-11	11348.5	13845.6	18828.4	18638.6	7041.9	8364.54	7192.21	7287.09
ENSMUSG00000098036	Gm8955	6.45714	-0.994636	0.274563	-3.62261	0.000291646	NA	13.8804	10.5602	9.63275	9.45522	2.6279	3.9931	1.50748	0
ENSMUSG00000085230	Gm16013	5.64466	-0.994329	0.270025	-3.68236	0.000231086	NA	12.2474	10.5602	12.0409	4.72761	0	2.99482	1.50748	1.07877
ENSMUSG00000054944	5330416C01Rik	57.0385	-0.994118	0.195492	-5.08522	3.67206e-07	4.93541e-06	80.0167	95.0419	85.4906	55.5494	35.0387	29.9482	40.7021	34.5206
ENSMUSG00000036834	Plch1	475.79	-0.991771	0.160188	-6.19128	5.96765e-10	1.65562e-08	469.486	562.038	669.476	892.336	346.007	252.563	318.833	295.583
ENSMUSG00000060257	Scrt2	2745.67	-0.991416	0.133917	-7.40319	1.32947e-13	7.15984e-12	2870.8	3175.11	4844.07	3948.74	1731.79	1943.64	1753.2	1697.98
ENSMUSG00000085069	Gm13111	480.138	-0.990843	0.122821	-8.06736	7.18345e-16	5.40112e-14	542.97	682.894	670.68	693.777	343.379	249.569	348.229	309.607
ENSMUSG00000049493	Pls1	93.6699	-0.990512	0.185809	-5.33081	9.77783e-08	1.54031e-06	81.6497	154.883	131.246	148.92	55.1859	59.8965	62.5606	55.0172
ENSMUSG00000039903	Eva1c	75.5037	-0.988951	0.206466	-4.7899	1.66864e-06	1.80407e-05	75.1177	132.589	97.5316	114.645	32.4108	67.8827	40.7021	43.1508
ENSMUSG00000021823	Vcl	350.679	-0.988683	0.133104	-7.42789	1.10344e-13	6.02593e-12	386.203	434.142	564.72	510.582	240.015	246.574	234.414	188.785
ENSMUSG00000042359	Osbpl6	933.532	-0.986503	0.10329	-9.5508	1.28694e-21	1.71196e-19	1268.84	1293.04	1373.87	1070.8	687.634	542.063	612.792	619.213
ENSMUSG00000027887	Sypl2	127.754	-0.985839	0.140148	-7.03424	2.00345e-12	9.11744e-11	189.427	151.363	179.41	169.012	79.713	88.8464	76.8817	87.3803
ENSMUSG00000048376	F2r	2197.82	-0.985686	0.0767341	-12.8455	9.1189e-38	3.2256e-35	2790.79	2737.44	3087.3	3121.4	1379.65	1472.45	1481.1	1512.43
ENSMUSG00000015647	Lama5	336.879	-0.982554	0.110799	-8.86789	7.45432e-19	8.00131e-17	418.046	434.142	523.781	432.576	240.015	225.61	214.817	206.045
ENSMUSG00000037815	Ctnna1	2782	-0.982283	0.14857	-6.61159	3.80216e-11	1.38263e-09	2455.21	3457.88	4474.41	4675.61	1713.39	1827.84	1843.65	1808.02
ENSMUSG00000087063	Gm15857	25.4354	-0.981965	0.235965	-4.16148	3.16194e-05	0.00021004	31.8434	34.0274	36.1228	42.5485	18.3953	11.9793	11.3061	17.2603
ENSMUSG00000030064	Frmd4b	4163.31	-0.981147	0.111492	-8.80015	1.36632e-18	1.41769e-16	4891.63	4827.19	6786.27	5825.6	2525.41	2936.92	2624.53	2888.94
ENSMUSG00000048490	Nrip1	1384.48	-0.980998	0.0734717	-13.3521	1.15222e-40	4.84681e-38	1898.35	1924.31	1848.28	1711.39	930.277	893.456	947.454	922.348
ENSMUSG00000034573	Ptpn13	717.148	-0.978854	0.13099	-7.47273	7.85508e-14	4.41359e-12	771.589	823.697	1133.05	1134.63	512.441	427.261	477.119	457.398
ENSMUSG00000032334	Loxl1	378.674	-0.978684	0.123395	-7.93133	2.16814e-15	1.56227e-13	490.714	449.396	543.046	554.312	254.03	259.551	284.161	194.178
ENSMUSG00000070047	Fat1	1742.59	-0.977739	0.0996537	-9.81136	1.006e-22	1.44976e-20	1997.15	2386.61	2556.29	2382.71	1289.42	1071.15	1196.94	1060.43
ENSMUSG00000058145	Adamts17	309.807	-0.973604	0.241444	-4.03243	5.52036e-05	0.000336409	344.562	241.712	641.782	538.947	162.93	211.634	179.391	157.5
ENSMUSG00000029178	Klf3	592.001	-0.972319	0.0955586	-10.1751	2.56124e-24	4.06767e-22	707.086	781.456	846.478	827.332	426.596	369.362	397.976	379.727
ENSMUSG00000034310	Tmem132d	81.5532	-0.97205	0.210123	-4.6261	3.72621e-06	3.5191e-05	79.2002	84.4817	146.899	143.01	69.2014	44.9224	43.717	40.9932
ENSMUSG00000071369	Map3k5	99.1138	-0.971635	0.223638	-4.34468	1.3948e-05	0.000106219	100.429	82.135	137.267	236.38	72.7053	55.9034	59.5456	48.5446
ENSMUSG00000026407	Cacna1s	7.46856	-0.97139	0.273899	-3.54653	0.000390341	NA	11.431	5.86679	18.0614	15.3647	3.50387	0.998274	4.52245	0
ENSMUSG00000078202	Nrarp	893.195	-0.96953	0.145284	-6.67333	2.5007e-11	9.40116e-10	802.616	1229.68	1372.67	1412.37	553.611	663.853	548.724	562.039
ENSMUSG00000023243	Kcnk5	93.3906	-0.969132	0.159736	-6.06709	1.30249e-09	3.35627e-08	121.658	114.989	145.695	122.918	54.3099	72.874	54.2694	60.4111
ENSMUSG00000026749	Nek6	1655.4	-0.967881	0.101252	-9.5591	1.18786e-21	1.59379e-19	1932.65	2005.27	2438.29	2458.36	1045.9	1193.94	1037.15	1131.63
ENSMUSG00000024697	Gna14	31.8893	-0.965186	0.238129	-4.05321	5.05199e-05	0.000312765	26.9444	61.0146	51.776	41.3666	20.1472	17.9689	14.3211	21.5754
ENSMUSG00000041642	Kif21b	19024.1	-0.964775	0.123636	-7.80337	6.0275e-15	4.06113e-13	20249.1	21916	32385.3	27348	12745.3	12799.9	12677.9	12071.4
ENSMUSG00000023411	Nfatc4	492.74	-0.963555	0.134307	-7.17427	7.26963e-13	3.58052e-11	546.236	543.264	822.396	735.143	343.379	318.45	333.154	299.898
ENSMUSG00000005124	Wisp1	21.6522	-0.963337	0.251886	-3.82449	0.000131042	0.000693293	36.7423	19.9471	36.1228	31.9114	17.5193	8.98447	9.04491	12.9452
ENSMUSG00000048148	Nwd1	554.91	-0.961491	0.122799	-7.82978	4.88731e-15	3.30722e-13	647.482	903.485	741.721	678.412	410.828	310.463	376.871	370.018
ENSMUSG00000091387	Gcnt4	13.0156	-0.956389	0.27408	-3.48945	0.000484017	0.00207642	10.6145	19.9471	21.6737	28.3657	5.2558	1.99655	9.79865	6.47261
ENSMUSG00000028194	Ddah1	3867.54	-0.955131	0.126979	-7.52194	5.39675e-14	3.13414e-12	3654.64	5642.68	5293.19	6093.89	2495.63	2477.72	2592.12	2690.45
ENSMUSG00000024647	Cbln2	514.202	-0.953722	0.0848008	-11.2466	2.4065e-29	5.27533e-27	684.224	662.947	679.109	702.05	346.007	330.429	355.013	353.836
ENSMUSG00000034485	Uaca	584.803	-0.951888	0.120429	-7.90412	2.69834e-15	1.90032e-13	674.426	689.934	899.458	859.243	435.356	347.4	412.297	360.309
ENSMUSG00000020627	Klhl29	1756.79	-0.948098	0.111497	-8.50333	1.84231e-17	1.62919e-15	1887.74	2223.51	2836.84	2401.63	1165.04	1221.89	1132.12	1185.57
ENSMUSG00000047259	Mc4r	582.786	-0.94763	0.148453	-6.38336	1.73243e-10	5.51403e-09	669.527	589.025	1042.74	827.332	360.898	442.236	357.274	373.254
ENSMUSG00000060206	Zfp462	7477.22	-0.945882	0.125819	-7.5178	5.57069e-14	3.21119e-12	8093.11	8262.78	12683.9	10847.5	5129.66	4824.66	5114.14	4862.01
ENSMUSG00000040613	Apobec1	104.137	-0.943039	0.161143	-5.8522	4.85113e-09	1.10546e-07	115.126	164.27	145.695	137.101	70.0774	54.9051	76.8817	69.0412
ENSMUSG00000018217	Pmp22	356.9	-0.942189	0.147914	-6.36984	1.89222e-10	5.97373e-09	521.741	626.573	398.555	365.208	218.992	238.588	237.429	248.117
ENSMUSG00000058571	Gpc6	455.897	-0.941698	0.107339	-8.77315	1.73731e-18	1.77891e-16	511.943	597.239	668.272	644.137	284.689	315.455	308.281	317.158
ENSMUSG00000024079	Eif2ak2	136.198	-0.940114	0.160106	-5.87183	4.31019e-09	9.93834e-08	139.621	176.004	210.716	208.015	86.7207	73.8723	104.016	90.6166
ENSMUSG00000070327	Rnf213	211.693	-0.938831	0.192374	-4.88025	1.05951e-06	1.2225e-05	284.957	461.129	207.104	199.741	130.519	136.764	134.166	139.161
ENSMUSG00000020811	Wscd1	1237.67	-0.938671	0.0949234	-9.88872	4.65952e-23	6.77764e-21	1574.21	1500.72	1844.67	1633.39	801.51	936.381	843.438	767.005
ENSMUSG00000040690	Col16a1	138.917	-0.93797	0.166752	-5.62495	1.8556e-08	3.67437e-07	155.951	179.524	249.247	165.466	106.868	81.8585	97.9865	74.4351
ENSMUSG00000061718	Ppp1r1b	616.528	-0.935053	0.129227	-7.23575	4.62967e-13	2.3625e-11	778.121	816.657	930.764	755.236	331.115	505.127	361.043	454.162
ENSMUSG00000038533	Cbfa2t2	2640.64	-0.932506	0.0858818	-10.858	1.8266e-27	3.46697e-25	3067.58	3449.67	3879.59	3544.52	1703.76	1794.9	1796.17	1888.92
ENSMUSG00000038267	Slc22a23	1685.42	-0.931924	0.0823246	-11.3201	1.04328e-29	2.38787e-27	1975.11	2239.94	2272.12	2407.53	1179.93	1091.11	1162.27	1155.36
ENSMUSG00000019124	Scrn1	6130.33	-0.931839	0.0849408	-10.9704	5.30087e-28	1.08556e-25	6930.42	8167.74	8284.16	8973	4151.21	4206.73	4152.37	4176.99
ENSMUSG00000054843	Atrnl1	2708.56	-0.928435	0.106997	-8.67719	4.05657e-18	3.95099e-16	3419.49	3042.52	4174.59	3694.63	1622.29	2021.51	1766.77	1926.68
ENSMUSG00000087022	9130024F11Rik	895	-0.926748	0.126705	-7.31422	2.58887e-13	1.36038e-11	1218.21	1436.19	1202.89	894.7	624.564	547.054	575.105	661.285
ENSMUSG00000035299	Mid1	276.591	-0.926086	0.145606	-6.3602	2.01485e-10	6.3097e-09	282.508	323.847	450.331	420.757	180.449	198.657	192.204	163.973
ENSMUSG00000051251	Nhlh1	467.643	-0.924637	0.232626	-3.97477	7.04468e-05	0.000414531	424.578	427.102	910.295	846.242	268.046	285.507	307.527	271.85
ENSMUSG00000014599	Csf1	278.151	-0.923089	0.105571	-8.74377	2.2546e-18	2.27861e-16	387.836	376.648	334.738	368.753	186.581	188.674	182.406	199.572
ENSMUSG00000038146	Notch3	829.738	-0.922077	0.13085	-7.04682	1.83046e-12	8.4288e-11	825.478	1050.15	1267.91	1264.64	622.812	518.104	579.628	509.179
ENSMUSG00000022665	Ccdc80	765.641	-0.919994	0.116323	-7.90898	2.59506e-15	1.83589e-13	1155.34	872.978	1051.17	967.978	437.983	601.96	500.485	537.227
ENSMUSG00000038168	Leprel1	26.1412	-0.919475	0.244771	-3.75648	0.000172321	0.000871629	27.7609	25.8139	44.5515	49.6399	16.6434	10.981	14.3211	19.4178
ENSMUSG00000035456	Prdm8	1507.47	-0.919029	0.114002	-8.0615	7.53623e-16	5.63913e-14	1766.08	1670.86	2346.78	2185.34	1000.35	1131.04	954.991	1004.33
ENSMUSG00000036867	Smad6	40.6921	-0.918185	0.252685	-3.63372	0.000279369	0.00131681	28.5774	49.281	92.7152	61.4589	24.5271	29.9482	12.0599	26.9692
ENSMUSG00000022321	Cdh10	868.376	-0.918031	0.111012	-8.26965	1.34349e-16	1.08342e-14	1273.73	1189.78	1090.91	1030.62	481.782	585.987	643.696	650.498
ENSMUSG00000000628	Hk2	270.58	-0.917451	0.176057	-5.2111	1.87729e-07	2.73067e-06	244.132	278.086	476.821	457.396	182.201	188.674	173.361	163.973
ENSMUSG00000033059	Pygb	2941.36	-0.91698	0.118706	-7.72483	1.12005e-14	7.23337e-13	3060.23	3501.3	4561.11	4434.5	1956.03	2134.31	1996.66	1886.77
ENSMUSG00000044340	Phlpp1	1471.79	-0.91614	0.123927	-7.39255	1.44034e-13	7.7036e-12	1453.36	1873.85	2286.57	2178.25	946.92	1074.14	973.081	988.153
ENSMUSG00000097684	Gm26645	26.3208	-0.915518	0.236388	-3.87295	0.000107527	0.000591153	31.0269	28.1606	44.5515	43.7304	14.0155	12.9776	18.8436	17.2603
ENSMUSG00000053110	Yap1	917.564	-0.915484	0.142999	-6.40204	1.53311e-10	4.93002e-09	847.523	1129.94	1360.63	1542.38	582.518	645.884	636.158	595.481
ENSMUSG00000026193	Fn1	1907.51	-0.914708	0.1254	-7.29433	3.00151e-13	1.56239e-11	2162.9	2007.61	3163.15	2764.47	1296.43	1261.82	1346.94	1256.77
ENSMUSG00000046743	Fat4	4208.39	-0.913515	0.129684	-7.04416	1.86581e-12	8.56622e-11	5253.34	4050.43	7053.58	5933.15	2894.19	2740.26	2852.16	2890.02
ENSMUSG00000089815	Gm5083	9.76965	-0.913243	0.275295	-3.31733	0.000908836	0.00352132	17.1464	9.38686	10.8368	22.4561	5.2558	4.99137	3.76871	4.31508
ENSMUSG00000062184	Hs6st2	2609.08	-0.912213	0.0883464	-10.3254	5.40882e-25	8.76905e-23	3777.93	3325.29	3550.87	3052.85	1660.83	1824.85	1740.39	1939.63
ENSMUSG00000044674	Fzd1	1417.82	-0.911281	0.128918	-7.06871	1.56382e-12	7.35324e-11	1758.73	1423.28	2239.61	2082.51	895.238	1111.08	924.842	907.245
ENSMUSG00000021260	Hhipl1	45.4555	-0.909431	0.208677	-4.35807	1.31212e-05	0.000101048	62.8702	43.4142	73.4497	68.5503	33.2867	20.9638	30.9034	30.2055
ENSMUSG00000081568	Gm15032	10.7187	-0.908734	0.275113	-3.30313	0.000956128	0.00367618	14.6969	25.8139	7.22456	17.7285	4.37983	5.98965	4.52245	5.39385
ENSMUSG00000086386	Gm12108	83.3539	-0.907959	0.165508	-5.48591	4.11354e-08	7.35054e-07	108.594	111.469	132.45	93.3703	49.0541	56.9016	61.0531	53.9385
ENSMUSG00000029436	Mmp17	1568.21	-0.907214	0.112313	-8.07754	6.60871e-16	5.04182e-14	2165.35	1964.2	2417.82	1714.94	1017	1229.87	1046.19	990.31
ENSMUSG00000022483	Col2a1	982.271	-0.903288	0.171116	-5.27879	1.30038e-07	1.98423e-06	1015.72	958.633	1664.06	1616.84	842.68	561.03	673.846	525.361
ENSMUSG00000046688	Tifa	119.419	-0.901035	0.144642	-6.22939	4.68241e-10	1.34212e-08	145.336	186.564	156.532	145.374	77.0851	80.8602	85.9266	77.6714
ENSMUSG00000030657	Xylt1	214.191	-0.900445	0.124214	-7.24916	4.19374e-13	2.16849e-11	281.691	242.885	328.717	276.565	156.798	139.758	144.719	142.398
ENSMUSG00000052397	Ezr	4255.6	-0.898646	0.14575	-6.16568	7.01804e-10	1.91966e-08	4057.17	4682.87	7278.74	6530.01	2733.02	3179.5	2724.78	2858.74
ENSMUSG00000032261	Sh3bgrl2	839.985	-0.898153	0.120532	-7.45158	9.22266e-14	5.12648e-12	929.99	983.273	1319.69	1190.18	518.572	619.928	533.649	624.607
ENSMUSG00000034295	Fhod3	1567.3	-0.896524	0.113263	-7.91544	2.46387e-15	1.75104e-13	1897.54	1690.81	2480.43	2168.79	1022.25	1149.01	1013.03	1116.53
ENSMUSG00000055782	Abcd2	1228.11	-0.896212	0.11723	-7.64491	2.09091e-14	1.30695e-12	1372.53	1370.48	1857.92	1859.13	790.122	904.437	807.258	863.015
ENSMUSG00000029673	Auts2	6434.89	-0.893379	0.14065	-6.35177	2.12846e-10	6.61225e-09	6322.13	6922.81	10788.7	9970.53	4512.11	4548.14	4304.62	4110.11
ENSMUSG00000032220	Myo1e	233.333	-0.892938	0.135782	-6.57626	4.82414e-11	1.69871e-09	240.05	292.166	358.82	341.57	155.922	168.708	153.01	156.422
ENSMUSG00000040433	Zbtb38	1096.28	-0.892268	0.0898447	-9.93123	3.04481e-23	4.55667e-21	1259.85	1431.5	1550.87	1492.74	705.153	770.668	759.018	800.447
ENSMUSG00000052353	Cemip	279.208	-0.891534	0.157319	-5.66706	1.45272e-08	2.9711e-07	291.489	288.646	494.882	407.756	169.062	199.655	194.465	187.706
ENSMUSG00000044456	Rin3	59.3392	-0.891184	0.189416	-4.70492	2.5397e-06	2.57176e-05	62.0537	90.3485	75.8579	91.0065	34.1627	46.9189	37.6871	36.6782
ENSMUSG00000098187	Gm8927	14.1496	-0.889609	0.265379	-3.35222	0.000801651	0.00316592	17.1464	25.8139	19.2655	20.0923	4.37983	10.981	9.04491	6.47261
ENSMUSG00000030102	Itpr1	1966.09	-0.885848	0.12884	-6.87556	6.17453e-12	2.60689e-10	3288.85	2076.84	2817.58	2154.61	1356	1267.81	1380.86	1386.22
ENSMUSG00000098138	Gm9081	12.2689	-0.885626	0.272012	-3.25583	0.00113062	0.00422193	17.9629	17.6004	14.4491	22.4561	2.6279	10.981	4.52245	7.55138
ENSMUSG00000038855	Itpkb	323.635	-0.882018	0.129627	-6.80429	1.01551e-11	4.12672e-10	347.828	382.515	472.005	498.763	226.875	230.601	197.48	233.014
ENSMUSG00000037035	Inhbb	817.817	-0.881765	0.102785	-8.57872	9.59362e-18	8.8878e-16	1074.51	950.419	1217.34	1031.8	527.332	646.882	549.478	544.778
ENSMUSG00000030930	Chst15	1281.87	-0.881129	0.113775	-7.74452	9.59458e-15	6.27437e-13	1573.39	1395.12	1932.57	1810.67	775.231	983.3	854.744	929.899
ENSMUSG00000026478	Lamc1	1500.66	-0.880987	0.0874172	-10.078	6.91484e-24	1.07623e-21	1806.09	1777.64	2119.2	2123.88	1079.19	1037.21	1062.02	1000.02
ENSMUSG00000040274	Cdk6	262.952	-0.875467	0.137736	-6.3561	2.06938e-10	6.45447e-09	264.545	416.542	366.044	336.842	196.217	165.714	178.637	179.076
ENSMUSG00000027692	Tnik	5772.89	-0.874818	0.127146	-6.88044	5.967e-12	2.53744e-10	6799.78	5750.62	9166.76	8547.52	4194.13	3540.88	4075.48	4107.95
ENSMUSG00000042680	Garem	456.543	-0.874669	0.117156	-7.46587	8.27486e-14	4.63273e-12	519.292	530.358	630.945	707.959	296.953	336.419	299.236	331.182
ENSMUSG00000040997	Abhd4	1116.4	-0.87406	0.102069	-8.56347	1.09524e-17	1.00273e-15	1201.07	1575.82	1568.93	1478.56	743.696	775.659	741.682	845.755
ENSMUSG00000001773	Folh1	6.50433	-0.87367	0.273641	-3.19276	0.00140918	NA	18.7794	9.38686	7.22456	7.09141	2.6279	0.998274	3.76871	2.15754
ENSMUSG00000039070	Cpa4	56.0246	-0.872585	0.203515	-4.28758	1.80633e-05	0.000131066	48.9898	85.6551	87.8988	80.3694	43.7983	32.9431	36.1796	32.3631
ENSMUSG00000040258	Nxph4	383.581	-0.8721	0.137718	-6.33252	2.41193e-10	7.3751e-09	436.826	403.635	610.475	563.767	262.79	302.477	235.168	253.511
ENSMUSG00000080527	Gm23880	7.83399	-0.871631	0.276159	-3.15626	0.00159805	NA	8.16497	9.38686	19.2655	13.0009	3.50387	2.99482	5.2762	1.07877
ENSMUSG00000024548	Setbp1	5302.11	-0.870345	0.128948	-6.74958	1.48273e-11	5.82842e-10	5173.32	6135.49	8505.72	7962.48	3676.43	3540.88	3683.54	3739.01
ENSMUSG00000031548	Sfrp1	5217.92	-0.870336	0.0865209	-10.0593	8.36269e-24	1.28868e-21	6098.41	6465.2	7357.01	7210.79	3389.99	3961.15	3535.8	3724.99
ENSMUSG00000021448	Shc3	276.591	-0.870179	0.11857	-7.33895	2.15284e-13	1.13582e-11	304.553	362.567	372.065	407.756	188.333	208.639	185.421	183.391
ENSMUSG00000020176	Grb10	3760.97	-0.869991	0.168752	-5.15544	2.53034e-07	3.57046e-06	2874.07	4413	6043.34	6595.01	2535.05	2522.64	2539.36	2565.31
ENSMUSG00000042372	Dmrt3	137.201	-0.869603	0.205762	-4.22625	2.37616e-05	0.00016444	136.355	106.776	254.064	242.29	89.3486	105.817	79.8967	83.0652
ENSMUSG00000057963	Itpk1	1845.64	-0.868677	0.122965	-7.06441	1.61301e-12	7.53901e-11	2117.18	2018.17	2927.15	2589.55	1160.66	1494.42	1212.02	1245.98
ENSMUSG00000079465	Col4a3	10.7355	-0.867417	0.273329	-3.17353	0.00150598	0.00540444	19.5959	10.5602	16.8573	16.5466	5.2558	8.98447	3.76871	4.31508
ENSMUSG00000042179	Pnliprp1	14.488	-0.865859	0.26319	-3.28986	0.00100238	0.00381723	17.9629	24.6405	24.0819	16.5466	8.75967	10.981	7.53742	5.39385
ENSMUSG00000041216	Clvs1	495.1	-0.86384	0.111356	-7.75745	8.66521e-15	5.71463e-13	590.327	562.038	700.782	726.87	312.72	348.398	339.938	379.727
ENSMUSG00000049686	Orai1	182.549	-0.862949	0.128909	-6.69425	2.16785e-11	8.20935e-10	258.829	219.418	223.961	250.563	130.519	143.752	109.293	124.058
ENSMUSG00000052062	Pard3b	214.544	-0.862487	0.154995	-5.56463	2.62712e-08	4.94262e-07	223.72	225.285	341.962	339.206	141.031	133.769	148.487	162.894
ENSMUSG00000098072	Gm26995	13.6962	-0.862265	0.268471	-3.21176	0.00131925	0.00481198	17.9629	18.7737	26.4901	16.5466	11.3876	2.99482	6.78368	8.63015
ENSMUSG00000013629	Cad	1736.02	-0.860937	0.140239	-6.13908	8.29992e-10	2.22341e-08	1671.37	1987.67	2880.19	2560	1286.8	1219.89	1236.89	1045.33
ENSMUSG00000071757	Zhx2	1016.57	-0.8592	0.101875	-8.43385	3.34462e-17	2.876e-15	1099.82	1413.9	1412.4	1358.01	719.169	778.654	658.017	692.57
ENSMUSG00000035873	Pawr	92.4375	-0.858976	0.180025	-4.77141	1.82939e-06	1.94352e-05	88.9981	113.816	127.634	160.739	66.5735	53.9068	58.7919	69.0412
ENSMUSG00000022272	Myo10	1368.29	-0.858532	0.135842	-6.32009	2.61406e-10	7.93085e-09	1281.9	1771.77	1989.16	2117.97	1046.78	908.43	1011.52	818.786
ENSMUSG00000055676	Gm5069	25.2456	-0.858387	0.24118	-3.55911	0.000372116	0.00166809	32.6599	30.5073	50.5719	26.0018	13.1395	16.9707	18.0898	14.024
ENSMUSG00000022707	Gbe1	209.805	-0.855152	0.14646	-5.8388	5.25782e-09	1.1867e-07	204.124	268.699	285.37	342.752	148.914	138.76	140.95	148.87
ENSMUSG00000025743	Sdc3	6379.93	-0.855106	0.0880196	-9.71494	2.60396e-22	3.65117e-20	8528.31	7273.64	8540.63	8710.62	4536.63	4995.37	4335.53	4118.74
ENSMUSG00000015970	Chdh	24.0606	-0.852185	0.246761	-3.45348	0.000553396	0.00231596	31.0269	22.2938	49.3678	30.7295	15.7674	17.9689	11.3061	14.024
ENSMUSG00000034480	Diap2	390.575	-0.851463	0.15567	-5.46967	4.50873e-08	7.97431e-07	355.176	451.743	636.965	607.498	286.441	253.562	241.951	291.268
ENSMUSG00000052479	A330008L17Rik	99.7927	-0.851425	0.171799	-4.95594	7.19802e-07	8.78667e-06	153.501	133.763	131.246	108.735	83.2169	50.912	77.6354	59.3323
ENSMUSG00000027495	Fam210b	3904.53	-0.850756	0.0738608	-11.5184	1.066e-30	2.676e-28	4884.28	5080.64	5332.93	4872.98	2578.85	2974.86	2663.73	2847.95
ENSMUSG00000097300	Gm26835	12.2163	-0.850722	0.270887	-3.14051	0.00168656	0.00594153	17.9629	9.38686	19.2655	24.8199	7.8837	6.98792	6.02994	5.39385
ENSMUSG00000028763	Hspg2	562.079	-0.84857	0.160413	-5.28992	1.22368e-07	1.87824e-06	577.263	542.091	1005.42	829.695	421.34	388.329	400.237	332.261
ENSMUSG00000020422	Tns3	1142.22	-0.848267	0.123891	-6.8469	7.54695e-12	3.12395e-10	1090.02	1473.74	1695.36	1686.57	815.525	765.677	797.459	813.392
ENSMUSG00000027217	Tspan18	1505.4	-0.847622	0.114525	-7.40117	1.34986e-13	7.24454e-12	2086.97	1465.52	2101.14	2162.88	1030.14	1094.11	1033.38	1069.06
ENSMUSG00000027878	Notch2	2239.19	-0.84616	0.097517	-8.67705	4.06167e-18	3.95099e-16	2469.9	2756.22	3301.62	3065.85	1664.34	1483.44	1619.79	1552.35
ENSMUSG00000000394	Gcg	46.9653	-0.845954	0.194983	-4.33859	1.43398e-05	0.000108658	57.9713	71.5748	66.2251	54.3675	26.279	31.9448	33.9184	33.4418
ENSMUSG00000085564	Gm12198	33.4807	-0.84573	0.249011	-3.39635	0.000682913	0.0027604	66.9527	42.2409	38.531	37.8209	30.6588	7.9862	18.8436	24.8117
ENSMUSG00000037892	Pcdh18	841.423	-0.844768	0.0795008	-10.6259	2.25826e-26	3.99404e-24	1049.2	1081.84	1161.95	1050.71	610.549	619.928	573.598	583.614
ENSMUSG00000050272	Dscam	1448.68	-0.844469	0.120194	-7.02589	2.12705e-12	9.60928e-11	1632.18	1520.67	2154.12	2219.61	1059.04	949.359	1022.07	1032.38
ENSMUSG00000028565	Nfia	3397.73	-0.844273	0.2094	-4.03186	5.53376e-05	0.000337093	3146.78	3205.61	6126.43	5734.59	2227.58	2190.21	2250.67	2299.94
ENSMUSG00000043659	Npsr1	5.80494	-0.84403	0.270457	-3.12076	0.00180387	NA	7.34847	9.38686	13.245	8.27332	0.875967	2.99482	0	4.31508
ENSMUSG00000023224	Serping1	266.01	-0.843695	0.125444	-6.72569	1.74763e-11	6.7662e-10	407.432	293.339	345.575	335.66	204.976	165.714	187.682	187.706
ENSMUSG00000030209	Grin2b	608.537	-0.842521	0.0934515	-9.01559	1.9581e-19	2.22451e-17	845.074	702.841	848.886	746.962	438.859	433.251	419.834	432.586
ENSMUSG00000020589	Fam49a	10711.1	-0.8425	0.105693	-7.97121	1.57123e-15	1.14274e-13	13188.1	11569.3	16462.4	14243.1	6898.24	7668.74	7426.62	8232.09
ENSMUSG00000040111	Gramd1b	3047.22	-0.842077	0.0947375	-8.88853	6.19214e-19	6.69267e-17	4427.04	3938.96	4099.94	3283.32	2184.66	2044.47	2231.08	2168.33
ENSMUSG00000004891	Nes	5911.7	-0.841844	0.112124	-7.50814	5.99725e-14	3.43166e-12	6598.93	6373.68	8910.29	8759.08	4197.63	4001.08	4148.6	4304.29
ENSMUSG00000022178	Ajuba	350.622	-0.841424	0.131252	-6.41076	1.44794e-10	4.70473e-09	355.993	438.836	537.026	495.217	253.154	235.593	269.086	220.069
ENSMUSG00000070570	Slc17a7	952.526	-0.840561	0.147076	-5.71516	1.09604e-08	2.31148e-07	1153.71	841.297	1562.91	1415.92	632.448	728.74	619.576	665.601
ENSMUSG00000040133	Gpr176	139.807	-0.840188	0.150442	-5.58481	2.33954e-08	4.4676e-07	167.382	149.016	226.37	189.104	101.612	99.8274	101.001	84.144
ENSMUSG00000016520	Lnx2	649.276	-0.840014	0.165502	-5.07555	3.8637e-07	5.16177e-06	703.004	572.598	1118.6	1015.25	451.999	525.092	416.066	391.593
ENSMUSG00000092009	Myh15	7.2376	-0.838678	0.274975	-3.05002	0.00228827	NA	8.16497	16.427	13.245	8.27332	2.6279	0	3.76871	5.39385
ENSMUSG00000051295	9630028B13Rik	240.538	-0.837665	0.154383	-5.42589	5.7667e-08	9.79835e-07	234.335	264.005	385.31	375.845	165.558	153.734	179.391	166.13
ENSMUSG00000026220	Slc16a14	174.881	-0.837006	0.127858	-6.54637	5.89536e-11	2.04892e-09	222.904	214.724	237.206	235.199	134.899	113.803	135.674	104.641
ENSMUSG00000072683	Gm7457	11.7464	-0.836499	0.271041	-3.08625	0.002027	0.00696736	10.6145	17.6004	19.2655	21.2742	6.13177	7.9862	6.78368	4.31508
ENSMUSG00000024900	Cpt1a	713.727	-0.835994	0.0959817	-8.70993	3.04061e-18	2.99519e-16	813.231	925.779	971.703	976.251	468.642	518.104	551.739	484.367
ENSMUSG00000051339	2900026A02Rik	492.363	-0.833811	0.175988	-4.73788	2.15962e-06	2.24381e-05	461.321	447.049	877.784	804.875	305.712	378.346	321.848	341.97
ENSMUSG00000035095	Fam167a	820.775	-0.8327	0.126217	-6.59737	4.18515e-11	1.50433e-09	845.89	939.859	1134.26	1337.91	579.014	578.999	594.703	555.566
ENSMUSG00000036904	Fzd8	637.171	-0.832662	0.123825	-6.72448	1.76218e-11	6.80559e-10	626.253	821.35	917.519	939.612	466.014	469.189	450.738	406.696
ENSMUSG00000050896	Rtn4rl2	297.68	-0.831952	0.172054	-4.83542	1.32865e-06	1.48025e-05	369.873	253.445	526.189	413.666	193.589	255.558	192.204	176.918
ENSMUSG00000025153	Fasn	9023.05	-0.828484	0.115343	-7.18278	6.83069e-13	3.38576e-11	9264.79	11049.5	14148.1	12174.8	6682.75	6773.29	6335.96	5755.23
ENSMUSG00000073530	Pappa2	449.419	-0.827241	0.232458	-3.55867	0.000372734	0.00167038	460.504	363.741	848.886	764.691	252.278	334.422	262.302	308.528
ENSMUSG00000053399	Adamts18	1014.62	-0.826516	0.125583	-6.58141	4.66015e-11	1.65218e-09	1188.82	1021.99	1659.24	1382.83	713.913	696.796	727.361	726.012
ENSMUSG00000024500	Ppp2r2b	6742.69	-0.826267	0.120824	-6.83858	7.99842e-12	3.29332e-10	7531.36	7107.03	10609.3	9618.32	4343.92	5204	4640.79	4886.82
ENSMUSG00000020032	Nuak1	4769.36	-0.824667	0.123794	-6.66162	2.70819e-11	1.01567e-09	5439.5	4929.27	7709.81	6587.92	3155.23	3742.53	3201.14	3389.49
ENSMUSG00000038214	Bend3	793.381	-0.824646	0.144991	-5.68757	1.28857e-08	2.67047e-07	730.764	905.832	1214.93	1274.09	599.161	542.063	564.553	515.652
ENSMUSG00000034115	Scn11a	11.6552	-0.824402	0.274142	-3.00721	0.00263661	0.00869044	18.7794	9.38686	14.4491	26.0018	2.6279	7.9862	7.53742	6.47261
ENSMUSG00000008658	Rbfox1	3095.5	-0.823877	0.085781	-9.60443	7.65787e-22	1.05475e-19	3691.38	3792.29	4564.72	3858.91	2118.09	2339.96	2160.23	2238.45
ENSMUSG00000083367	Gm8806	12.0743	-0.822266	0.268456	-3.06294	0.00219173	0.00744562	20.4124	14.0803	15.6532	18.9104	7.8837	8.98447	5.2762	5.39385
ENSMUSG00000063870	Chd4	9050.04	-0.822266	0.134344	-6.12059	9.32289e-10	2.45519e-08	8791.22	9764.68	14369.6	13959.4	6437.48	6405.93	6437.71	6234.21
ENSMUSG00000027560	Dok5	1229.6	-0.820021	0.129962	-6.3097	2.7957e-10	8.4326e-09	2025.73	1581.69	1523.18	1226.81	833.921	988.292	827.609	829.573
ENSMUSG00000030376	Slc8a2	1297.08	-0.818854	0.113092	-7.24058	4.4678e-13	2.29495e-11	1631.36	1336.45	1957.86	1758.67	907.502	1026.23	875.095	883.512
ENSMUSG00000052942	Glis3	45.052	-0.818835	0.216248	-3.78655	0.000152752	0.000788796	75.9342	72.7482	46.9596	44.9123	36.7906	21.962	30.9034	30.2055
ENSMUSG00000032402	Smad3	536.552	-0.818139	0.13811	-5.9238	3.14586e-09	7.45238e-08	504.595	684.067	785.069	806.057	333.743	390.325	360.289	428.271
ENSMUSG00000033016	Nfatc1	66.9085	-0.816759	0.184113	-4.43617	9.15725e-06	7.50549e-05	68.5857	98.562	96.3275	89.8246	49.9301	38.9327	54.2694	38.8357
ENSMUSG00000049502	Dtx3l	93.8865	-0.816747	0.184648	-4.42326	9.72212e-06	7.8851e-05	80.0167	158.403	119.205	137.101	61.3177	63.8896	68.5905	62.5686
ENSMUSG00000002930	Ppp1r17	33.3774	-0.814838	0.247529	-3.29189	0.00099517	0.00379349	27.7609	50.4544	44.5515	61.4589	31.5348	9.98274	21.8585	19.4178
ENSMUSG00000028883	Sema3a	1044.25	-0.81477	0.0927329	-8.7862	1.54701e-18	1.59454e-16	1325.17	1463.18	1241.42	1327.28	654.347	783.645	747.712	811.234
ENSMUSG00000062561	Gm10118	24.1164	-0.8139	0.247215	-3.29228	0.000993778	0.00379004	35.9258	37.5474	28.8982	29.5476	9.63564	9.98274	16.5823	24.8117
ENSMUSG00000032058	Ppp2r1b	2665.04	-0.813802	0.0955471	-8.51728	1.63345e-17	1.45275e-15	2958.98	3180.97	3947.02	3592.98	1904.35	1828.84	1949.18	1957.97
ENSMUSG00000081118	Gm6758	8.67334	-0.813486	0.274922	-2.95897	0.00308667	NA	12.2474	12.9069	14.4491	11.819	4.37983	3.9931	5.2762	4.31508
ENSMUSG00000021763	BC067074	61.5038	-0.813089	0.174057	-4.6714	2.99153e-06	2.93699e-05	78.3837	83.3084	81.8783	78.0055	48.1782	39.931	39.1946	43.1508
ENSMUSG00000028885	Smpdl3b	27.2597	-0.812936	0.234732	-3.46325	0.000533699	0.00224925	42.4578	25.8139	44.5515	34.2752	21.0232	16.9707	13.5674	19.4178
ENSMUSG00000070643	Sox13	295.679	-0.8126	0.169213	-4.80224	1.569e-06	1.71007e-05	248.215	334.407	463.576	498.763	214.612	196.66	219.339	189.863
ENSMUSG00000026657	Frmd4a	6583.55	-0.812465	0.0784568	-10.3556	3.94813e-25	6.5371e-23	7770.6	8030.46	9308.85	8593.61	4498.97	4859.6	4648.33	4958.02
ENSMUSG00000034898	Filip1	115.008	-0.812464	0.276145	-2.94217	0.00325924	0.0104333	73.4847	79.7883	284.166	251.745	47.3022	76.8671	45.2245	61.4898
ENSMUSG00000032536	Trak1	4147.45	-0.810732	0.124226	-6.52626	6.74342e-11	2.31688e-09	4680.16	4245.21	6629.74	5819.69	2818.86	3277.34	2825.03	2883.55
ENSMUSG00000031824	6430548M08Rik	1475.15	-0.810578	0.129898	-6.24011	4.37259e-10	1.26262e-08	1510.52	1574.65	2367.25	2160.52	1057.29	1014.25	1070.31	1046.41
ENSMUSG00000013089	Etv5	800.217	-0.810424	0.114952	-7.0501	1.78788e-12	8.27135e-11	811.598	1111.17	1113.79	1081.44	521.2	637.897	569.075	555.566
ENSMUSG00000058056	Palld	301.364	-0.810363	0.146704	-5.52381	3.31733e-08	6.07422e-07	298.021	332.06	479.229	452.669	197.093	208.639	208.033	235.172
ENSMUSG00000065954	Tacc1	1015.54	-0.809604	0.13091	-6.18442	6.23304e-10	1.71701e-08	962.649	1247.28	1564.12	1467.92	781.362	654.868	726.608	719.539
ENSMUSG00000055980	Irs1	779.868	-0.809485	0.139008	-5.82328	5.7703e-09	1.29036e-07	720.966	944.553	1195.66	1171.27	487.914	595.97	556.262	566.354
ENSMUSG00000084407	Gm14018	2.92798	-0.804535	0.241126	-3.33658	0.000848159	NA	4.89898	9.38686	6.02047	2.3638	0	0	0.753742	0
ENSMUSG00000034164	Emid1	313.242	-0.802773	0.148344	-5.41158	6.24728e-08	1.0489e-06	471.119	354.354	438.29	355.753	212.86	285.507	220.846	167.209
ENSMUSG00000019880	Rspo3	778.904	-0.802239	0.151609	-5.29149	1.21321e-07	1.86769e-06	971.631	673.507	1263.09	1122.81	503.681	506.125	544.202	646.183
ENSMUSG00000028184	Lphn2	6493.14	-0.802176	0.0892809	-8.98486	2.59075e-19	2.9009e-17	9165.17	8035.15	8692.35	7304.16	5005.27	4337.5	4903.85	4501.7
ENSMUSG00000019889	Ptprk	1993.95	-0.800248	0.124523	-6.42651	1.30568e-10	4.2603e-09	3297.01	2591.95	2328.72	2028.14	1347.24	1423.54	1436.63	1498.41
ENSMUSG00000005198	Polr2a	5097.69	-0.799978	0.132377	-6.0432	1.51089e-09	3.8299e-08	4672.81	6113.19	7639.97	7819.47	3832.36	3414.1	3749.11	3540.52
ENSMUSG00000059401	Mamld1	406.398	-0.799621	0.133356	-5.99614	2.02057e-09	5.00766e-08	407.432	482.25	634.557	569.677	281.185	260.55	296.221	319.316
ENSMUSG00000026202	Tuba4a	205.422	-0.799583	0.172778	-4.6278	3.69579e-06	3.49886e-05	227.803	233.498	341.962	265.928	104.24	198.657	128.89	142.398
ENSMUSG00000087565	Gm14662	27.5207	-0.792977	0.240645	-3.29522	0.000983448	0.00375893	33.4764	32.854	40.9392	42.5485	16.6434	8.98447	26.381	18.3391
ENSMUSG00000038893	Fam117a	116.742	-0.792134	0.179177	-4.42095	9.82697e-06	7.9577e-05	119.209	119.682	197.471	172.558	94.6044	90.843	71.6055	67.9625
ENSMUSG00000042757	Tmem108	1299.53	-0.792041	0.133704	-5.92383	3.14537e-09	7.45238e-08	1468.88	1296.56	2174.59	1738.58	935.533	1024.23	874.341	883.512
ENSMUSG00000028214	Gem	128.96	-0.791866	0.148168	-5.34438	9.07295e-08	1.44832e-06	137.171	181.87	173.389	172.558	84.9688	105.817	79.8967	96.0105
ENSMUSG00000029334	Prkg2	36.2941	-0.790938	0.225516	-3.50724	0.000452773	0.00196869	29.3939	46.9343	57.7965	60.277	23.6511	25.9551	22.6123	23.7329
ENSMUSG00000073535	Gm5532	26.0731	-0.789732	0.230232	-3.43015	0.000603246	0.00248779	32.6599	30.5073	38.531	37.8209	19.2713	18.9672	13.5674	17.2603
ENSMUSG00000086918	4930429F24Rik	16.1026	-0.78877	0.274164	-2.877	0.00401479	0.0123956	12.2474	10.5602	28.8982	42.5485	11.3876	7.9862	9.79865	5.39385
ENSMUSG00000041272	Tox	1299.62	-0.788344	0.0889726	-8.86052	7.96404e-19	8.48989e-17	1566.04	1519.5	1837.45	1697.21	942.54	898.447	904.491	1031.3
ENSMUSG00000031488	Rab11fip1	54.0689	-0.788108	0.209218	-3.76692	0.000165275	0.000841457	54.7053	53.9744	89.1029	87.4608	34.1627	32.9431	31.6572	48.5446
ENSMUSG00000026589	Sec16b	47.7448	-0.786137	0.212138	-3.70578	0.00021074	0.00103695	44.9073	50.4544	87.8988	69.7322	32.4108	29.9482	33.1647	33.4418
ENSMUSG00000001995	Sipa1l2	3440.09	-0.785368	0.134399	-5.84356	5.10955e-09	1.15926e-07	3286.4	3821.62	5401.56	5141.27	2368.61	2721.3	2414.24	2365.74
ENSMUSG00000020303	Stc2	103.2	-0.784591	0.157856	-4.9703	6.68487e-07	8.27053e-06	128.19	147.843	133.654	122.918	85.8448	83.8551	61.8069	61.4898
ENSMUSG00000045983	Eif4g1	9409.69	-0.782824	0.128693	-6.08288	1.18042e-09	3.05693e-08	9059.03	10482.8	14611.7	14032.7	6896.49	6779.28	6932.17	6483.4
ENSMUSG00000037692	Ahdc1	1445.88	-0.782377	0.141801	-5.51743	3.43985e-08	6.28379e-07	1459.9	1618.06	2355.21	1993.87	1046.78	1202.92	1065.04	825.258
ENSMUSG00000036510	Cdh8	1993.41	-0.781682	0.108332	-7.21562	5.36895e-13	2.70428e-11	2841.41	2888.81	2114.39	2318.89	1370.01	1571.28	1378.59	1463.89
ENSMUSG00000071343	Gm10327	20.959	-0.781152	0.249017	-3.13695	0.00170715	0.00600319	19.5959	30.5073	25.286	39.0028	11.3876	13.9758	12.8136	15.1028
ENSMUSG00000022528	Hes1	357.279	-0.781017	0.156871	-4.97873	6.40015e-07	7.94988e-06	322.516	405.982	547.862	567.313	275.93	261.548	264.564	212.518
ENSMUSG00000097415	AU020206	31.9934	-0.780391	0.245293	-3.18147	0.0014653	0.00527306	24.4949	31.6806	60.2047	57.9132	23.6511	15.9724	22.6123	19.4178
ENSMUSG00000016763	Scube1	2074.4	-0.780379	0.0978774	-7.97302	1.54839e-15	1.13141e-13	2855.29	2513.33	2975.31	2213.7	1484.76	1564.3	1535.37	1453.1
ENSMUSG00000042631	Xkr7	372.957	-0.777106	0.135084	-5.75275	8.78026e-09	1.89537e-07	392.735	415.369	591.21	511.764	273.302	301.479	261.549	236.25
ENSMUSG00000024812	Tjp2	643.188	-0.775316	0.140309	-5.52577	3.2804e-08	6.02787e-07	590.327	747.429	999.397	959.705	455.503	486.16	433.402	473.58
ENSMUSG00000022887	Masp1	1811.63	-0.77513	0.0853166	-9.08534	1.03373e-19	1.2097e-17	2562.98	2090.92	2317.88	2218.43	1237.74	1400.58	1331.11	1333.36
ENSMUSG00000034923	Ly6g6f	2.8053	-0.77511	0.238398	-3.25133	0.00114867	NA	9.79796	2.34671	4.81637	4.72761	0	0	0.753742	0
ENSMUSG00000040296	Ddx58	85.1135	-0.774549	0.204772	-3.7825	0.00015526	0.000799359	124.107	166.617	77.062	78.0055	53.434	55.9034	61.0531	64.7261
ENSMUSG00000032737	Inppl1	1098.07	-0.774355	0.122222	-6.33566	2.36325e-10	7.24048e-09	1132.48	1309.47	1731.49	1432.47	861.951	792.63	826.101	697.964
ENSMUSG00000041540	Sox5	5186.37	-0.774314	0.23426	-3.30537	0.000948527	0.00364992	4606.67	4294.49	10057.8	8780.35	3481.97	3163.53	3496.61	3609.56
ENSMUSG00000032515	Csrnp1	53.2192	-0.773815	0.205389	-3.76756	0.000164853	0.000839586	54.7053	52.8011	81.8783	89.8246	36.7906	42.9258	30.1497	36.6782
ENSMUSG00000030103	Bhlhe40	230.156	-0.773274	0.118263	-6.53861	6.20919e-11	2.14755e-09	271.077	289.819	334.738	277.747	152.418	180.688	164.316	170.446
ENSMUSG00000071226	Cecr2	928.597	-0.772669	0.14832	-5.20948	1.89371e-07	2.75198e-06	937.338	897.618	1458.16	1472.65	732.308	624.92	676.861	628.922
ENSMUSG00000022091	Sorbs3	280.001	-0.772132	0.120984	-6.38209	1.74689e-10	5.54868e-09	293.122	356.701	391.33	388.846	197.093	209.638	215.57	187.706
ENSMUSG00000037705	Tecta	44.771	-0.770736	0.202318	-3.80954	0.000139228	0.000729121	65.3197	71.5748	50.5719	46.0942	28.9069	33.9413	29.3959	32.3631
ENSMUSG00000055322	Tns1	550.535	-0.770395	0.105797	-7.28181	3.29361e-13	1.70873e-11	613.189	695.801	754.967	737.507	448.495	383.337	416.066	354.915
ENSMUSG00000056220	Pla2g4a	28.8478	-0.770139	0.22978	-3.35163	0.000803361	0.00317032	32.6599	44.5876	36.1228	40.1847	21.0232	12.9776	17.3361	25.8905
ENSMUSG00000062961	Ccdc177	972.892	-0.769839	0.136722	-5.63071	1.79474e-08	3.57204e-07	933.256	1079.49	1452.14	1509.29	679.75	721.752	643.696	763.769
ENSMUSG00000062312	Erbb2	280.345	-0.769699	0.111683	-6.89184	5.50746e-12	2.34844e-10	326.599	332.06	387.718	380.573	204.1	223.613	198.234	189.863
ENSMUSG00000055958	Gm9987	96.4128	-0.769587	0.157755	-4.87838	1.06959e-06	1.23038e-05	130.639	112.642	136.063	115.826	67.4495	84.8533	65.5756	58.2535
ENSMUSG00000039004	Bmp6	28.6179	-0.769418	0.24545	-3.13472	0.00172018	0.00604627	44.9073	19.9471	55.3883	34.2752	22.7751	19.9655	16.5823	15.1028
ENSMUSG00000057329	Bcl2	831.124	-0.769378	0.142648	-5.39354	6.9082e-08	1.14504e-06	786.286	917.565	1313.67	1237.45	544.851	587.984	582.643	678.546
ENSMUSG00000039476	Prrx2	26.1113	-0.769347	0.254268	-3.02574	0.00248028	0.00825734	40.8248	32.854	34.9187	33.0933	16.6434	10.981	8.29116	31.2843
ENSMUSG00000020932	Gfap	54.4254	-0.767492	0.249467	-3.07652	0.00209432	0.00716712	140.437	62.1879	43.3474	48.458	31.5348	43.9241	40.7021	24.8117
ENSMUSG00000021375	Kif13a	783.926	-0.766464	0.13943	-5.49712	3.86053e-08	6.94627e-07	783.02	799.056	1186.03	1239.82	578.138	557.037	570.583	557.724
ENSMUSG00000085511	Gm11738	33.0187	-0.766006	0.232402	-3.29603	0.000980599	0.00375173	32.6599	34.0274	44.5515	65.0046	26.279	21.962	18.0898	21.5754
ENSMUSG00000049969	Plekhf2	1031.53	-0.764466	0.0922177	-8.2898	1.13444e-16	9.19604e-15	1223.11	1432.67	1304.03	1264.64	663.983	821.58	766.556	775.635
ENSMUSG00000028132	Tmem56	261.163	-0.763926	0.129476	-5.90012	3.6324e-09	8.52711e-08	339.663	402.462	272.125	315.568	183.953	181.686	182.406	211.439
ENSMUSG00000027985	Lef1	219.483	-0.763667	0.172268	-4.43302	9.29208e-06	7.60767e-05	224.537	198.297	363.636	345.115	138.403	178.691	143.211	163.973
ENSMUSG00000052920	Prkg1	66.8321	-0.763228	0.180927	-4.21842	2.46017e-05	0.00016935	71.8517	75.0949	97.5316	101.644	44.6743	40.9293	48.9932	53.9385
ENSMUSG00000030513	Pcsk6	107.587	-0.763077	0.156231	-4.8843	1.03796e-06	1.20378e-05	116.759	122.029	152.92	160.739	80.589	84.8533	71.6055	71.1988
ENSMUSG00000081974	Gm11960	14.2435	-0.762296	0.266507	-2.86032	0.00423208	0.0129534	15.5134	14.0803	19.2655	30.7295	7.8837	9.98274	6.78368	9.70892
ENSMUSG00000038648	Creb3l2	239.28	-0.761738	0.120767	-6.30748	2.83622e-10	8.53829e-09	277.609	352.007	284.166	302.567	176.945	164.715	162.055	194.178
ENSMUSG00000041708	Mpped1	14954.9	-0.760389	0.1097	-6.93151	4.16374e-12	1.83064e-10	20968.4	16756.7	21641.2	16488.7	9869.52	12523.4	10486.8	10904.2
ENSMUSG00000035275	Raver2	397.468	-0.759911	0.110196	-6.89598	5.34942e-12	2.29362e-10	419.679	497.504	540.638	560.222	301.333	288.501	284.915	286.953
ENSMUSG00000025225	Nfkb2	56.4136	-0.758579	0.178311	-4.25425	2.09753e-05	0.000147719	66.1362	77.4416	72.2456	75.6417	40.2945	38.9327	40.7021	39.9145
ENSMUSG00000027977	Ndst3	738.06	-0.757337	0.0983931	-7.69705	1.39243e-14	8.84561e-13	898.146	1046.63	881.396	910.065	583.394	472.184	574.352	538.306
ENSMUSG00000089809	A930011G23Rik	50.3375	-0.756813	0.193233	-3.91658	8.98145e-05	0.000509244	51.4393	68.0547	72.2456	69.7322	31.5348	40.9293	33.1647	35.5994
ENSMUSG00000027695	Pld1	129.626	-0.75667	0.165766	-4.5647	5.00217e-06	4.52376e-05	116.759	197.124	154.124	198.56	88.4727	95.8344	91.2028	94.9317
ENSMUSG00000034687	Fras1	367.594	-0.756562	0.123086	-6.14661	7.91577e-10	2.13151e-08	381.304	432.969	547.862	507.036	268.046	245.576	279.638	278.322
ENSMUSG00000027993	Trim2	9812.4	-0.756555	0.0901295	-8.39409	4.69526e-17	3.99328e-15	10664.3	12540.8	14314.3	12063.7	7138.25	7202.55	7154.52	7420.85
ENSMUSG00000097973	Gm4929	24.3425	-0.755982	0.237679	-3.18068	0.00146929	0.00528617	27.7609	31.6806	30.1023	40.1847	18.3953	16.9707	11.3061	18.3391
ENSMUSG00000026173	Plcd4	84.7781	-0.755454	0.175625	-4.30152	1.69627e-05	0.000124591	126.557	122.029	97.5316	91.0065	65.6975	55.9034	73.113	46.3871
ENSMUSG00000070576	Mn1	3645.57	-0.755013	0.134126	-5.62912	1.81135e-08	3.60049e-07	3445.62	4776.74	5792.89	4537.32	2531.54	3157.54	2480.57	2442.33
ENSMUSG00000025278	Flnb	1766.18	-0.754955	0.111326	-6.78148	1.18954e-11	4.78579e-10	1835.48	2188.31	2537.02	2390.99	1466.37	1209.91	1334.12	1167.23
ENSMUSG00000078251	Gm16487	11.6806	-0.754449	0.273534	-2.75816	0.00581284	0.0169127	9.79796	16.427	21.6737	18.9104	5.2558	4.99137	4.52245	11.8665
ENSMUSG00000020538	Srebf1	1540.07	-0.754175	0.111958	-6.73621	1.62569e-11	6.3414e-10	1783.23	1823.4	2269.72	1927.68	1241.25	1240.86	1111.02	923.426
ENSMUSG00000030772	Dkk3	840.067	-0.75267	0.122672	-6.13562	8.48287e-10	2.26851e-08	1357.83	922.259	1066.83	912.429	576.386	645.884	606.762	632.159
ENSMUSG00000026547	Tagln2	667.129	-0.751986	0.0979926	-7.67391	1.66835e-14	1.04703e-12	767.507	809.617	835.641	959.705	488.79	526.091	501.992	447.689
ENSMUSG00000042035	Igsf3	3830.21	-0.751632	0.101027	-7.43991	1.0075e-13	5.56056e-12	4975.73	4222.91	5521.97	4635.42	2516.65	3187.49	2751.91	2829.61
ENSMUSG00000019817	Plagl1	3039.61	-0.750523	0.147037	-5.10431	3.31996e-07	4.53262e-06	2625.85	3625.67	4715.23	4531.41	2394.89	1848.8	2336.6	2238.45
ENSMUSG00000020075	Ddx21	3091.51	-0.750342	0.135817	-5.52467	3.30115e-08	6.05885e-07	2957.35	3290.09	4729.68	4741.79	2151.37	2391.87	2145.15	2324.75
ENSMUSG00000043635	Adamts3	1916.46	-0.749578	0.142201	-5.27128	1.35477e-07	2.04715e-06	2304.15	1693.15	3142.68	2615.55	1291.18	1491.42	1306.99	1486.54
ENSMUSG00000023923	Tbc1d5	498.581	-0.749231	0.119117	-6.28985	3.17773e-10	9.42061e-09	516.842	584.332	722.456	704.414	359.146	334.422	392.7	374.333
ENSMUSG00000026147	Col9a1	41.3469	-0.748841	0.216527	-3.45842	0.00054335	0.00228139	58.7878	43.4142	71.0415	43.7304	28.0309	33.9413	32.4109	19.4178
ENSMUSG00000098132	Rassf10	29.4716	-0.748199	0.258655	-2.89265	0.0038201	0.0119198	44.0908	38.7208	19.2655	59.0951	22.7751	6.98792	21.1048	23.7329
ENSMUSG00000021838	Samd4	492.559	-0.747276	0.134683	-5.5484	2.88303e-08	5.36099e-07	519.292	501.024	764.599	717.415	353.015	357.382	343.706	384.042
ENSMUSG00000071847	Apcdd1	2085.22	-0.747244	0.135775	-5.50353	3.72262e-08	6.74492e-07	2499.3	1910.23	3301.62	2881.48	1370.01	1711.04	1484.87	1523.22
ENSMUSG00000024613	Tcof1	1484.85	-0.746977	0.145015	-5.15103	2.59066e-07	3.63889e-06	1363.55	1571.13	2399.76	2225.52	1035.39	1153.01	1048.46	1082.01
ENSMUSG00000028607	Cpt2	217.489	-0.746665	0.134557	-5.54908	2.87178e-08	5.34645e-07	220.454	282.779	270.921	330.933	154.17	161.72	148.487	170.446
ENSMUSG00000096146	Kcnj11	299.608	-0.746462	0.163754	-4.55843	5.15375e-06	4.63123e-05	376.405	246.405	524.985	385.3	209.356	224.612	221.6	208.202
ENSMUSG00000067586	S1pr3	266.265	-0.746224	0.139505	-5.3491	8.83924e-08	1.41537e-06	433.56	314.46	284.166	319.114	211.984	171.703	186.928	208.202
ENSMUSG00000042268	Slc26a9	11.1244	-0.744405	0.275618	-2.70086	0.00691602	0.0195002	17.9629	9.38686	10.8368	26.0018	3.50387	9.98274	3.76871	7.55138
ENSMUSG00000046182	Gsg1l	507.436	-0.743796	0.162163	-4.58671	4.50295e-06	4.12987e-05	649.115	387.208	783.865	772.964	352.139	385.334	383.655	345.206
ENSMUSG00000052911	Lamb2	666.307	-0.743022	0.11395	-6.5206	7.00281e-11	2.39017e-09	718.517	824.87	934.376	892.336	558.867	458.208	519.328	423.956
ENSMUSG00000097928	Gm26578	49.574	-0.7416	0.200632	-3.69633	0.000218739	0.00107088	66.9527	62.1879	65.021	63.8227	43.7983	25.9551	42.9633	25.8905
ENSMUSG00000039145	Camk1d	970.254	-0.740378	0.110404	-6.70608	1.99923e-11	7.62648e-10	1090.02	1102.96	1391.93	1310.73	624.564	786.64	680.629	774.556
ENSMUSG00000046460	Sh2d7	5.72537	-0.740308	0.273494	-2.70685	0.00679244	NA	8.16497	4.69343	13.245	9.45522	1.75193	2.99482	2.26123	3.23631
ENSMUSG00000061517	Sox21	641.143	-0.738693	0.177962	-4.15085	3.31241e-05	0.000219007	432.743	867.111	1001.81	988.07	463.387	502.132	417.573	456.319
ENSMUSG00000020393	Kremen1	432.53	-0.73823	0.118757	-6.21632	5.08937e-10	1.44282e-08	477.65	482.25	650.21	576.768	320.604	325.437	341.445	285.874
ENSMUSG00000068740	Celsr2	5986.67	-0.737568	0.115371	-6.39303	1.62633e-10	5.18691e-09	6849.59	6428.83	9242.62	7693	4905.41	4415.37	4529.99	3828.55
ENSMUSG00000030555	Ttc23	294.955	-0.737473	0.135633	-5.43725	5.41083e-08	9.29516e-07	282.508	362.567	392.534	458.578	211.984	211.634	220.846	218.99
ENSMUSG00000026676	Ccdc3	54.242	-0.736858	0.202884	-3.63191	0.000281332	0.00132356	90.6311	61.0146	71.0415	57.9132	34.1627	48.9154	42.2096	28.048
ENSMUSG00000029108	Pcdh7	659.138	-0.735997	0.0868173	-8.47754	2.30014e-17	1.98886e-15	877.734	822.524	845.274	765.873	499.301	503.13	507.269	452.004
ENSMUSG00000062157	Ifnlr1	9.01893	-0.735891	0.276362	-2.66278	0.00774974	NA	7.34847	11.7336	22.8778	11.819	7.8837	4.99137	2.26123	3.23631
ENSMUSG00000003660	Snrnp200	5619.86	-0.735733	0.128854	-5.70982	1.13092e-08	2.3754e-07	5232.11	6345.52	8543.04	8299.32	4143.32	4115.89	4127.49	4152.18
ENSMUSG00000045333	Zfp423	673.139	-0.735611	0.157441	-4.6723	2.9784e-06	2.92835e-05	597.675	702.841	1034.32	1094.44	538.72	457.21	513.298	446.61
ENSMUSG00000022240	Ctnnd2	4282.68	-0.73487	0.109509	-6.71057	1.93865e-11	7.41355e-10	4522.57	4733.32	6349.18	5972.15	3111.43	3364.19	3056.42	3152.16
ENSMUSG00000007817	Zmiz1	8230.74	-0.734417	0.129767	-5.65952	1.51799e-08	3.08836e-07	7510.95	9675.5	12596	11833.2	6231.63	6266.17	6087.22	5645.2
ENSMUSG00000037754	Ppp1r16b	915.116	-0.733408	0.0929302	-7.89203	2.97302e-15	2.06572e-13	1196.17	1021.99	1282.36	1095.62	662.231	730.737	656.509	675.309
ENSMUSG00000027894	Slc6a17	2598.12	-0.731477	0.107865	-6.78142	1.18999e-11	4.78579e-10	3231.69	2611.89	3774.83	3454.7	1785.22	2031.49	1874.56	2020.53
ENSMUSG00000052241	A930035D04Rik	12.9355	-0.731165	0.269949	-2.70853	0.00675818	0.0191523	13.0639	14.0803	27.6941	17.7285	10.5116	4.99137	6.78368	8.63015
ENSMUSG00000027803	Wwtr1	1466.6	-0.730401	0.107028	-6.82439	8.82967e-12	3.60696e-10	1505.62	1745.96	2083.08	2043.51	1038.02	1129.05	1046.19	1141.34
ENSMUSG00000038967	Pdk2	690.008	-0.728534	0.0992413	-7.34103	2.1195e-13	1.12203e-11	780.571	803.75	987.357	893.518	489.666	533.079	488.425	543.7
ENSMUSG00000039474	Wfs1	156.552	-0.728065	0.136464	-5.3352	9.54374e-08	1.50648e-06	177.996	195.951	193.859	224.561	133.147	118.795	107.785	100.326
ENSMUSG00000025255	Zfhx4	1075.85	-0.728057	0.148852	-4.89114	1.00256e-06	1.17322e-05	1035.32	1744.78	1283.56	1392.28	936.409	607.949	860.02	746.508
ENSMUSG00000000794	Kcnn3	195.431	-0.727991	0.136317	-5.34044	9.2721e-08	1.47256e-06	268.627	204.164	268.513	247.018	169.062	128.777	149.995	127.295
ENSMUSG00000032355	Mlip	63.7188	-0.727737	0.240551	-3.0253	0.00248389	0.00826118	140.437	100.909	54.1842	41.3666	48.1782	36.9362	39.1946	48.5446
ENSMUSG00000020900	Myh10	9368.82	-0.727554	0.118846	-6.12183	9.25069e-10	2.44355e-08	9523.62	10036.9	14136.1	13486.7	7005.11	6930.02	7046.74	6785.46
ENSMUSG00000030088	Aldh1l1	900.48	-0.727097	0.141577	-5.1357	2.81102e-07	3.9098e-06	808.332	1503.07	1171.58	1074.35	677.998	661.856	672.338	634.316
ENSMUSG00000038368	Focad	1021.98	-0.726168	0.0808453	-8.98218	2.65443e-19	2.95097e-17	1268.84	1182.74	1316.07	1350.91	737.564	787.639	804.997	727.09
ENSMUSG00000072829	NA	17.689	-0.726095	0.25436	-2.85459	0.0043092	0.0131507	26.1279	24.6405	18.0614	26.0018	7.8837	14.9741	9.79865	14.024
ENSMUSG00000025013	Tll2	40.0252	-0.724754	0.221144	-3.27729	0.00104807	0.00396696	35.9258	52.8011	65.021	55.5494	21.0232	37.9344	27.1347	24.8117
ENSMUSG00000028519	Dab1	6359.14	-0.724363	0.111519	-6.49543	8.2798e-11	2.79538e-09	7826.94	6212.93	9521.97	8395.05	4546.27	4798.71	4659.63	4911.64
ENSMUSG00000035181	Heatr5a	710.093	-0.724268	0.125083	-5.79029	7.0265e-09	1.54901e-07	689.94	826.044	1068.03	995.162	499.301	547.054	544.956	510.258
ENSMUSG00000070526	Peg12	287.73	-0.72393	0.142285	-5.08788	3.62084e-07	4.8792e-06	262.095	349.66	419.024	425.485	220.744	214.629	202.003	208.202
ENSMUSG00000009900	Wnt3a	35.4952	-0.721638	0.244052	-2.9569	0.00310744	0.0100216	56.3383	22.2938	56.5924	53.1856	28.9069	31.9448	19.5973	15.1028
ENSMUSG00000031561	Tenm3	2446.35	-0.720914	0.102497	-7.03354	2.0136e-12	9.13693e-11	3165.56	2507.46	3438.89	3154.5	1959.54	1828.84	1865.51	1650.52
ENSMUSG00000070867	Trabd2b	12.0759	-0.720781	0.272697	-2.64315	0.00821376	0.0225386	12.2474	17.6004	26.4901	11.819	6.13177	3.9931	7.53742	10.7877
ENSMUSG00000033060	Lmo7	1194.33	-0.720573	0.107324	-6.71401	1.89349e-11	7.25868e-10	1664.02	1193.3	1678.51	1454.92	899.618	903.438	884.893	875.961
ENSMUSG00000051950	B3glct	1225.27	-0.71987	0.0954024	-7.54562	4.50144e-14	2.6538e-12	1433.77	1343.49	1668.87	1690.12	896.99	865.504	927.103	976.286
ENSMUSG00000022000	Zc3h13	2414.47	-0.718673	0.123672	-5.8111	6.20635e-09	1.38588e-07	2503.38	2548.53	3447.32	3643.8	1944.65	1628.19	1858.73	1741.13
ENSMUSG00000097079	Gm26604	78.1959	-0.718506	0.168606	-4.26144	2.03114e-05	0.000144087	104.512	97.3887	110.777	85.097	70.0774	50.912	55.0232	51.7809
ENSMUSG00000034330	Plcg2	31.2424	-0.717959	0.222765	-3.22294	0.00126881	0.00465638	29.3939	45.7609	44.5515	43.7304	22.7751	23.9586	20.351	19.4178
ENSMUSG00000032187	Smarca4	12249.9	-0.717454	0.132599	-5.41072	6.27723e-08	1.05279e-06	12044.1	12770.8	19083.7	17786.4	8651.05	10125.5	8851.19	8686.25
ENSMUSG00000097209	AU022754	73.3384	-0.717156	0.174602	-4.10737	4.00189e-05	0.000257059	111.86	78.6149	102.348	80.3694	55.1859	49.9137	58.7919	49.6234
ENSMUSG00000041133	Smc1a	4662.99	-0.716576	0.130427	-5.49408	3.9275e-08	7.04234e-07	4589.53	4802.55	7030.7	7042.96	3395.25	3442.05	3435.56	3565.33
ENSMUSG00000041117	Ccdc8	384.122	-0.716255	0.153597	-4.66321	3.11313e-06	3.04543e-05	329.865	435.316	588.802	590.951	280.309	268.536	287.93	291.268
ENSMUSG00000021451	Sema4d	1128.02	-0.71607	0.116406	-6.1515	7.67516e-10	2.07389e-08	1385.59	1107.65	1607.46	1560.11	793.626	939.376	837.408	792.895
ENSMUSG00000064246	Chil1	34.0177	-0.715972	0.220503	-3.247	0.00116629	0.00433431	38.3753	57.4945	46.9596	34.2752	21.8992	28.95	22.6123	21.5754
ENSMUSG00000025498	Irf7	32.0858	-0.714489	0.248489	-2.87533	0.00403601	0.0124438	57.9713	62.1879	26.4901	23.638	19.2713	25.9551	19.5973	21.5754
ENSMUSG00000029705	Cux1	3876.37	-0.714425	0.0879732	-8.12094	4.62592e-16	3.56425e-14	4144.54	4928.1	5400.36	4894.26	2850.4	3028.76	2940.35	2824.22
ENSMUSG00000038894	Irs2	454.916	-0.714345	0.117785	-6.06484	1.32083e-09	3.39231e-08	482.549	598.412	649.006	554.312	338.123	387.33	336.169	293.425
ENSMUSG00000035247	Hectd1	3980.16	-0.713986	0.121493	-5.87679	4.18311e-09	9.65963e-08	3854.68	4450.54	5882	5794.87	2945.88	2851.07	3017.98	3044.29
ENSMUSG00000056493	Foxk1	1234	-0.713601	0.130015	-5.48861	4.0512e-08	7.24746e-07	1241.07	1308.29	1912.1	1744.49	991.595	947.362	893.185	833.889
ENSMUSG00000039234	Sec24d	629.2	-0.711922	0.120916	-5.88774	3.91503e-09	9.12179e-08	703.82	661.774	989.765	802.512	466.014	441.237	488.425	480.052
ENSMUSG00000015501	Hivep2	4522.94	-0.711742	0.125903	-5.65311	1.57568e-08	3.19027e-07	5753.85	4123.18	7052.37	5779.5	3321.67	3494.96	3242.6	3415.38
ENSMUSG00000030306	Tmtc1	937.553	-0.710408	0.122395	-5.80421	6.46718e-09	1.43793e-07	1463.98	968.02	1230.58	1037.71	702.525	642.889	701.734	752.981
ENSMUSG00000098143	Gm26937	5.44769	-0.709475	0.27346	-2.59444	0.00947459	NA	7.34847	9.38686	9.63275	7.09141	0.875967	2.99482	3.01497	3.23631
ENSMUSG00000022867	Usp25	788.151	-0.708859	0.131603	-5.38636	7.18996e-08	1.18417e-06	721.783	930.472	1142.68	1165.36	575.51	574.008	575.105	620.292
ENSMUSG00000031955	Bcar1	1988.49	-0.70744	0.125589	-5.63296	1.77143e-08	3.53468e-07	2084.52	2224.69	2878.99	2784.56	1443.59	1808.87	1376.33	1306.39
ENSMUSG00000029594	Rbm19	367.658	-0.707174	0.141299	-5.00479	5.59222e-07	7.07621e-06	355.993	408.328	577.965	508.218	269.798	304.474	245.72	270.771
ENSMUSG00000015202	Cnksr3	116.277	-0.707058	0.168854	-4.1874	2.82167e-05	0.000190445	105.328	144.323	179.41	161.921	89.3486	93.8378	85.9266	70.12
ENSMUSG00000033295	Ptprf	5242.9	-0.706704	0.101615	-6.95475	3.53181e-12	1.57055e-10	6167.82	5588.7	7580.97	6846.76	4024.19	4295.58	3865.19	3573.96
ENSMUSG00000033386	Frrs1	34.478	-0.706369	0.224963	-3.13993	0.00168986	0.00595046	40.8248	50.4544	40.9392	47.2761	21.0232	13.9758	27.8885	33.4418
ENSMUSG00000040857	Erf	491.076	-0.706338	0.161208	-4.38154	1.17845e-05	9.27272e-05	436.826	607.799	745.334	693.777	346.007	476.177	334.662	288.031
ENSMUSG00000034471	Caskin2	676.448	-0.706253	0.143675	-4.91564	8.84947e-07	1.0522e-05	616.455	769.722	1077.66	941.976	549.231	534.077	465.059	457.398
ENSMUSG00000036053	Fmnl2	5949.55	-0.706209	0.0872936	-8.09005	5.96403e-16	4.57262e-14	7025.14	6671.71	8426.24	7531.08	4524.37	4173.79	4502.86	4741.19
ENSMUSG00000025231	Sufu	1365.26	-0.705936	0.123648	-5.70924	1.1348e-08	2.38032e-07	1291.7	1602.81	2020.47	1928.86	1052.91	1039.2	1037.9	948.238
ENSMUSG00000003032	Klf4	49.5995	-0.705569	0.190426	-3.7052	0.00021122	0.00103868	58.7878	62.1879	55.3883	76.8236	34.1627	35.9379	34.6721	38.8357
ENSMUSG00000049553	Polr1a	886.016	-0.704356	0.115865	-6.07909	1.20866e-09	3.12485e-08	899.779	1000.87	1246.24	1287.09	668.363	623.922	684.398	677.467
ENSMUSG00000015305	Sash1	383.706	-0.704221	0.159739	-4.40859	1.04047e-05	8.33875e-05	327.415	432.969	576.761	602.77	324.108	251.565	288.683	265.377
ENSMUSG00000039578	Ccser1	1036.1	-0.702953	0.115016	-6.11177	9.85338e-10	2.58614e-08	1074.51	1145.2	1446.12	1515.2	776.107	735.728	762.033	833.889
ENSMUSG00000023806	Rsph3b	27.0259	-0.702791	0.249397	-2.81796	0.00483298	0.0144738	28.5774	18.7737	55.3883	41.3666	21.0232	14.9741	18.8436	17.2603
ENSMUSG00000041859	Mcm3	1998.16	-0.70249	0.15456	-4.54511	5.49063e-06	4.8972e-05	1568.49	2388.96	3048.76	3067.04	1432.21	1595.24	1403.47	1481.15
ENSMUSG00000083327	Vcp-rs	42.4291	-0.702295	0.219731	-3.19616	0.00139272	0.00504687	36.7423	46.9343	61.4088	75.6417	28.0309	31.9448	33.9184	24.8117
ENSMUSG00000014329	Bicc1	97.02	-0.702069	0.172538	-4.06908	4.71998e-05	0.000294554	104.512	125.549	139.675	122.918	83.2169	46.9189	74.6205	78.7501
ENSMUSG00000024140	Epas1	368.55	-0.701449	0.121877	-5.75539	8.6442e-09	1.87641e-07	378.038	430.622	494.882	542.493	283.813	289.5	276.623	252.432
ENSMUSG00000001313	Rnd2	3752.15	-0.700672	0.0971264	-7.21403	5.43213e-13	2.72728e-11	4080.03	4306.22	5455.75	4856.44	2803.09	3005.8	2828.04	2681.82
ENSMUSG00000037990	Sh3rf3	1679.19	-0.700463	0.0807524	-8.67421	4.16428e-18	4.0008e-16	2037.98	1950.12	2299.82	2061.24	1265.77	1326.71	1183.38	1308.55
ENSMUSG00000040007	Bahd1	1022.63	-0.699809	0.141081	-4.96033	7.0374e-07	8.63802e-06	1011.64	1119.38	1578.57	1425.37	744.572	938.378	703.995	659.128
ENSMUSG00000035021	Baz1a	588.921	-0.698219	0.133512	-5.22965	1.69835e-07	2.50313e-06	572.364	632.44	883.804	863.971	460.759	437.244	445.462	415.326
ENSMUSG00000026255	Efhd1	24.151	-0.697172	0.236378	-2.94939	0.00318404	0.0102347	23.6784	35.2007	33.7146	34.2752	15.7674	19.9655	16.5823	14.024
ENSMUSG00000074272	Ceacam1	11.6031	-0.696006	0.270135	-2.57651	0.0099802	0.0264936	16.3299	18.7737	18.0614	10.6371	7.8837	7.9862	4.52245	8.63015
ENSMUSG00000031626	Sorbs2	3715.03	-0.695844	0.109957	-6.32835	2.47793e-10	7.54727e-09	3693.01	4323.82	5246.23	5260.65	2867.92	2631.45	2834.07	2863.05
ENSMUSG00000024968	Rcor2	4260.72	-0.695789	0.116981	-5.94788	2.7163e-09	6.53424e-08	4393.57	4742.71	6594.82	5537.21	3425.91	3226.42	3269.73	2895.42
ENSMUSG00000064325	Hhip	32.4575	-0.695499	0.226197	-3.07475	0.00210681	0.00720353	31.8434	42.2409	39.7351	55.5494	28.0309	17.9689	24.8735	19.4178
ENSMUSG00000033577	Myo6	891.478	-0.695326	0.123608	-5.62524	1.85251e-08	3.67293e-07	834.46	1304.77	1152.32	1164.17	666.611	620.927	655.002	733.563
ENSMUSG00000043557	Mdga1	2899.12	-0.695154	0.115472	-6.0201	1.74313e-09	4.38289e-08	3561.56	2782.03	4305.84	3815.18	2302.04	2170.25	2225.8	2030.24
ENSMUSG00000060534	Dcc	2558.6	-0.694656	0.13184	-5.26894	1.37214e-07	2.06564e-06	2777.72	2407.73	3588.2	4029.1	1955.16	1871.76	1994.4	1844.7
ENSMUSG00000026556	Vangl2	4128.4	-0.694624	0.0959663	-7.23821	4.54638e-13	2.32763e-11	4619.74	4506.87	5931.36	5478.12	3169.25	3205.46	3092.6	3023.79
ENSMUSG00000033306	Lpp	375.037	-0.693388	0.134627	-5.15044	2.59875e-07	3.64058e-06	413.147	440.009	562.312	462.124	324.108	221.617	263.056	313.922
ENSMUSG00000029599	Ddx54	1684.61	-0.693306	0.141078	-4.91435	8.90776e-07	1.05752e-05	1617.48	1774.12	2599.64	2452.45	1263.14	1443.5	1254.23	1072.3
ENSMUSG00000031563	Wwc2	494.658	-0.692265	0.104145	-6.64709	2.98941e-11	1.11576e-09	554.401	566.732	706.803	634.681	346.883	393.32	376.871	377.569
ENSMUSG00000036192	Rorb	517.521	-0.69184	0.112863	-6.1299	8.79345e-10	2.33552e-08	584.612	610.146	785.069	599.224	358.27	385.334	395.715	421.799
ENSMUSG00000030259	Rassf8	171.593	-0.691159	0.143103	-4.82981	1.36666e-06	1.51609e-05	173.097	192.431	242.023	254.109	131.395	125.783	134.166	119.743
ENSMUSG00000021363	Mak	45.9963	-0.690421	0.225509	-3.06161	0.00220153	0.00747315	84.9156	64.5347	43.3474	44.9123	39.4185	37.9344	32.4109	20.4966
ENSMUSG00000028496	Mllt3	5521.31	-0.689756	0.076652	-8.99853	2.28752e-19	2.57992e-17	6341.73	6544.99	7450.93	7028.77	4067.11	4139.84	4101.87	4495.23
ENSMUSG00000033066	Gas7	2721.67	-0.688983	0.107505	-6.40887	1.46606e-10	4.7537e-09	3194.13	2763.26	4075.86	3505.52	1988.44	2095.38	2032.09	2118.7
ENSMUSG00000030662	Ipo5	6370.01	-0.688968	0.111855	-6.15948	7.29854e-10	1.98245e-08	6244.57	7464.9	9054.78	8944.64	4577.8	5071.23	4620.44	4981.76
ENSMUSG00000039911	Spsb1	211.947	-0.688195	0.154046	-4.46747	7.91519e-06	6.70615e-05	219.638	201.817	341.962	301.385	160.302	156.729	153.01	160.737
ENSMUSG00000015143	Actn1	1069.34	-0.687889	0.123428	-5.57319	2.50113e-08	4.74149e-07	983.878	1417.42	1485.85	1446.65	767.347	893.456	797.459	762.69
ENSMUSG00000020340	Cyfip2	5628.5	-0.687314	0.108862	-6.31361	2.72605e-10	8.25451e-09	5673.83	6431.17	8099.94	7787.55	4017.18	4482.25	4205.88	4330.18
ENSMUSG00000028906	Epb4.1	5571.26	-0.68709	0.123008	-5.58575	2.32689e-08	4.46496e-07	5607.7	5805.77	8523.78	7833.65	4027.7	4304.56	4188.55	4278.4
ENSMUSG00000074994	Qser1	3714.65	-0.686887	0.114538	-5.99703	2.00956e-09	4.98832e-08	3583.6	4463.45	5314.87	5127.09	2768.93	2678.37	2707.44	3073.41
ENSMUSG00000031274	Col4a5	444.649	-0.685425	0.109735	-6.24616	4.20663e-10	1.22149e-08	587.061	461.129	582.781	579.132	355.643	296.488	342.199	352.758
ENSMUSG00000048251	Bcl11b	6290.22	-0.685082	0.160198	-4.27647	1.89878e-05	0.000136637	4742.21	7771.15	9715.83	9370.12	4277.35	5378.7	4314.42	4751.98
ENSMUSG00000028747	Htr6	28.5022	-0.684536	0.231053	-2.96268	0.00304976	0.0098581	32.6599	32.854	45.7555	36.639	20.1472	27.9517	15.8286	16.1815
ENSMUSG00000067158	Col4a4	25.6345	-0.684442	0.250264	-2.73488	0.00624027	0.0179493	26.9444	46.9343	40.9392	21.2742	23.6511	9.98274	18.0898	17.2603
ENSMUSG00000008575	Nfib	20326.4	-0.684106	0.160097	-4.27308	1.92795e-05	0.000138216	18413.6	18458.1	34518.9	30685.7	14277.4	15195.7	14899.2	16162.1
ENSMUSG00000026083	Eif5b	3066.44	-0.684096	0.127074	-5.38345	7.30707e-08	1.19965e-06	2983.48	3230.25	4486.45	4584.6	2248.61	2271.07	2311.73	2415.36
ENSMUSG00000037523	Mavs	184.582	-0.684072	0.141574	-4.83192	1.35224e-06	1.5033e-05	180.446	214.724	262.492	267.11	142.783	132.771	144.719	131.61
ENSMUSG00000044288	Cnr1	6717.73	-0.683703	0.107698	-6.34832	2.17683e-10	6.74905e-09	8742.23	6555.55	9123.41	8945.82	4719.71	5123.14	4908.37	5623.62
ENSMUSG00000022883	Robo1	6193.11	-0.683667	0.0775115	-8.8202	1.14255e-18	1.19346e-16	6998.19	7344.04	8137.26	8170.49	4640	5039.29	4651.34	4564.27
ENSMUSG00000090722	Gm8378	3.90326	-0.68321	0.260163	-2.62609	0.00863729	NA	5.71548	7.04014	7.22456	5.90951	3.50387	0	0.753742	1.07877
ENSMUSG00000091549	Gm6548	79.3473	-0.682386	0.170838	-3.99435	6.48708e-05	0.000384922	80.8332	116.162	103.552	99.2798	49.0541	59.8965	58.0382	67.9625
ENSMUSG00000030319	Cand2	1085.77	-0.682315	0.147618	-4.62217	3.79748e-06	3.57339e-05	924.274	1256.67	1653.22	1600.3	875.091	880.478	773.34	722.775
ENSMUSG00000043671	Dpy19l3	1780.82	-0.68175	0.109245	-6.24056	4.36008e-10	1.26134e-08	2171.06	1751.82	2571.94	2348.44	1276.28	1427.53	1357.49	1341.99
ENSMUSG00000005672	Kit	1765.56	-0.681024	0.142324	-4.78502	1.7097e-06	1.83896e-05	1964.49	1528.88	2769.41	2557.64	1310.45	1266.81	1356.74	1370.04
ENSMUSG00000043279	Trim56	289.896	-0.680415	0.138501	-4.91272	8.98229e-07	1.06555e-05	275.159	349.66	426.249	398.301	234.759	191.669	235.168	208.202
ENSMUSG00000029335	Bmp3	107.662	-0.680256	0.157776	-4.31154	1.62121e-05	0.000120327	106.961	127.896	156.532	148.92	72.7053	85.8516	76.128	86.3015
ENSMUSG00000067150	Xpo5	2302.45	-0.68023	0.112286	-6.05801	1.37816e-09	3.52792e-08	2297.62	2643.57	3255.87	3238.41	1614.41	1838.82	1718.53	1812.33
ENSMUSG00000030786	Itgam	77.9924	-0.679399	0.206311	-3.29308	0.000990945	0.00378109	94.7136	132.589	97.5316	72.096	40.2945	76.8671	42.9633	66.8837
ENSMUSG00000020228	Helb	305.841	-0.678343	0.137146	-4.94615	7.56951e-07	9.19686e-06	289.04	350.834	465.984	420.757	233.883	224.612	225.369	236.25
ENSMUSG00000022629	Kif21a	5265.31	-0.678111	0.110535	-6.13478	8.5276e-10	2.27266e-08	5383.98	5819.85	7694.16	7229.7	4131.94	3725.56	4042.32	4095.01
ENSMUSG00000031902	Nfatc3	963.888	-0.678058	0.117834	-5.75437	8.69658e-09	1.88253e-07	912.843	1166.32	1355.81	1355.64	717.417	738.723	739.421	724.933
ENSMUSG00000063632	Sox11	2954.19	-0.678025	0.144349	-4.69712	2.63852e-06	2.65455e-05	2554.82	3471.96	4799.52	3927.46	2348.47	2411.83	2164.75	1954.73
ENSMUSG00000032481	Smarcc1	5948.15	-0.677774	0.132436	-5.11775	3.0921e-07	4.2587e-06	5334.17	6686.96	8810.35	8794.53	4289.61	4511.2	4453.86	4704.51
ENSMUSG00000062175	Tgif2	567.483	-0.677755	0.125986	-5.37959	7.46549e-08	1.21795e-06	573.181	610.146	828.416	811.967	409.077	438.242	409.282	459.556
ENSMUSG00000096971	4930556M19Rik	30.9735	-0.677575	0.222577	-3.04424	0.00233272	0.00783481	43.2743	45.7609	38.531	31.9114	20.1472	16.9707	26.381	24.8117
ENSMUSG00000001911	Nfix	15563.7	-0.676598	0.146484	-4.61891	3.85757e-06	3.619e-05	16384.6	13984.1	25223.3	22132.3	12134.8	13039.5	11372.5	10238.6
ENSMUSG00000063919	Srrm4	4225.34	-0.67601	0.11909	-5.67644	1.37523e-08	2.83122e-07	4272.73	4545.59	6457.55	5708.59	3368.09	2987.84	3273.5	3188.84
ENSMUSG00000028813	CK137956	26.1747	-0.675901	0.231346	-2.9216	0.00348237	0.0110431	31.8434	30.5073	39.7351	33.0933	15.7674	23.9586	15.0748	19.4178
ENSMUSG00000024544	Ldlrad4	272.179	-0.675724	0.119252	-5.66637	1.45855e-08	2.97912e-07	364.157	335.58	363.636	288.384	194.465	220.619	226.123	184.47
ENSMUSG00000042589	Cux2	2516.88	-0.67534	0.117821	-5.73191	9.93058e-09	2.11725e-07	3007.16	3395.7	3664.06	2427.63	2005.09	2009.53	1940.89	1685.04
ENSMUSG00000032300	1700017B05Rik	182.811	-0.674835	0.168707	-4.00005	6.3329e-05	0.000377356	168.198	210.031	262.492	277.747	107.744	174.698	128.89	132.689
ENSMUSG00000070469	Adamtsl3	47.7855	-0.673884	0.195146	-3.45322	0.00055393	0.00231757	60.4207	55.1478	71.0415	55.5494	27.155	34.9396	39.1946	38.8357
ENSMUSG00000047959	Kcna3	265.081	-0.673265	0.113816	-5.91537	3.31135e-09	7.82063e-08	299.654	350.834	369.657	295.476	202.348	197.658	206.525	198.494
ENSMUSG00000019849	Prep	1355.76	-0.67292	0.1087	-6.19062	5.99274e-10	1.65963e-08	1372.53	1603.98	1921.73	1818.95	945.168	1113.08	1029.61	1041.01
ENSMUSG00000025582	Nptx1	708.256	-0.672862	0.118404	-5.68275	1.32547e-08	2.73965e-07	863.037	675.854	999.397	976.251	563.247	540.066	548.724	499.47
ENSMUSG00000045216	Hs6st1	1724.59	-0.672654	0.0999451	-6.73023	1.6939e-11	6.57452e-10	1962.86	1933.69	2385.31	2249.16	1200.07	1494.42	1242.17	1329.04
ENSMUSG00000020961	Ston2	270.736	-0.672589	0.139341	-4.82694	1.38647e-06	1.53697e-05	254.747	315.633	409.392	369.935	211.984	208.639	188.436	207.124
ENSMUSG00000020532	Acaca	1309.1	-0.672105	0.0825128	-8.14547	3.778e-16	2.94004e-14	1550.53	1460.83	1698.98	1751.58	1030.14	1000.27	968.559	1011.89
ENSMUSG00000033450	Tagap	21.7485	-0.671701	0.251907	-2.66647	0.00766534	0.0213042	7.34847	9.38686	73.4497	57.9132	11.3876	5.98965	5.2762	3.23631
ENSMUSG00000033955	Tnks1bp1	1190.02	-0.671452	0.116542	-5.76146	8.33895e-09	1.81278e-07	1217.4	1308.29	1761.59	1614.48	952.176	939.376	896.2	830.652
ENSMUSG00000031841	Cdh13	2765.28	-0.670149	0.108169	-6.1954	5.8139e-10	1.62164e-08	3348.45	2803.15	3925.34	3608.35	1926.25	2378.89	2033.6	2098.21
ENSMUSG00000026384	Ptpn4	1495.29	-0.669746	0.0798722	-8.38522	5.06305e-17	4.25953e-15	1721.17	1865.64	1937.39	1850.86	1204.45	1048.19	1125.34	1209.3
ENSMUSG00000048285	Frmd6	341.431	-0.669115	0.11056	-6.05204	1.43021e-09	3.65513e-08	426.211	477.556	400.963	385.3	233.007	281.513	276.623	250.274
ENSMUSG00000026615	Eprs	4363.96	-0.668619	0.117315	-5.69935	1.20262e-08	2.499e-07	4426.23	4599.56	6210.71	6384.64	3230.57	3339.23	3262.2	3458.53
ENSMUSG00000037814	Larp1b	82.7974	-0.667442	0.171348	-3.89523	9.81039e-05	0.000546293	84.0991	96.2153	118.001	117.008	65.6975	66.8844	49.747	64.7261
ENSMUSG00000038949	Cnst	1669.2	-0.66686	0.08997	-7.41203	1.24384e-13	6.76892e-12	1807.72	1952.47	2328.72	2147.52	1313.95	1267.81	1270.06	1265.4
ENSMUSG00000001440	Kpnb1	8605.96	-0.666741	0.127928	-5.21187	1.8695e-07	2.72188e-06	7808.97	9890.23	12431.1	12563.6	6243.89	6652.5	6235.71	7021.71
ENSMUSG00000049577	Zfpm1	104.339	-0.664736	0.186684	-3.56076	0.000369778	0.00166	122.474	99.7354	145.695	158.375	77.0851	101.824	79.8967	49.6234
ENSMUSG00000040383	Aqr	2503.42	-0.663267	0.125201	-5.29762	1.17319e-07	1.80966e-06	2416.01	2678.77	3586.99	3720.63	1861.43	1850.8	1898.68	2014.06
ENSMUSG00000053414	Hunk	1937.43	-0.662601	0.119362	-5.55118	2.83755e-08	5.2954e-07	1851	2212.95	2833.23	2690.01	1421.69	1518.38	1430.6	1541.56
ENSMUSG00000029603	Dtx1	1830.73	-0.66253	0.119032	-5.56599	2.60666e-08	4.91758e-07	2000.42	2174.23	2633.35	2250.34	1429.58	1687.08	1319.8	1151.05
ENSMUSG00000039963	Ccdc40	350.139	-0.662467	0.130621	-5.07167	3.94348e-07	5.25483e-06	369.873	382.515	517.76	468.033	304.836	236.591	276.623	244.881
ENSMUSG00000024420	Zfp521	1358.99	-0.660097	0.216188	-3.05334	0.00226307	0.00765706	1087.57	1297.73	2142.08	2402.81	1006.49	942.371	1019.81	973.05
ENSMUSG00000042608	Stk40	1249.97	-0.659864	0.136357	-4.83922	1.30347e-06	1.45637e-05	1210.86	1304.77	1914.51	1770.49	939.037	1086.12	912.028	861.937
ENSMUSG00000049551	Fzd9	221.676	-0.659073	0.154644	-4.26188	2.02719e-05	0.000144069	264.545	194.777	313.064	330.933	148.038	196.66	156.025	169.367
ENSMUSG00000056076	Eif3b	3710.77	-0.658735	0.118072	-5.57912	2.41744e-08	4.59964e-07	3606.47	4095.02	5381.09	5254.74	2862.66	2936.92	2691.61	2857.66
ENSMUSG00000036885	Arhgef26	890.647	-0.658566	0.120417	-5.46904	4.52478e-08	7.99361e-07	867.936	1077.14	1276.34	1181.9	615.805	765.677	639.173	701.2
ENSMUSG00000033720	Sfxn5	709.095	-0.657944	0.091535	-7.1879	6.57963e-13	3.27174e-11	815.68	870.631	895.845	911.247	583.394	493.148	587.165	515.652
ENSMUSG00000022637	Cblb	2271.11	-0.657906	0.137376	-4.78907	1.67555e-06	1.80973e-05	2096.76	2378.4	3543.65	3241.96	1666.97	1718.03	1666.52	1856.56
ENSMUSG00000082226	Gm715	48.9591	-0.657864	0.211259	-3.11402	0.00184559	0.00642324	62.0537	37.5474	85.4906	63.8227	36.7906	38.9327	34.6721	32.3631
ENSMUSG00000000787	Ddx3x	12306.9	-0.657809	0.157536	-4.17562	2.97172e-05	0.000198932	10430.7	12036.3	18649	20183.3	8908.58	9165.16	9099.93	9981.85
ENSMUSG00000054027	Nt5dc3	1569.11	-0.657669	0.0854379	-7.69762	1.38619e-14	8.84206e-13	2171.88	1818.7	1919.32	1803.58	1130.87	1245.85	1211.26	1251.37
ENSMUSG00000004105	Angptl2	229.21	-0.657487	0.123155	-5.3387	9.36163e-08	1.48526e-06	284.141	233.498	315.472	300.203	185.705	183.683	168.085	162.894
ENSMUSG00000001424	Snd1	2108.8	-0.657373	0.14529	-4.52457	6.05189e-06	5.3306e-05	2008.58	2039.3	3240.22	3184.04	1454.11	1771.94	1559.49	1612.76
ENSMUSG00000031189	Aff2	985.553	-0.657219	0.109005	-6.02928	1.64693e-09	4.16116e-08	1112.88	1023.17	1420.83	1304.82	740.192	706.778	761.28	814.471
ENSMUSG00000044220	Nkx2-3	40.3331	-0.65681	0.24795	-2.64896	0.00807389	0.0222574	34.2929	73.9215	30.1023	73.2779	40.2945	21.962	29.3959	19.4178
ENSMUSG00000064202	4430402I18Rik	48.193	-0.656649	0.200074	-3.28203	0.00103063	0.00391143	73.4847	71.5748	50.5719	47.2761	35.9146	38.9327	35.4259	32.3631
ENSMUSG00000047921	Trappc9	1369.26	-0.656387	0.112262	-5.8469	5.00829e-09	1.13961e-07	1439.48	1517.15	1914.51	1885.13	969.695	1196.93	1023.58	1007.57
ENSMUSG00000021379	Id4	2145.51	-0.655893	0.143837	-4.55999	5.11565e-06	4.60231e-05	1748.94	2726.88	2811.56	3360.15	1711.64	1535.35	1596.43	1673.17
ENSMUSG00000031004	Mki67	5040.32	-0.655664	0.152632	-4.29573	1.74119e-05	0.00012711	3884.07	6536.77	7359.42	7280.52	4159.09	3262.36	3933.03	3907.3
ENSMUSG00000048232	Fbxo10	1568.8	-0.65556	0.103584	-6.32877	2.47119e-10	7.54149e-09	1966.12	1558.22	2203.49	2000.96	1200.07	1220.89	1262.52	1138.1
ENSMUSG00000020850	Prpf8	9600.69	-0.653941	0.11446	-5.71325	1.10836e-08	2.33114e-07	9182.32	10966.2	13623.1	13578.9	7238.99	7594.87	7383.66	7237.46
ENSMUSG00000082063	Gm12993	22.1342	-0.653936	0.241043	-2.71295	0.00666877	0.018961	23.6784	32.854	25.286	33.0933	19.2713	14.9741	12.8136	15.1028
ENSMUSG00000032718	Mansc1	34.1673	-0.653215	0.215039	-3.03765	0.00238428	0.00799071	46.5403	50.4544	32.5105	43.7304	23.6511	23.9586	23.366	29.1268
ENSMUSG00000025857	Heatr2	379.317	-0.652828	0.121049	-5.39311	6.92488e-08	1.14658e-06	387.019	435.316	550.271	502.308	295.201	288.501	310.542	265.377
ENSMUSG00000030770	Parva	1046.79	-0.652815	0.118223	-5.5219	3.35353e-08	6.1333e-07	991.227	1274.27	1396.75	1503.38	747.2	818.585	790.676	852.228
ENSMUSG00000025332	Kdm5c	3293.67	-0.652801	0.151548	-4.30756	1.65066e-05	0.000122105	2896.93	3222.04	5304.03	4935.62	2489.5	2581.54	2450.42	2469.3
ENSMUSG00000041605	5730559C18Rik	206.403	-0.651743	0.138944	-4.69069	2.72284e-06	2.71308e-05	204.941	225.285	299.819	293.112	161.178	155.731	151.502	159.658
ENSMUSG00000027332	Ivd	1462.81	-0.651625	0.120335	-5.41507	6.12636e-08	1.03082e-06	1477.86	1600.46	2296.21	1843.77	1081.82	1117.07	1147.2	1138.1
ENSMUSG00000030213	Atf7ip	3488.87	-0.651291	0.112667	-5.78069	7.43954e-09	1.63083e-07	3506.04	3775.86	5005.42	4903.71	2682.21	2720.3	2701.41	2616.02
ENSMUSG00000021048	Mthfd1	1285.54	-0.650203	0.134404	-4.83766	1.31376e-06	1.46682e-05	1139.01	1499.55	1879.59	1839.04	965.316	1081.13	909.767	970.892
ENSMUSG00000045414	1190002N15Rik	910.05	-0.649856	0.0833668	-7.79515	6.43334e-15	4.29736e-13	1009.19	1172.18	1139.07	1146.45	720.045	664.851	697.212	731.405
ENSMUSG00000068270	Shroom4	214.585	-0.649658	0.125668	-5.16963	2.34558e-07	3.34616e-06	249.848	258.139	252.86	300.203	164.682	142.753	190.697	157.5
ENSMUSG00000035049	Rrp12	709.468	-0.649528	0.107356	-6.05024	1.44629e-09	3.69018e-08	762.608	774.416	994.581	960.887	542.224	582.992	535.911	522.124
ENSMUSG00000039414	Heatr5b	1380.68	-0.649329	0.103522	-6.27237	3.5559e-10	1.04423e-08	1463.98	1601.63	2020.47	1704.3	1000.35	1093.11	1028.86	1132.71
ENSMUSG00000080242	Gm15487	147.806	-0.649166	0.233707	-2.7777	0.00547459	0.0160737	27.7609	24.6405	546.658	481.034	26.279	29.9482	25.6272	20.4966
ENSMUSG00000030847	Bag3	63.4179	-0.649032	0.199576	-3.25206	0.00114573	0.00427221	52.2558	78.6149	85.4906	104.007	52.558	49.9137	39.1946	45.3083
ENSMUSG00000066026	Dhrs3	154.1	-0.648737	0.183611	-3.53321	0.00041055	0.00180963	235.968	242.885	175.798	115.826	98.9843	133.769	113.061	116.507
ENSMUSG00000029338	Antxr2	214.803	-0.648505	0.119083	-5.44582	5.15681e-08	8.90794e-07	253.93	242.885	285.37	275.383	154.17	178.691	149.995	177.997
ENSMUSG00000032717	Mdfi	87.9842	-0.647167	0.160741	-4.02615	5.66984e-05	0.000344036	94.7136	116.162	115.593	111.099	56.0619	78.8637	65.5756	65.8049
ENSMUSG00000032352	Lrrc1	422.184	-0.646827	0.115052	-5.62202	1.88737e-08	3.72779e-07	433.56	478.73	593.618	574.404	338.123	313.458	324.109	321.473
ENSMUSG00000009681	Bcr	3251.83	-0.646685	0.0986652	-6.55434	5.58869e-11	1.95466e-09	3404.79	3686.69	4563.51	4316.31	2522.78	2648.42	2470.77	2401.34
ENSMUSG00000030172	Erc1	3132.87	-0.646649	0.10868	-5.95005	2.68062e-09	6.47629e-08	3187.6	3455.54	4510.53	4253.67	2295.91	2452.76	2392.38	2514.61
ENSMUSG00000018707	Dync1h1	13519.1	-0.646638	0.111884	-5.77957	7.48927e-09	1.63942e-07	13786.5	14699.8	20162.5	17864.5	10947	9889.91	10719	10083.3
ENSMUSG00000050315	Synpo2	68.0929	-0.646403	0.187948	-3.43927	0.000583287	0.00241701	66.1362	76.2682	114.389	85.097	44.6743	47.9172	52.0082	58.2535
ENSMUSG00000024805	Pcgf5	186.051	-0.645629	0.145285	-4.44388	8.83517e-06	7.29886e-05	174.73	218.244	260.084	269.474	155.922	135.765	137.181	137.004
ENSMUSG00000029207	Apbb2	1173.41	-0.645495	0.0847457	-7.61685	2.59944e-14	1.59912e-12	1286.8	1542.96	1399.16	1523.47	879.471	949.359	890.17	915.875
ENSMUSG00000044864	Ankrd50	2511.92	-0.64492	0.0951174	-6.78025	1.19967e-11	4.79992e-10	2598.09	3017.88	3459.36	3250.23	1892.96	2050.46	1851.19	1975.23
ENSMUSG00000022641	Bbx	915.583	-0.644912	0.119523	-5.39573	6.82456e-08	1.1348e-06	878.55	1059.54	1276.34	1295.36	724.425	652.872	696.458	741.114
ENSMUSG00000087141	Plcxd2	1668.08	-0.644575	0.0995514	-6.4748	9.49403e-11	3.18459e-09	1710.56	1974.76	2217.94	2285.8	1239.49	1301.75	1242.17	1372.19
ENSMUSG00000041577	Prelp	100.136	-0.64439	0.19348	-3.33052	0.000866834	0.00338131	142.887	68.0547	137.267	153.647	67.4495	77.8654	70.8518	83.0652
ENSMUSG00000022500	Litaf	672.55	-0.644349	0.134876	-4.77733	1.77635e-06	1.89785e-05	621.354	777.936	939.193	982.161	454.627	545.058	486.164	573.905
ENSMUSG00000033948	Zswim5	1891.35	-0.644339	0.11713	-5.50106	3.77509e-08	6.80828e-07	1815.89	2153.11	2677.9	2661.64	1370.01	1530.35	1454.72	1467.13
ENSMUSG00000059273	Zc3h4	3427.74	-0.643981	0.130876	-4.92054	8.63038e-07	1.03088e-05	3129.63	3743.01	5101.74	4933.26	2695.35	2729.28	2626.79	2462.83
ENSMUSG00000024251	Thada	567.16	-0.643538	0.124553	-5.16678	2.38156e-07	3.39128e-06	542.154	639.48	800.722	813.149	426.596	436.246	433.402	445.532
ENSMUSG00000070348	Ccnd1	1292.98	-0.642619	0.117893	-5.45088	5.01218e-08	8.69673e-07	1225.56	1565.26	1678.51	1893.41	1048.53	923.404	1014.54	994.625
ENSMUSG00000026442	Nfasc	6450.66	-0.6426	0.102129	-6.29204	3.13312e-10	9.30609e-09	7905.32	6356.08	9239.01	8156.31	5015.79	4989.38	5035	4908.4
ENSMUSG00000029554	Mad1l1	694.563	-0.642115	0.133889	-4.79586	1.61976e-06	1.75924e-05	667.894	738.042	1027.09	993.98	507.185	598.965	508.776	514.573
ENSMUSG00000043889	Gm8399	39.6341	-0.641355	0.230189	-2.78621	0.00533286	0.0157317	40.8248	31.6806	66.2251	63.8227	21.0232	31.9448	24.8735	36.6782
ENSMUSG00000032714	Syde1	233.015	-0.641294	0.14	-4.58068	4.63469e-06	4.23323e-05	222.087	272.219	326.309	332.115	176.945	190.67	188.436	155.343
ENSMUSG00000013921	Clip3	11548.6	-0.640326	0.115909	-5.52438	3.30657e-08	6.06165e-07	11179.5	12896.4	16558.7	16118.8	8587.98	9632.35	8664.27	8750.98
ENSMUSG00000034312	Iqsec1	1554.16	-0.639819	0.117282	-5.45541	4.88597e-08	8.50935e-07	1568.49	1849.21	2084.29	2139.24	1283.29	1279.79	1252.72	976.286
ENSMUSG00000053358	Gm9905	27.7181	-0.639806	0.244677	-2.6149	0.00892534	0.0241128	25.3114	37.5474	28.8982	52.0037	26.279	13.9758	15.0748	22.6542
ENSMUSG00000027508	Pag1	1894.1	-0.639419	0.0947347	-6.74957	1.48281e-11	5.82842e-10	2088.6	2078.02	2642.98	2470.18	1539.95	1432.52	1414.02	1486.54
ENSMUSG00000033854	Kcnk10	626.226	-0.63895	0.0844141	-7.56923	3.75457e-14	2.26496e-12	725.865	787.323	783.865	765.873	480.906	492.149	456.014	517.809
ENSMUSG00000054640	Slc8a1	1269.08	-0.638862	0.102515	-6.23188	4.60875e-10	1.32589e-08	1846.1	1338.8	1602.65	1431.28	971.447	999.273	958.76	1004.33
ENSMUSG00000037679	Inf2	531.91	-0.638423	0.139555	-4.57472	4.7686e-06	4.34026e-05	593.593	533.878	812.763	685.503	488.79	392.322	418.327	330.103
ENSMUSG00000074664	A830092H15Rik	89.5458	-0.638217	0.171909	-3.71253	0.000205201	0.00101389	128.19	80.9617	126.43	108.735	75.3332	72.874	58.0382	65.8049
ENSMUSG00000079662	Ntn3	304.268	-0.638005	0.164088	-3.88818	0.000100997	0.000560798	370.689	251.098	521.372	366.39	242.643	256.557	211.802	213.596
ENSMUSG00000056367	Actr3b	748.304	-0.637841	0.104071	-6.12892	8.84769e-10	2.34592e-08	945.503	1045.46	895.845	780.055	526.456	615.935	569.829	607.347
ENSMUSG00000026234	Ncl	11395.7	-0.637548	0.126947	-5.02215	5.10969e-07	6.54545e-06	11208	11611.5	16256.5	16985.1	8197.3	8991.46	8526.33	9389.61
ENSMUSG00000048087	Gm4737	77.6589	-0.637432	0.200435	-3.18024	0.00147155	0.00529308	93.8971	140.803	62.6129	93.3703	52.558	60.8947	68.5905	48.5446
ENSMUSG00000048546	Tob2	666	-0.637218	0.145027	-4.39378	1.11398e-05	8.84588e-05	584.612	777.936	1042.74	884.063	471.27	592.975	492.194	482.21
ENSMUSG00000041949	Tango6	171.952	-0.637109	0.147796	-4.31074	1.62709e-05	0.000120665	167.382	190.084	238.41	255.291	146.286	124.784	130.397	122.98
ENSMUSG00000029544	Cabp1	356.661	-0.637021	0.153429	-4.15188	3.29748e-05	0.000218113	463.77	300.379	583.985	416.03	268.046	287.503	281.146	252.432
ENSMUSG00000024507	Hsd17b4	2248.52	-0.636544	0.117933	-5.39751	6.75707e-08	1.12599e-06	2182.5	2480.48	3225.77	3154.5	1697.62	1857.79	1693.66	1695.83
ENSMUSG00000021747	4930452B06Rik	184.231	-0.635834	0.130007	-4.89077	1.00441e-06	1.1745e-05	199.225	206.511	252.86	249.381	130.519	138.76	155.271	141.319
ENSMUSG00000035283	Adrb1	58.1512	-0.635325	0.193928	-3.27608	0.00105257	0.00397755	54.7053	75.0949	89.1029	73.2779	38.5425	52.9085	45.9783	35.5994
ENSMUSG00000055485	Soga1	3354.36	-0.635134	0.135965	-4.67131	2.99285e-06	2.93699e-05	2983.48	3854.48	5211.32	4471.14	2724.26	2794.17	2497.15	2298.86
ENSMUSG00000024076	Vit	586.043	-0.63485	0.0843835	-7.52339	5.33743e-14	3.123e-12	732.397	732.175	681.517	717.415	483.534	465.196	442.447	433.665
ENSMUSG00000047030	Spata2	1319.36	-0.634725	0.118403	-5.36069	8.29037e-08	1.33989e-06	1374.98	1492.51	1931.37	1678.3	958.308	1207.91	985.895	925.584
ENSMUSG00000029832	Nfe2l3	517.625	-0.634629	0.115432	-5.49784	3.84481e-08	6.926e-07	640.133	618.359	747.742	531.856	361.774	419.275	380.64	441.217
ENSMUSG00000031217	Efnb1	3430.15	-0.633969	0.131117	-4.83516	1.3304e-06	1.48114e-05	3298.65	3717.2	5145.09	4711.06	2720.75	3013.79	2555.19	2279.44
ENSMUSG00000024206	Rfx2	136.805	-0.633743	0.166162	-3.814	0.000136738	0.000719226	125.74	183.044	183.022	187.922	134.899	95.8344	91.2028	92.7741
ENSMUSG00000010205	Raver1	2127.63	-0.633603	0.130274	-4.86362	1.15258e-06	1.3094e-05	1940.81	2388.96	3154.72	2979.58	1735.29	1678.1	1671.05	1472.52
ENSMUSG00000038025	Phf2	3341.4	-0.633481	0.126946	-4.99018	6.03231e-07	7.57764e-06	3087.99	3815.76	4865.74	4651.97	2751.41	2735.27	2546.89	2276.2
ENSMUSG00000027200	Sema6d	3003.51	-0.633443	0.0927486	-6.82968	8.51046e-12	3.4857e-10	3300.28	3313.56	4031.3	4042.11	2439.57	2168.25	2362.98	2370.06
ENSMUSG00000034931	Dhx8	1912.1	-0.633344	0.137699	-4.59949	4.2353e-06	3.91904e-05	1704.84	2031.08	2900.66	2779.83	1444.47	1454.49	1499.19	1482.23
ENSMUSG00000028430	Nol6	2211.21	-0.632947	0.106282	-5.95537	2.5949e-09	6.32034e-08	2323.75	2393.65	3140.28	2972.48	1725.65	1839.82	1667.28	1626.78
[truncated: 2,594 more rows]

## Sheet: Plus Fold
	gene.name	baseMean	log2FoldChange	lfcSE	stat	pvalue	padj	Sample_Control_mm_rna_sr_Tuoc_C_1_geneCounts.txt	Sample_Control_mm_rna_sr_Tuoc_C_2_geneCounts.txt	Sample_Control_mm_rna_sr_Tuoc_C_3_geneCounts.txt	Sample_Control_mm_rna_sr_Tuoc_C_4_geneCounts.txt	Sample_Pax6cKO_mm_rna_sr_Tuoc_M_1_geneCounts.txt	Sample_Pax6cKO_mm_rna_sr_Tuoc_M_2_geneCounts.txt	Sample_Pax6cKO_mm_rna_sr_Tuoc_M_3_geneCounts.txt	Sample_Pax6cKO_mm_rna_sr_Tuoc_M_4_geneCounts.txt
[truncated: 2,638 more rows]
