# Supplementary material for: H3 Acetylation-Induced Basal Progenitor Generation and Neocortex Expansion Depends on the Transcription Factor Pax6
Source: Biology (Basel). 2024 Jan 23;13(2):68. doi: 10.3390/biology13020068 (PMC10886678; doi:10.3390/biology13020068)
Supplement: Supplementary file 1 [file biology-13-00068-s001.zip › Table_S3_2023_08_09.xlsx]

## Sheet: Sheet1
Primer	Sequence ( 5´- 3 ´)
Neurog2 promoter Fwd	ccagagacctgcggataatct
Neurog2 promoter Rev	agtcttgggaggggctttag
Eomes/Tbr2 promoter Fwd	tagcgaaagagggctagctg
Eomes/Tbr2 promoter Rev	gcttcttttcaaacacttgtgc
Cux1 promoter Fwd	cagtaagatcatcgcattgacac
Cux1 promoter Rev	tgggttctctagaagcgttga
Neurog2 Fwd	acatctggagccgcgtag
Neurog2 Rev	cccagcagcatcagtacctc
Eomes/Tbr2 Fwd	ccctatggctcaaattccac
Eomes/Tbr2 Rev	aagctcaagaaaggaaacatgc
Cux1 Fwd	cggacaccaatgtgcaag
Cux1 Rev	gagatttcttgccgcatcc
