# Supplementary material for: H3 Acetylation-Induced Basal Progenitor Generation and Neocortex Expansion Depends on the Transcription Factor Pax6
Source: Biology (Basel). 2024 Jan 23;13(2):68. doi: 10.3390/biology13020068 (PMC10886678; doi:10.3390/biology13020068)
Supplement: Supplementary file 1 [file biology-13-00068-s001.zip › Table_S4_2023_08_09.xlsx]

## Sheet: Fig1_TSA_dcKO
Related to Fig. (Linh)
Sample		Tbr2+cells									Sample		AP2O+cells
		Total Tbr2+ IPs			Tbr2+IPs in VZ/SVZ			Tbr2+IPs in IZ					Total			VZ/SVZ			oSVZ/IZ
		Nr	%		Nr	%		Nr	%				Nr	%		Nr	%		Nr	%
		Control											Control
Embyo 1	1	187	102.279		162	88.6053		25	13.6737		Embyo 1	1	304	106.729		299	104.974		5	1.75541
	2	187	102.279		148	80.948		39	21.3309			2	298	104.623		291	102.165		7	2.45758
Embyo 2	3	192	105.014		171	93.5278		21	11.4859		Embyo 2	3	284	99.7074		278	97.6009		6	2.1065
	4	179	97.9034		152	83.1358		27	14.7675			4	270	94.7923		265	93.0369		5	1.75541
Embyo 3	5	175	95.7156		160	87.5114		15	8.20419		Embyo 3	5	285	100.059		279	97.952		6	2.1065
	6	177	96.8095		160	87.5114		17	9.29809			6	268	94.0901		262	91.9836		6	2.1065
	n	6	6		6	6		6	6			n	6
	Mean	182.833	100		158.833	86.8733		24	13.1267			Mean	284.833	100		279	97.952		5.83333	2.04798
	Std	6.76511	3.70015		8.06019	4.40849		8.6487	4.73037			Std	14.4557	5.07514		14.3527	5.03898		0.752773	0.264285
Sample		Control + TSA									Sample		Control + TSA
Embyo 1	1	297	162.443		203	111.03		94	51.4129		Embyo 1	Testing	308	108.133		266	93.3879		42	14.7455
	2	303	165.725		209	114.312		94	51.4129			2	297	104.272		261	91.6325		36	12.639
Embyo 2	3	286	156.427		200	109.389		86	47.0374		Embyo 2	3	313	109.889		272	95.4944		41	14.3944
	4	282	154.239		191	104.467		91	49.7721			4	282	99.0053		255	89.526		27	9.47923
Embyo 3	5	324	177.211		225	123.063		99	54.1477		Embyo 3	5	300	105.325		271	95.1434		29	10.1814
	6	304	166.272		222	121.422		82	44.8496			6	327	114.804		288	101.112		39	13.6922
	n	6	6		6	6		6	6			n	6
	Mean	299.333	163.719		208.333	113.947		91	49.7721			Mean	304.5	106.905		268.833	94.3827		35.6667	12.5219
	Std	15.0155	8.2127		13.1403	7.18702		6.13188	3.35381			Std	15.3199	5.37856		11.3387	3.98083		6.31401	2.21674
	P-value	5.64563e-07	5.64563e-07		4.02813e-05	4.02813e-05		8.44552e-08	8.44552e-08			P-value	0.0453225	0.0453225		0.204801	0.204801		7.31701e-05	7.31701e-05
Sample		BAF155cKO									Sample		BAF155cKO
Embyo 1	1	161	88.0583		129	70.5561		32	17.5023		Embyo 1	T440-11-2	280	98.3031		231	81.1001		49	17.203
	2	180	98.4503		142	77.6664		38	20.784			2	280	98.3031		227	79.6957		53	18.6074
Embyo 2	3	176	96.2625		139	76.0255		37	20.237		Embyo 2	3	284	99.7074		243	85.313		41	14.3944
	4	154	84.2297		122	66.7274		32	17.5023			4	271	95.1434		224	78.6425		47	16.5009
Embyo 3	5	158	86.4175		123	67.2744		35	19.1431		Embyo 3	5	295	103.569		237	83.2066		58	20.3628
	6	168	91.887		137	74.9316		31	16.9553			6	279	97.952		217	76.1849		62	21.7671
	n	6	6		6	6		6	6			n	6
	Mean	166.167	90.8842		132	72.1969		34.1667	18.6873			Mean	281.5	98.8297		229.833	80.6905		51.6667	18.1393
	Std	10.3231	5.64619		8.53229	4.6667		2.92689	1.60085			Std	7.86766	2.7622		9.30412	3.26651		7.63326	2.6799
	P-value	0.00966506	0.00966506	#DIV/0!	0.000230439	0.000230439		0.0335658	0.0335658			P-value	0.633626			7.70956e-05	7.70956e-05		2.32759e-05	2.32759e-05
Sample		BAF155 + TSA									Sample		BAF155 + TSA
Embyo 1	1	368	201.276		227	124.157		141	77.1194		Embyo 1	Testing	323	113.4		221	77.5892		102	35.8104
	2	380	207.84		231	126.345		149	81.495			2	319	111.995		237	83.2066		82	28.7888
Embyo 2	3	381	208.387		245	134.002		136	74.3847		Embyo 2	3	327	114.804		238	83.5576		89	31.2463
	4	349	190.884		219	119.781		130	71.103			4	311	109.187		212	74.4295		99	34.7572
Embyo 3	5	403	220.419		251	137.284		152	83.1358		Embyo 3	5	321	112.697		234	82.1533		87	30.5442
	6	369	201.823		229	125.251		140	76.5725			6	354	124.283		249	87.4195		105	36.8637
	n	6	6		6	6		6	6			n	6
	Mean	375	205.105		233.667	127.803		141.333	77.3017			Mean	325.833	114.394		231.833	81.3926		94	33.0018
	Std	17.9221	9.8024		11.9778	6.55119		8.14043	4.45238			Std	14.784	5.1904		13.2275	4.64394		9.25203	3.24822
	P-value	1.42171e-07	1.42171e-07		6.13582e-07	6.13582e-07		3.50646e-10	3.50646e-10			P-value	0.000665279	0.000665279	#DIV/0!	0.000151138	0.000151138		2.40164e-06	2.40164e-06
	P-value (to BAF155cKO)	7.78405e-09	7.78405e-09	#DIV/0!	3.74127e-08	3.74127e-08	#DIV/0!	4.82308e-08	4.82308e-08			P-value (to BAF155cKO)	0.000235955	0.000235955	#DIV/0!	0.768847	0.768847	#DIV/0!	7.5094e-06	7.5094e-06
Sample		BAF155_Pax6_dcKO									Sample		BAF155_Pax6_dcKO
Embyo 1	1	26	14.2206		25	13.6737		1	0.546946		Embyo 1	1	164	57.5775		155	54.4178		9	3.15974
	2	35	19.1431		33	18.0492		2	1.09389			2	174	61.0884		163	57.2264		11	3.86191
Embyo 2	3	23	12.5798		19	10.392		4	2.18778		Embyo 2	3	165	57.9286		152	53.3645		13	4.56407
	4	35	19.1431		32	17.5023		3	1.64084			4	159	55.8221		148	51.9602		11	3.86191
Embyo 3	5	20	10.9389		20	10.9389		0	0		Embyo 3	5	160	56.1732		151	53.0135		9	3.15974
	6	37	20.237		34	18.5962		3	1.64084			6	156	54.7689		142	49.8537		14	4.91516
	n	6	6		6	6		6	6			n	6	6		6	6		6	6
	Mean	29.3333	16.0438		27.1667	14.8587		2.16667	1.18505			Mean	163	57.2264		151.833	53.306		11.1667	3.92042
	Std	7.22957	3.95419		6.73548	3.68394		1.47196	0.805083			Std	6.32456	2.22044		7.02614	2.46676		2.04124	0.716644
	P-value	0.00922979	0.00785114	#DIV/0!	0.0105705	0.00859901		0.00212339	0.000735972			P-value	3.64743e-07	3.64743e-07	#DIV/0!	1.5362e-07	1.5362e-07	#DIV/0!	0.000785946	0.000785946
Sample		BAF155_Pax6_dcKO + TSA									Sample		BAF155_Pax6_dcKO + TSA
Embyo 1	1	11	6.01641		10	5.46946		1	0.546946		Embyo 1	1	98	34.4061		87	30.5442		11	3.86191
	2	16	8.75114		16	8.75114		0	0			2	94	33.0018		82	28.7888		12	4.21299
Embyo 2	3	18	9.84503		15	8.20419		3	1.64084		Embyo 2	3	105	36.8637		90	31.5974		15	5.26624
	4	12	6.56335		10	5.46946		2	1.09389			4	92	32.2996		76	26.6823		16	5.61732
Embyo 3	5	12	6.56335		11	6.01641		1	0.546946		Embyo 3	5	96	33.7039		84	29.4909		12	4.21299
	6	17	9.29809		16	8.75114		1	0.546946			6	85	29.842		71	24.9269		14	4.91516
	n	6	6		6	6		6	6			n	6	6		6	6		6	6
	Mean	14.3333	7.83956		13	7.1103		1.33333	0.729262			Mean	95	33.3528		81.6667	28.6717		13.3333	4.6811
	Std	3.01109	1.6469		2.96648	1.6225		1.0328	0.564884			Std	6.63325	2.32882		7.06163	2.47922		1.96638	0.690363
	P-value	0.00554135	0.00471515		0.00568398	0.00462615		0.00191657	0.000686035			P-value	0.0280643	6.83022e-10		2.66197e-08	2.66197e-08		0.000350553	0.000350553
	P-value (to BAF155_Pax6_dcKO)	0.00474048	0.00442704	#DIV/0!	0.00495355	0.00443294	#DIV/0!	0.00360664	0.00298409			P-value (to BAF155_Pax6_dcKO)	5.62714e-09	5.62714e-09	#DIV/0!	9.05072e-09	9.05072e-09	#DIV/0!	0.0906773	0.0906773

## Sheet: Fig1_VPA_dcKO
Related to Fig. (Linh)
Sample		Tbr2+cells									Sample		AP2O+cells
		Total Tbr2+ IPs			Tbr2+IPs in VZ/SVZ			Tbr2+IPs in IZ					Total			VZ/SVZ			oSVZ/IZ
		Nr	%		Nr	%		Nr	%				Nr	%		Nr	%		Nr	%
		Control											Control
Embyo 1	1	187	102.093		162	88.444		25	13.6488		Embyo 1	1	304	106.729		299	104.974		5	1.75541
	2	187	102.093		148	80.8007		39	21.2921			2	298	104.623		291	102.165		7	2.45758
Embyo 2	3	192	104.823		171	93.3576		21	11.465		Embyo 2	3	284	99.7074		278	97.6009		6	2.1065
	4	179	97.7252		152	82.9845		27	14.7407			4	270	94.7923		265	93.0369		5	1.75541
Embyo 3	5	196	107.006		181	98.8171		15	8.18926		Embyo 3	5	285	100.059		279	97.952		6	2.1065
	6	158	86.2602		141	76.9791		17	9.28116			6	268	94.0901		262	91.9836		6	2.1065
	n	6	6		6	6		6	6			n	6
	Mean	183.167	100		159.167	86.8972		24	13.1028			Mean	284.833	100		279	97.952		5.83333	2.04798
	Std	13.5855	7.41703		15.0388	8.21047		8.6487	4.72176			Std	14.4557	5.07514		14.3527	5.03898		0.752773	0.264285
Sample		Control + VPA									Sample		Control + VPA
Embyo 1	1	287	156.688		200	109.19		87	47.4977		Embyo 1	Testing	308	108.133		266	93.3879		42	14.7455
	2	288	157.234		207	113.012		81	44.222			2	297	104.272		261	91.6325		36	12.639
Embyo 2	3	334	182.348		233	127.207		101	55.141		Embyo 2	3	313	109.889		272	95.4944		41	14.3944
	4	313	170.883		192	104.823		121	66.0601			4	282	99.0053		255	89.526		27	9.47923
Embyo 3	5	279	152.32		188	102.639		91	49.6815		Embyo 3	5	300	105.325		271	95.1434		29	10.1814
	6	290	158.326		201	109.736		89	48.5896			6	327	114.804		288	101.112		39	13.6922
	n	6	6		6	6		6	6			n	6
	Mean	298.5	162.966		203.5	111.101		95	51.8653			Mean	304.5	106.905		268.833	94.3827		35.6667	12.5219
	Std	20.8111	11.3618		15.9593	8.71301		14.3108	7.81301			Std	15.3199	5.37856		11.3387	3.98083		6.31401	2.21674
	P-value	1.77839e-06	1.77839e-06		0.000582764	0.000582764		5.15448e-06	5.15448e-06			P-value	0.0453225	0.0453225		0.204801	0.204801		7.31701e-05	7.31701e-05
Sample		BAF155cKO									Sample		BAF155cKO
Embyo 1	1	161	87.8981		129	70.4277		32	17.4704		Embyo 1	T440-11-2	280	98.3031		231	81.1001		49	17.203
	2	180	98.2712		142	77.525		38	20.7461			2	280	98.3031		227	79.6957		53	18.6074
Embyo 2	3	176	96.0874		139	75.8872		37	20.2002		Embyo 2	3	284	99.7074		243	85.313		41	14.3944
	4	154	84.0764		122	66.606		32	17.4704			4	271	95.1434		224	78.6425		47	16.5009
Embyo 3	5	158	86.2602		123	67.152		35	19.1083		Embyo 3	5	295	103.569		237	83.2066		58	20.3628
	6	168	91.7197		137	74.7953		31	16.9245			6	279	97.952		217	76.1849		62	21.7671
	n	6	6		6	6		6	6			n	6
	Mean	166.167	90.7188		132	72.0655		34.1667	18.6533			Mean	281.5	98.8297		229.833	80.6905		51.6667	18.1393
	Std	10.3231	5.63591		8.53229	4.65821		2.92689	1.59794			Std	7.86766	2.7622		9.30412	3.26651		7.63326	2.6799
	P-value	0.0364392	0.0364392	#DIV/0!	0.00498541	0.00498541		0.0335658	0.0335658			P-value	0.633626			7.70956e-05	7.70956e-05		2.32759e-05	2.32759e-05
Sample		BAF155 + VPA									Sample		BAF155 + VPA
Embyo 1	1	342	186.715		210	114.65		132	72.0655		Embyo 1	Testing	323	113.4		221	77.5892		102	35.8104
	2	324	176.888		215	117.379		109	59.5086			2	319	111.995		237	83.2066		82	28.7888
Embyo 2	3	331	180.71		209	114.104		122	66.606		Embyo 2	3	327	114.804		238	83.5576		89	31.2463
	4	364	198.726		233	127.207		131	71.5196			4	311	109.187		212	74.4295		99	34.7572
Embyo 3	5	385	210.191		244	133.212		141	76.9791		Embyo 3	5	321	112.697		234	82.1533		87	30.5442
	6	336	183.439		218	119.017		118	64.4222			6	354	124.283		249	87.4195		105	36.8637
	n	6	6		6	6		6	6			n	6
	Mean	347	189.445		221.5	120.928		125.5	68.5168			Mean	325.833	114.394		231.833	81.3926		94	33.0018
	Std	23.0825	12.6019		14.0107	7.64916		11.4324	6.24153			Std	14.784	5.1904		13.2275	4.64394		9.25203	3.24822
	P-value	3.4588e-07	3.4588e-07		2.30273e-05	2.30273e-05		2.10453e-08	2.10453e-08			P-value	0.000665279	0.000665279	#DIV/0!	0.000151138	0.000151138		2.40164e-06	2.40164e-06
	P-value (to BAF155cKO)	5.44915e-07	5.44915e-07	#DIV/0!	6.98021e-07	6.98021e-07	#DIV/0!	2.4735e-06	2.4735e-06			P-value (to BAF155cKO)	0.000235955	0.000235955	#DIV/0!	0.768847	0.768847	#DIV/0!	7.5094e-06	7.5094e-06
Sample		BAF155_Pax6_dcKO									Sample		BAF155_Pax6_dcKO
Embyo 1	1	32	17.4704		31	16.9245		1	0.545951		Embyo 1	1	164	57.5775		155	54.4178		9	3.15974
	2	29	15.8326		27	14.7407		2	1.0919			2	174	61.0884		163	57.2264		11	3.86191
Embyo 2	3	33	18.0164		33	18.0164		0	0		Embyo 2	3	165	57.9286		152	53.3645		13	4.56407
	4	28	15.2866		25	13.6488		3	1.63785			4	159	55.8221		148	51.9602		11	3.86191
Embyo 3	5	28	15.2866		27	14.7407		1	0.545951		Embyo 3	5	160	56.1732		151	53.0135		9	3.15974
	6	32	17.4704		31	16.9245		1	0.545951			6	156	54.7689		142	49.8537		14	4.91516
	n	6	6		6	6		6	6			n	6	6		6	6		6	6
	Mean	30.3333	16.5605		29	15.8326		1.33333	0.727934			Mean	163	57.2264		151.833	53.306		11.1667	3.92042
	Std	2.25093	1.22889		3.09839	1.69157		1.0328	0.563856			Std	6.32456	2.22044		7.02614	2.46676		2.04124	0.716644
	P-value	0.00980469	0.0083705	#DIV/0!	0.011847	0.00969508		0.00191657	0.000682887			P-value	3.64743e-07	3.64743e-07	#DIV/0!	1.5362e-07	1.5362e-07	#DIV/0!	0.000785946	0.000785946
Sample		BAF155_Pax6_dcKO + VPA									Sample		BAF155_Pax6_dcKO + VPA
Embyo 1	1	12	6.55141		12	6.55141		0	0		Embyo 1	1	98	34.4061		87	30.5442		11	3.86191
	2	15	8.18926		14	7.64331		1	0.545951			2	94	33.0018		82	28.7888		12	4.21299
Embyo 2	3	11	6.00546		11	6.00546		0	0		Embyo 2	3	105	36.8637		90	31.5974		15	5.26624
	4	14	7.64331		13	7.09736		1	0.545951			4	92	32.2996		76	26.6823		16	5.61732
Embyo 3	5	16	8.73521		15	8.18926		1	0.545951		Embyo 3	5	96	33.7039		84	29.4909		12	4.21299
	6	10	5.45951		10	5.45951		0	0			6	85	29.842		71	24.9269		14	4.91516
	n	6	6		6	6		6	6			n	6	6		6	6		6	6
	Mean	13	7.09736		12.5	6.82439		0.5	0.272975			Mean	95	33.3528		81.6667	28.6717		13.3333	4.6811
	Std	2.36643	1.29196		1.87083	1.02138		0.547723	0.29903			Std	6.63325	2.32882		7.06163	2.47922		1.96638	0.690363
	P-value	0.00530969	0.00451563		0.00559471	0.00455417		0.00172277	0.000628953			P-value	0.0280643	6.83022e-10		2.66197e-08	2.66197e-08		0.000350553	0.000350553
	P-value (to BAF155_Pax6_dcKO)	0.00482551	0.0044837	#DIV/0!	0.00500128	0.00445135	#DIV/0!	0.00362054	0.00292766			P-value (to BAF155_Pax6_dcKO)	5.62714e-09	5.62714e-09	#DIV/0!	9.05072e-09	9.05072e-09	#DIV/0!	0.0906773	0.0906773

## Sheet: Fig1_SAHA_dcKO
Related to Fig. (Linh)
Sample		Tbr2+cells									Sample		AP2O+cells
		Total Tbr2+ IPs			Tbr2+IPs in VZ/SVZ			Tbr2+IPs in IZ					Total			VZ/SVZ			oSVZ/IZ
		Nr	%		Nr	%		Nr	%				Nr	%		Nr	%		Nr	%
		Control											Control
Embyo 1	1	187	102.279		162	88.6053		25	13.6737		Embyo 1	1	285	100.47		279	98.3549		6	2.11516
	2	187	102.279		148	80.948		39	21.3309			2	244	86.0165		235	82.8437		9	3.17274
Embyo 2	3	192	105.014		171	93.5278		21	11.4859		Embyo 2	3	302	106.463		298	105.053		4	1.41011
	4	179	97.9034		152	83.1358		27	14.7675			4	307	108.226		301	106.11		6	2.11516
Embyo 3	5	175	95.7156		160	87.5114		15	8.20419		Embyo 3	5	263	92.7145		256	90.2468		7	2.46769
	6	177	96.8095		160	87.5114		17	9.29809			6	301	106.11		297	104.7		4	1.41011
	n	6	6		6	6		6	6			n	6
	Mean	182.833	100		158.833	86.8733		24	13.1267			Mean	283.667	100		277.667	97.8848		6	2.11516
	Std	6.76511	3.70015		8.06019	4.40849		8.6487	4.73037			Std	25.2323	8.89504		26.9196	9.48988		1.89737	0.668872
Sample		Control + SAHA									Sample		Control + SAHA
Embyo 1	1	279	152.598		194	106.108		85	46.4904		Embyo 1	Testing	300	105.758		269	94.8296		31	10.9283
	2	284	155.333		187	102.279		97	53.0538			2	281	99.0599		255	89.8942		26	9.16569
Embyo 2	3	287	156.974		209	114.312		78	42.6618		Embyo 2	3	313	110.341		266	93.772		47	16.5687
	4	313	171.194		222	121.422		91	49.7721			4	312	109.988		288	101.528		24	8.46063
Embyo 3	5	267	146.035		179	97.9034		88	48.1313		Embyo 3	5	354	124.794		310	109.283		44	15.5112
	6	269	147.129		190	103.92		79	43.2088			6	344	121.269		315	111.046		29	10.2233
	n	6	6		6	6		6	6			n	6
	Mean	283.167	154.877		196.833	107.657		86.3333	47.2197			Mean	317.333	111.868		283.833	100.059		33.5	11.8096
	Std	16.6423	9.10245		15.8167	8.65086		7.25718	3.96929			Std	27.2886	9.61995		24.6691	8.69653		9.64883	3.40147
	P-value	4.29936e-06	4.29936e-06		0.000987515	0.000987515		1.28414e-07	1.28414e-07			P-value	0.0509514	0.0509514		0.6879	0.6879		0.000748896	0.000748896
Sample		BAF155cKO									Sample		BAF155cKO
Embyo 1	1	161	88.0583		129	70.5561		32	17.5023		Embyo 1	T440-11-2	275	96.9448		228	80.376		47	16.5687
	2	180	98.4503		142	77.6664		38	20.784			2	327	115.276		271	95.5347		56	19.7415
Embyo 2	3	176	96.2625		139	76.0255		37	20.237		Embyo 2	3	253	89.1892		211	74.3831		42	14.8061
	4	154	84.2297		122	66.7274		32	17.5023			4	267	94.1246		219	77.2033		48	16.9213
Embyo 3	5	158	86.4175		123	67.2744		35	19.1431		Embyo 3	5	292	102.938		241	84.9589		51	17.9788
	6	168	91.887		137	74.9316		31	16.9553			6	276	97.2973		217	76.4982		59	20.7991
	n	6	6		6	6		6	6			n	6
	Mean	166.167	90.8842		132	72.1969		34.1667	18.6873			Mean	281.667	99.2949		231.167	81.4924		50.5	17.8026
	Std	10.3231	5.64619		8.53229	4.6667		2.92689	1.60085			Std	25.5943	9.02266		22.1307	7.80165		6.22093	2.19304
	P-value	0.00966506	0.00966506	#DIV/0!	0.000230439	0.000230439		0.0335658	0.0335658			P-value	0.894284			0.00886598	0.00886598		3.24354e-06	3.24354e-06
Sample		BAF155cKO + SAHA									Sample		BAF155cKO + SAHA
Embyo 1	1	332	181.586		211	115.406		121	66.1805		Embyo 1	Testing	323	113.866		226	79.671		97	34.1951
	2	362	197.995		231	126.345		131	71.65			2	331	116.686		221	77.9083		110	38.7779
Embyo 2	3	309	169.006		200	109.389		109	59.6171		Embyo 2	3	339	119.506		251	88.4841		88	31.0223
	4	325	177.758		203	111.03		122	66.7274			4	299	105.405		210	74.0306		89	31.3749
Embyo 3	5	301	164.631		199	108.842		102	55.7885		Embyo 3	5	319	112.456		217	76.4982		102	35.9577
	6	350	191.431		217	118.687		133	72.7438			6	351	123.737		248	87.4266		103	36.3102
	n	6	6		6	6		6	6			n	6
	Mean	329.833	180.401		210.167	114.95		119.667	65.4512			Mean	327	115.276		228.833	80.6698		98.1667	34.6063
	Std	23.3873	12.7916		12.3356	6.7469		12.16	6.65089			Std	17.8885	6.30618		16.8691	5.94681		8.56543	3.01954
	P-value	7.62057e-06	7.62057e-06		1.73932e-05	1.73932e-05		7.3125e-08	7.3125e-08			P-value	0.00747196	0.00747196	#DIV/0!	0.00503435	0.00503435		6.1783e-07	6.1783e-07
	P-value (to BAF155cKO)	1.22893e-06	1.22893e-06	#DIV/0!	5.08033e-07	5.08033e-07	#DIV/0!	5.54829e-06	5.54829e-06			P-value (to BAF155cKO)	0.00621832	0.00621832	#DIV/0!	0.841669	0.841669	#DIV/0!	1.40139e-06	1.40139e-06
Sample		BAF155_Pax6_dcKO									Sample		BAF155_Pax6_dcKO
Embyo 1	1	28	15.3145		25	13.6737		3	1.64084		Embyo 1	1	164	57.8143		152	53.584		12	4.23032
	2	35	19.1431		33	18.0492		2	1.09389			2	182	64.1598		173	60.9871		9	3.17274
Embyo 2	3	28	15.3145		27	14.7675		1	0.546946		Embyo 2	3	148	52.1739		141	49.7062		7	2.46769
	4	28	15.3145		26	14.2206		2	1.09389			4	162	57.1093		148	52.1739		14	4.93537
Embyo 3	5	37	20.237		34	18.5962		3	1.64084		Embyo 3	5	172	60.6345		159	56.0517		13	4.58284
	6	33	18.0492		29	15.8614		4	2.18778			6	157	55.3467		142	50.0588		15	5.2879
	n	6	6		6	6		6	6			n	6	6		6	6		6	6
	Mean	31.5	17.2288		29	15.8614		2.5	1.36737			Mean	164.167	57.8731		152.5	53.7603		11.6667	4.11281
	Std	4.03733	2.2082		3.74166	2.04649		1.04881	0.573642			Std	11.8054	4.1617		12.0457	4.24644		3.07679	1.08465
	P-value	0.0101847	0.00869512	#DIV/0!	0.0118109	0.0096666		0.0023207	0.000832616			P-value	1.41116e-05	1.41116e-05	#DIV/0!	1.7834e-05	1.7834e-05	#DIV/0!	0.00459293	0.00459293
Sample		BAF155_Pax6_dcKO + SAHA									Sample		BAF155_Pax6_dcKO + SAHA
Embyo 1	1	12	6.56335		10	5.46946		2	1.09389		Embyo 1	1	101	35.6052		89	31.3749		12	4.23032
	2	17	9.29809		13	7.1103		4	2.18778			2	111	39.1304		102	35.9577		9	3.17274
Embyo 2	3	11	6.01641		9	4.92252		2	1.09389		Embyo 2	3	97	34.1951		81	28.5546		16	5.64042
	4	9	4.92252		8	4.37557		1	0.546946			4	108	38.0729		99	34.9001		9	3.17274
Embyo 3	5	15	8.20419		14	7.65725		1	0.546946		Embyo 3	5	94	33.1375		84	29.6122		10	3.52526
	6	15	8.20419		13	7.1103		2	1.09389			6	85	29.9647		70	24.6769		15	5.2879
	n	6	6		6	6		6	6			n	6	6		6	6		6	6
	Mean	13.1667	7.20146		11.1667	6.10757		2	1.09389			Mean	99.3333	35.0176		87.5	30.8461		11.8333	4.17156
	Std	2.99444	1.6378		2.48328	1.35822		1.09545	0.59915			Std	9.5219	3.35672		11.8786	4.1875		3.0605	1.07891
	P-value	0.00532702	0.00453188		0.00526766	0.00428748		0.00212852	0.000760059			P-value	0.0340723	1.60475e-07		2.84397e-08	2.84397e-08		2.30261e-05	2.30261e-05
	P-value (to BAF155_Pax6_dcKO)	0.00490807	0.00454376	#DIV/0!	0.00488857	0.00431814	#DIV/0!	0.00395592	0.00318371			P-value (to BAF155_Pax6_dcKO)	1.49035e-06	1.49035e-06	#DIV/0!	2.76773e-06	2.76773e-06	#DIV/0!	0.92691	0.92691

## Sheet: Fig2_TNC_PTPRZ1
	Related to Fig. Huong
	E16.5																		E18.5
	WT (T2764)																		WT (T2764)
	TNC+/Pax6+									PTPRZ1+/Pax6+									TNC+/Pax6+									PTPRZ1+/Pax6+
	Total			VZ			oSVZ			Total			VZ			oSVZ			Total			VZ			oSVZ			Total			VZ			oSVZ
	Nr	%		Nr	%		Nr	%		Nr	%		Nr	%		Nr	%		Nr	%		Nr	%		Nr	%		Nr	%		Nr	%		Nr	%
1	1	66.6667		1	66.6667		0	0		3	200		3	200		0	0		1			0			1			0			0			0
2	2	133.333		2	133.333		0	0		0	0		0	0		0	0		0			0			0			0			0			0
3	3	200		2	133.333		1	66.6667		3	200		3	200		0	0		0			0			0			0			0			0
4	0	0		0	0		0	0		0	0		0	0		0	0		0			0			0			0			0			0
5	1	66.6667		1	66.6667		0	0		4	266.667		4	266.667		0	0		0			0			0			0			0			0
6	2	133.333		2	133.333		0	0		0	0		0	0		0	0		0			0			0			0			0			0
n	6	7		6	6		6	6		6	7		7	7		6	6		6			6			6			6			6			6
Mean	1.5	100		1.33333	88.8889		0.166667	11.1111		1.66667	111.111		1.66667	111.111		0	0		0.166667			0			0.166667			0			0			0
Std	1.04881	69.9206		0.816497	54.4331		0.408248	27.2166		1.8619	124.127		1.8619	124.127		0	0		0.408248			0			0.408248			0			0			0
	WT+TSA (T2697)																		WT+TSA (T2697)
1	41	2733.33		38	2533.33		3	200		19	1266.67		16	1066.67		3	200		49			44			5			57			56			1
2	33	2200		28	1866.67		5	333.333		25	1666.67		23	1533.33		2	133.333		59			52			7			46			43			3
3	45	3000		41	2733.33		4	266.667		23	1533.33		21	1400		2	133.333		64			61			3			55			54			1
4	35	2333.33		33	2200		2	133.333		35	2333.33		31	2066.67		4	266.667		44			39			5			41			37			4
5	39	2600		36	2400		3	200		41	2733.33		39	2600		2	133.333		42			37			5			43			41			2
6	50	3333.33		46	3066.67		4	266.667		32	2133.33		27	1800		5	333.333		47			41			6			52			51			1
n	6	6		6	6		6	6		6	6		6	6		6	6		6			6			6			6			6			6
Mean	40.5	2700		37	2466.67		3.5	233.333	#DIV/0!	29.1667	1944.44		26.1667	1744.44		3	200		50.8333			45.6667			5.16667			49			47			2
Std	6.31664	421.11		6.26099	417.399		1.04881	69.9206	#DIV/0!	8.25631	550.421		8.10967	540.644		1.26491	84.3274		8.75024			9.15787			1.32916			6.60303			7.7201			1.26491
P-value	1.62273e-05	1.62273e-05		2.77835e-05	2.77835e-05		0.00024404	0.00024404	#DIV/0!	0.00031944	0.00031944		0.000519543	0.000519543		0.00213191	0.00213191		3.05555e-05			6.50444e-05			0.000126205			9.26149e-06			2.45388e-05			0.0117248
	BAF155cKO + TSA (T2696)																		BAF155cKO + TSA (T2696)
1	131	8733.33		110	7333.33		21	1400		99	6600		88	5866.67		11	733.333		130			109			21			91			84			7
2	123	8200		106	7066.67		17	1133.33		107	7133.33		90	6000		17	1133.33		105			97			8			113			99			14
3	162	10800		150	10000		12	800		165	11000		155	10333.3		10	666.667		140			121			19			81			73			8
4	144	9600		133	8866.67		11	733.333		115	7666.67		101	6733.33		14	933.333		80			68			12			90			81			9
5	123	8200		108	7200		15	1000		101	6733.33		91	6066.67		10	666.667		95			79			16			120			113			7
6	116	7733.33		99	6600		17	1133.33		87	5800		71	4733.33		16	1066.67		91			81			10			109			101			8
n	6	6		6	6		6	6		6	6		6	6		6	6		6			6			6			6			6			6
Mean	133.167	8877.78		117.667	7844.44		15.5	1033.33		112.333	7488.89		99.3333	6622.22		13	866.667		106.833			92.5			14.3333			100.667			91.8333			8.83333
Std	17.0577	1137.18		19.5823	1305.49		3.67423	244.949		27.4129	1827.53		28.9459	1929.73		3.09839	206.559		23.4556			20.0973			5.16398			15.4229			14.9455			2.63944
P-value (to Control)	7.20794e-06	7.20794e-06		2.70802e-05	2.70802e-05		0.000137638	0.000137638		0.000173212	0.000173212		0.000410529	0.000410529		0.000149904	0.000149904		0.000588465			0.000799181			0.00689557			0.000100004			0.000209686			0.00144444
P-value (Tto WT+TSA)	1.05977e-05	1.05977e-05		7.17471e-05	7.17471e-05		0.000295193	0.000295193		0.000417563	0.000417563		0.0011411	0.0011411		0.000209259	0.000209259		0.00127233			0.00126622			0.00639537			0.000156091			0.000243282			0.000658012

## Sheet: Fig3_TSA_folding
	Group	Control + Veh	Control + TSA	BAF155cKO + TSA	BAF155_Pax6_dcKO + TSA
	Total Nr. embryo	9	9	9	9
	Nr. embryo with mildly folded cortex	0	4	3	0
	Nr. embryo with intensively folded cortex	0	1	6	0
	Nr. embryo without folded cortex	9	4	0	9

## Sheet: Fig3_TSA_Satb2_area
Related to Fig. (Linh)
Sample		Satb2 + Pallium
		Nr	%
		Control
Embyo 1	1	4196790	96.4645
	2	4494097	103.298
Embyo 2	3	4694354	107.901
	4	4434578	101.93
Embyo 3	5	4330488	99.5376
	6	3953323	90.8684
	n	6	6
	Mean	4350605	100
	Std	256008	5.88443
Sample		Control + TSA
Embyo 1	1	4891380	112.43			1472845	5891380	8542501
	2	4870160	111.942			1217540	4870160	7061732
Embyo 2	3	5198080	119.479			1424520	5698080	8262216
	4	5508780	126.621			1377195	5508780	7987731
Embyo 3	5	4643384	106.73			1160846	4643384	6.73291e+06
	6	5122256	117.737			1405564	5622256	8.15227e+06
	n	6	6
	Mean	5.03901e+06	115.823
	Std	303230	6.96983
	P-value	0.00180075	0.00180075
Sample		BAF155cKO
Embyo 1	1	4489676	103.197
	2	4429740	101.819
Embyo 2	3	4343574	99.8384
	4	4330335	99.5341
Embyo 3	5	4476502	102.894
	6	4085754	93.9123
	n	6	6
	Mean	4.35926e+06	100.199
	Std	149405	3.43413
	P-value	0.944704	0.944704
Sample		BAF155 + TSA
Embyo 1	1	6142501	141.187
	2	6061732	139.331
Embyo 2	3	6262216	143.939
	4	6287731	144.525
Embyo 3	5	6132906	140.967
	6	6152271	141.412
	n	6	6
	Mean	6.17323e+06	141.894
	Std	85405.3	1.96307
	P-value	2.68027e-06	2.68027e-06
	P-value (to BAF155cKO)	5.91397e-09	5.91397e-09
Sample		BAF155_Pax6_dcKO
Embyo 1	1	3507814	80.6282
	2	3417620	78.5551
Embyo 2	3	3786010	87.0226
	4	3819293	87.7876
Embyo 3	5	3786736	87.0393
	6	3663137	84.1983
	n	6	6
	Mean	3663435	84.2052
	Std	166831	3.83466
	P-value	0.932816	0.97694
Sample		BAF155_Pax6_dcKO + TSA
Embyo 1	1	4945078	113.664
	2	4871294	111.968
Embyo 2	3	4833128	111.091
	4	4817836	110.739
Embyo 3	5	4045012	92.9759
	6	4131916	94.9734
	n	6	6
	Mean	4.60738e+06	105.902
	Std	405282	9.31554
	P-value	0.226258	0.219766
	P-value (to BAF155_Pax6_dcKO)	0.62459	0.00135939

## Sheet: Fig3_TSA_Satb2_Ctip2_NeuN_dcKO
Related to Fig. Linh
Sample		Cortical layer markers
		Total			Total			Total
		Ctip2+			Satb2+			NeuN+
		Nr	%		Nr	%		Nr	%
		Control +Veh
Embyo 1	1	2346	96.8954		2546	101.508		5606	101.622
	2	2411	99.5801		2934	116.978		6453	116.976
Embyo 2	3	2671	110.319		2611	104.1		5741	104.07
	4	2789	115.192		2349	93.6541		5164	93.6101
Embyo 3	5	2109	87.1068		2198	87.6337		4835	87.6462
	6	2201	90.9066		2411	96.126		5300	96.0754
	n	6	6		6	6		6	6
	Mean	2421.17	100		2508.17	100		5516.5	100
	Std	264.346	10.9181		254.684	10.1542		560.538	10.1611
Sample		Control + TSA
Embyo 1	1	3031	125.188		4878	194.485		7801	141.412
	2	2998	123.825		4991	198.99		7987	144.784
Embyo 2	3	2789	115.192		4212	167.931		6738	122.143
	4	3123	128.987		4198	167.373		6711	121.653
Embyo 3	5	2679	110.649		4562	181.886		7295	132.24
	6	2871	118.579		4721	188.225		7552	136.898
	n	6	6		6	6		6	6
	Mean	2915.17	120.403		4593.67	183.148		7347.33	133.188
	Std	165.6	6.83968		334.113	13.321		535.877	9.71408
	P-value	0.00426089	0.00426089		4.88122e-07	4.88122e-07		0.000178389	0.000178389
Sample		BAF155cKO + Veh
Embyo 1	1	2398	99.0432		3148	125.51		6613	119.877
	2	2668	110.195		2912	116.101		6112	110.795
Embyo 2	3	2861	118.166		2723	108.565		5715	103.598
	4	2401	99.1671		2339	93.2554		4915	89.0963
Embyo 3	5	2311	95.4499		2711	108.087		5697	103.272
	6	2612	107.882		2441	97.3221		5120	92.8125
	n	6	6		6	6		6	6
	Mean	2541.83	104.984		2712.33	108.14		5695.33	103.242
	Std	208.094	8.59477		297.586	11.8647		625.466	11.3381
	P-value	0.401361	0.401361	#DIV/0!	0.231198	0.231198		0.613465	0.613465
Sample		BAF155 + TSA
Embyo 1	1	4489	185.406		6007	239.498		9312	168.803
	2	3566	147.284		5981	238.461		9265	167.951
Embyo 2	3	3921	161.947		5442	216.971		8700	157.709
	4	3785	156.33		5669	226.022		9076	164.525
Embyo 3	5	3217	132.87		5213	207.841		8141	147.575
	6	3398	140.346		5342	212.984		8543	154.863
	n	6	6		6	6		6	6
	Mean	3729.33	154.03		5609	223.629		8839.5	160.237
	Std	450.749	18.617		333.581	13.2998		459.459	8.32882
	P-value	0.000268962	0.000268962	#DIV/0!	1.35558e-08	1.35558e-08		7.57431e-07	7.57431e-07
	P-value (cKO)	0.000612293	0.000612293	#DIV/0!	2.36453e-08	2.36453e-08	#DIV/0!	3.28946e-06	3.28946e-06
Sample		BAF155_Pax6cKO + Veh
Embyo 1	1	3397	140.304		1202	47.9235		4613	83.6219
	2	2969	122.627		1343	53.5451		4212	76.3528
Embyo 2	3	2860	118.125		1755	69.9714		4715	85.4709
	4	2802	115.729		1513	60.3229		4415	80.0326
Embyo 3	5	2912	120.273		1685	67.1805		4697	85.1446
	6	3211	132.622		1309	52.1895		4320	78.3105
	n	6	6		6	6		6	6
	Mean	3025.17	124.947		1467.83	58.5222		4495.33	81.4889
	Std	230.581	9.52356		220.52	8.79207		209.877	3.80453
	P-value	0.00185141	0.00185141		2.14927e-05	2.14927e-05		0.00509257	0.00509257
Sample		BAF155_Pax6cKO + TSA
Embyo 1	1	2889	119.323		902	35.9625		5312	96.2929
	2	2166	89.461		843	33.6102		5265	95.4409
Embyo 2	3	2921	120.644		1250	49.8372		5000	90.6372
	4	2785	115.027		1310	52.2294		5076	92.0149
Embyo 3	5	2517	103.958		1180	47.0463		5141	93.1931
	6	2398	99.0432		1100	43.8567		5343	96.8549
	n	6	6		6	6		6	6
	Mean	2612.67	107.909		1097.5	43.7571		5189.5	94.0723
	Std	301.951	12.4713		188.794	7.52716		138.14	2.50413
	P-value	0.31638	0.315004	#DIV/0!	0.0590492	0.0460239		0.500384	0.510487
	P-value (cKO)	0.0252524	0.0252524	#DIV/0!	0.0110858	0.0110858	#DIV/0!	9.91073e-05	9.91073e-05

## Sheet: Fig3_TSA_Satb2_Ctip2_NeuN
Related to Fig. Linh
Sample		Cortical layer markers
		Total			Total			Total
		Ctip2+			Satb2+			NeuN+
		Nr	%		Nr	%		Nr	%
		Control (T3002)
Embyo 1	1	2346	96.8954		2546	101.508		5606	101.622
	2	2411	99.5801		2934	116.978		6453	116.976
Embyo 2	3	2671	110.319		2611	104.1		5741	104.07
	4	2789	115.192		2349	93.6541		5164	93.6101
Embyo 3	5	2109	87.1068		2198	87.6337		4835	87.6462
	6	2201	90.9066		2411	96.126		5300	96.0754
	n	6	6		6	6		6	6
	Mean	2421.17	100		2508.17	100		5516.5	100
	Std	264.346	10.9181		254.684	10.1542		560.538	10.1611
Sample		BAF155cKO (T3003)
Embyo 1	1	2398	99.0432		3148	125.51		6613	119.877
	2	2668	110.195		2912	116.101		6112	110.795
Embyo 2	3	2861	118.166		2723	108.565		5715	103.598
	4	2401	99.1671		2339	93.2554		4915	89.0963
Embyo 3	5	2311	95.4499		2711	108.087		5697	103.272
	6	2612	107.882		2441	97.3221		5120	92.8125
	n	6	6		6	6		6	6
	Mean	2541.83	104.984		2712.33	108.14		5695.33	103.242
	Std	208.094	8.59477		297.586	11.8647		625.466	11.3381
	P-value	0.401361	0.401361		0.231198	0.231198		0.613465	0.613465
Sample		Control + TSA (T3015)
Embyo 1	1	3031	125.188		4878	194.485		7801	141.412
	2	2998	123.825		4991	198.99		7987	144.784
Embyo 2	3	2789	115.192		4212	167.931		6738	122.143
	4	3123	128.987		4198	167.373		6711	121.653
Embyo 3	5	2679	110.649		4562	181.886		7295	132.24
	6	2871	118.579		4721	188.225		7552	136.898
	n	6	6		6	6		6	6
	Mean	2915.17	120.403		4593.67	183.148		7347.33	133.188
	Std	165.6	6.83968		334.113	13.321		535.877	9.71408
	P-value	0.00426089	0.00426089	#DIV/0!	4.88122e-07	4.88122e-07		0.000178389	0.000178389
Sample		BAF155 + TSA (T3011)
Embyo 1	1	4489	185.406		6007	239.498		9312	168.803
	2	3566	147.284		5981	238.461		9265	167.951
Embyo 2	3	3921	161.947		5442	216.971		8700	157.709
	4	3785	156.33		5669	226.022		9076	164.525
Embyo 3	5	3217	132.87		5213	207.841		8141	147.575
	6	3398	140.346		5342	212.984		8543	154.863
	n	6	6		6	6		6	6
	Mean	3729.33	154.03		5609	223.629		8839.5	160.237
	Std	450.749	18.617		333.581	13.2998		459.459	8.32882
	P-value	0.000268962	0.000268962	#DIV/0!	1.35558e-08	1.35558e-08		7.57431e-07	7.57431e-07
	P-value	0.916437	0.88338	#DIV/0!	0.987689	0.967323		0.969801	0.997513
	P-value	0.000268962	0.000268962	#DIV/0!	1.35558e-08	1.35558e-08		7.57431e-07	7.57431e-07

## Sheet: Fig3_pVIM_Pax6
Related to Fig. (Linh)
Sample		pVIM+/Pax6+ bRGs (with basal process) in SVZ/IZ/CP
		Control
Embyo 1	1	0
	2	1
Embyo 2	3	0
	4	1
Embyo 3	5	1
	6	0
	n
	Mean	0.5
	Std	0.547723
Sample		BAF155cKO
Embyo 1	Testing	3
	2	2
Embyo 2	3	3
	4	2
Embyo 3	5	4
	6	1
	n
	Mean	2.5
	Std	1.04881
	P-value	0.00369976
Sample		Control + TSA
Embyo 1	T440-11-2	3
	2	4
Embyo 2	3	2
	4	3
Embyo 3	5	4
	6	3
	n
	Mean	3.16667
	Std	0.752773
	P-value	5.76444e-05
Sample		BAF155 + TSA
Embyo 1	Testing	8
	2	9
Embyo 2	3	7
	4	6
Embyo 3	5	9
	6	6
	n	6
	Mean	7.28571
	Std	1.38013
	P-value (to Control)	1.35699e-05
	P-value (to BAF155cKO)	4.85667e-05
	P-value (to Control + TSA)	0.00016746

## Sheet: Fig4_TSA_Pax6_pHH3
Related to Fig. (Linh)
Sample		Pax6+cells
		Total					VZ													oSVZ/IZ
		Pax6+		pHH3+			Total Pax6+		Total pHH3+		Pax6+/pHH3+		Pax6+pHH3+/Pax6+		Pax6+/pHH3-		Pax6-/pHH3+			Total Pax6+		Total pHH3+		Pax6+/pHH3+			Pax6+pHH3+/Pax6+		Pax6+/pHH3-		Pax6-/pHH3+
		Nr	%	Nr	%		Nr	%	Nr	%	Nr	%(Apical)	Nr	%	Nr	%	Nr	%		Nr	%	Nr	%	Nr	%(basal)	%(SVZ)	Nr	%	Nr	%	Nr	%
		Control (T27649
Embyo 1	1	301	104.635	23	138		295	102.549	19	114	17	129.114	0.0576271	123.868	278		2			6	2.08575	4	24	0	0	0	0	0	6		4	1.3905
	2	284	98.7254	16	96		279	96.9873	14	84	14	106.329	0.0501792	107.859	265		0			5	1.73812	2	12	1	200	18.75	0.575333	208.696	4		1	0.347625
Embyo 2	3	288	100.116	20	120		284	98.7254	17	102	16	121.519	0.056338	121.097	268		1			4	1.3905	3	18	1	200	18.75	0.719167	260.87	3		2	0.695249
	4	297	103.244	13	78		292	101.506	11	66	10	75.9494	0.0342466	73.6123	282		1			5	1.73812	2	12	0	0	0	0	0	5		2	0.695249
Embyo 3	5	283	98.3778	13	78		279	96.9873	12	72	12	91.1392	0.0430108	92.4507	267		0			4	1.3905	1	6	0	0	0	0	0	4		1	0.347625
	6	273	94.9015	15	90		265	92.1205	12	72	10	75.9494	0.0377358	81.1124	255		2			8	2.781	3	18	1	200	18.75	0.359583	130.435	7		2	0.695249
	n	6		6							6				6	6	6	6						6		6			6	6	6	6
	Mean	287.667	100	16.6667	100		282.333	98.146	14.1667	85	13.1667	100	0.0465229	100	269.167	#DIV/0!	1	#DIV/0!		5.33333	1.854	2.5	15	0.5	100	9.375	0.275681	100	4.83333	#DIV/0!	2	0.695249
	Std	10.1522	3.52915	4.0332	24.1992		10.7641	3.74188	3.18852	19.1311	2.99444	22.7426	0.00972897	20.9122	9.66264	#DIV/0!	0.894427	#DIV/0!		1.50555	0.523365	1.04881	6.29285	0.547723	109.545	10.2698	0.322958	117.15	1.47196	#DIV/0!	1.09545	0.380804
Sample		BAF155cKO (T2765)																														dcKO_Emx1-Cre
Embyo 1	Testing	279	96.9873	24	144		233	80.9965	17	102	15	113.924	0.0643777	138.378	218		2			46	15.9907	7	42	1	200	2.29008	0.0625362	22.6843	45		6	15.7434
	2	284	98.7254	18	108		242	84.1251	14	84	13	98.7342	0.053719	115.468	229		1			39	13.5574	4	24	0	0	0	0	0	42		4	14.6939
Embyo 2	3	293	101.854	15	90		242	84.1251	12	72	11	83.5443	0.0454545	97.7035	231		1			51	17.7289	3	18	0	0	0	0	0	51		3	17.8426
	4	268	93.1634	14	84		220	76.4774	11	66	10	75.9494	0.0454545	97.7035	210		1			42	14.6002	3	18	1	200	2.29008	0.0684921	24.8447	47		2	16.4431
Embyo 3	5	296	102.897	17	102		259	90.0348	16	96	14	106.329	0.0540541	116.188	245		2			40	13.905	1	6	0	0	0	0	0	37		1	12.9446
	6	295	102.549	18	108		251	87.2538	13	78	12	91.1392	0.0478088	102.764	239		1			44	15.2955	5	30	0	0	0	0	0	44		5	15.3936
	n	6		6							6				6	6	6	6						6		6			6	6	6	6
	Mean	285.833	99.3627	17.6667	106		241.167	83.8355	13.8333	83	12.5	94.9367	0.0518114	111.368	228.667		1.33333			43.6667	15.1796	3.83333	23	0.333333	66.6667	0.763359	0.021838	7.92151	44.3333		3.5	15.5102
	Std	11.0167	3.82966	3.50238	21.0143		13.6443	4.74309	2.31661	13.8996	1.87083	14.2088	0.00725838	15.6017	12.9718		0.516398			4.4121	1.53376	2.04124	12.2474	0.516398	103.28	1.18259	0.0338837	12.2909	4.71876		1.87083	1.65088
	P-value	0.770539	0.770539	0.656541	0.656541		0.000211453	0.000211453	0.840427	0.840427	0.655487	0.655487	0.312935	0.312935	0.000154158		0.451992			7.56497e-07	7.56497e-07	0.1951	0.1951	0.599511	0.599511	0.0953463	0.112443	0.112443	1.22369e-06		0.128243	1.55742e-06
Sample		Control + TSA (T2697)																														dcKO_Emx1-Cre
Embyo 1	T440-11-2	285	99.073	30	180		242	84.1251	18	108	14	106.329	0.0578512	124.35	228		4			43	14.9479	12	72	4	800	9.41176	0.267597	97.0677	39		8	12.6078
	2	314	109.154	28	168		276	95.9444	18	108	15	113.924	0.0543478	116.819	261		3			38	13.2097	10	60	6	1200	14.1176	0.454211	164.76	32		4	10.3448
Embyo 2	3	310	107.764	32	192		272	94.5539	18	108	13	98.7342	0.0477941	102.732	259		5			38	13.2097	14	84	7	1400	16.4706	0.529912	192.22	31		7	10.0216
	4	312	108.459	29	174		266	92.4681	19	114	15	113.924	0.056391	121.211	251		4			46	15.9907	10	60	5	1000	11.7647	0.312681	113.422	41		5	13.2543
Embyo 3	5	324	112.63	27	162		276	95.9444	19	114	14	106.329	0.0507246	109.031	262		5			48	16.686	8	48	4	800	9.41176	0.239722	86.9565	44		4	14.2241
	6	311	108.111	27	162		269	93.511	15	90	12	91.1392	0.0446097	95.8875	257		3			42	14.6002	12	72	6	1200	14.1176	0.410952	149.068	36		6	11.6379
	n	6		6							6				6	6	6	6						6		6			6	6	6	6
	Mean	309.333	107.532	28.8333	173		266.833	92.7578	17.8333	107	13.8333	105.063	0.0519531	111.672	253		4			42.5	14.774	11	66	5.33333	1066.67	12.549	0.369179	133.916	37.1667		5.66667	12.0151
	Std	12.9563	4.50394	1.94079	11.6447		12.7815	4.44316	1.47196	8.83176	1.16905	8.87882	0.00515655	11.0839	12.853		0.894427			4.08656	1.42059	2.09762	12.5857	1.21106	242.212	2.84955	0.114088	41.3842	5.11534		1.63299	1.65366
	P-value	0.00977246	0.00977246	0.000255241	0.000255241		0.0471299	0.0471299	0.0375181	0.0375181	0.628257	0.628257	0.263281	0.263281	0.0352382		0.000170743			4.40655e-07	4.40655e-07	3.46198e-05	3.46198e-05	4.70876e-05	4.70876e-05	0.49426	0.527709	0.527709	7.4534e-06		0.001457	6.83707e-06
Sample		BAF155cKO + TSA (T2696)																														dcKO_Emx1-Cre
Embyo 1	Testing	335	116.454	27	162		227	78.9108	19	114	14	106.329	0.061674	132.567	213		5			108	37.5435	8	48	3	600	0.969828	0.0799074	28.9855	105		5	33.944
	2	353	122.711	32	192		247	85.8633	22	132	16	121.519	0.0647773	139.237	231		6			106	36.8482	10	60	4	800	1.2931	0.108553	39.3765	102		6	32.9741
Embyo 2	3	356	123.754	26	156		241	83.7775	16	96	12	91.1392	0.0497925	107.028	229		4			115	39.9768	10	60	5	1000	1.61638	0.125072	45.3686	110		5	35.5603
	4	330	114.716	28	168		227	78.9108	18	108	12	91.1392	0.0528634	113.629	215		6			103	35.8053	10	60	6	1200	1.93966	0.167573	60.7851	97		4	31.3578
Embyo 3	5	354	123.059	30	180		254	88.2966	19	114	15	113.924	0.0590551	126.938	239		4			100	34.7625	11	66	5	1000	1.61638	0.143833	52.1739	95		6	30.7112
	6	365	126.883	25	150		256	88.9919	17	102	13	98.7342	0.0507812	109.153	243		4			109	37.8911	8	48	5	1000	1.61638	0.131957	47.866	104		3	33.6207
	n	6		6							6				6	6	6	6						6		6			6		6	6
	Mean	348.833	121.263	28	168		242	84.1251	18.5	111	13.6667	103.797	0.0564906	121.425	228.333		4.83333			106.833	37.1379	9.5	57	4.66667	933.333	1.50862	0.126149	45.7593	102.167		4.83333	33.028
	Std	13.4375	4.67121	2.60768	15.6461		12.775	4.4409	2.07364	12.4419	1.63299	12.4025	0.00620857	13.3452	12.242		0.983192			5.19294	1.80519	1.22474	7.34847	1.0328	206.559	0.333878	0.0300381	10.896	5.49242		1.16905	1.77557
	P-value	7.50768e-06	7.50768e-06	0.000321812	0.000321812	#DIV/0!	0.00016598	0.00016598	0.02198	0.02198	0.729141	0.729141	0.0653064	0.0653064	9.75228e-05		3.60011e-05			1.07493e-08	1.07493e-08	1.09722e-06	1.09722e-06	3.15996e-05	3.15996e-05	0.119482	0.309217	0.309217	2.46617e-08		0.00149951	3.73204e-08

[truncated: 10 more sheets: Fig4_TSA_Tbr2_pHH3, Fig4_TSA_Ki67_Pax6_Tbr2, Fig6_TRNP1_human_100%, Fig6_IUE_TSA_Tbr2_pHH3, Fig6_IUE_TSA_Tbr2_BrdU, FigS3_Pax6_Tbr2_Ki67, FigS4_E18_TSA_Tbr2_Pax6, FigS4_mPax6_Tbr2, FigS6_IdU_pHH3, FigS10_Pax6_Tbr2_Ki67]
